# Supplementary material for: FXYD3 functionally demarcates an ancestral breast cancer stem cell subpopulation with features of drug-tolerant persisters
Source: J Clin Invest. 2023 Nov 15;133(22):e166666. doi: 10.1172/JCI166666 (PMC10645391; doi:10.1172/JCI166666)
Supplement: Supplemental data set 1 [file jci-133-166666-s191.xlsx]

## Sheet: Data1.p-values
Supporting Data 1
P values of the violin plots were calculated by unpaired two-tailed Student's t-test or Wilcoxon rank sum test for the values of each gene or gene sets calculated with Z-score method.
Panels		P values	t-test or Wilcoxon test
Figure 1F, Luminal Progenitor	Drug sensitive, Pre-NAC vs Mid/Post-NAC	P = 0.0004	Wilcoxon test
	Drug resistance, Pre-NAC vs Mid/Post-NAC	P = 0.69	Wilcoxon test
Figure 1F, Alveolar Progenitor	Drug sensitive, Pre-NAC vs Mid/Post-NAC	P < 0.0001	Wilcoxon test
	Drug resistance, Pre-NAC vs Mid/Post-NAC	P < 0.0001	Wilcoxon test
Figure 2E, left	Cluster 1 vs Cluster 2	P < 0.0001	t-test
	Cluster 1 vs Cluster 3	P < 0.0001	t-test
	Cluster 1 vs Cluster 4	P < 0.0001	t-test
	Cluster 2 vs Cluster 3	ns	t-test
	Cluster 2 vs Cluster 4	P = 0.0015	t-test
Figure 2E, middle	Cluster 1 vs Cluster 2	ns	t-test
	Cluster 1 vs Cluster 3	P < 0.0001	t-test
	Cluster 1 vs Cluster 4	P < 0.0001	t-test
	Cluster 2 vs Cluster 3	P = 0.0019	t-test
	Cluster 2 vs Cluster 4	P = 0.0042	t-test
Figure 2E, right	Cluster 1 vs Cluster 2	P < 0.0001	t-test
	Cluster 1 vs Cluster 3	P < 0.0001	t-test
	Cluster 1 vs Cluster 4	P < 0.0001	t-test
	Cluster 2 vs Cluster 3	P = 0.0108	t-test
	Cluster 2 vs Cluster 4	P = 0.0156	t-test
Figure 2F, left	Cluster 1 vs Cluster 2	P = 0.0003	t-test
	Cluster 1 vs Cluster 3	P < 0.0001	t-test
	Cluster 1 vs Cluster 4	P < 0.0001	t-test
	Cluster 2 vs Cluster 3	P < 0.0001	t-test
	Cluster 2 vs Cluster 4	P = 0.0028	t-test
Figure 2F, right	Cluster 1 vs Cluster 2	P < 0.0001	t-test
	Cluster 1 vs Cluster 3	P < 0.0001	t-test
	Cluster 1 vs Cluster 4	P < 0.0001	t-test
	Cluster 2 vs Cluster 3	P < 0.0001	t-test
	Cluster 2 vs Cluster 4	P < 0.0001	t-test
Figure 2I, left	Cluster 1 vs Cluster 2	P < 0.0001	t-test
	Cluster 1 vs Cluster 3	P < 0.0001	t-test
	Cluster 1 vs Cluster 4	P < 0.0001	t-test
	Cluster 2 vs Cluster 3	ns	t-test
	Cluster 2 vs Cluster 4	ns	t-test
Figure 2I, right	Cluster 1 vs Cluster 2	P = 0.0142	t-test
	Cluster 1 vs Cluster 3	P = 0.0064	t-test
	Cluster 1 vs Cluster 4	ns	t-test
	Cluster 2 vs Cluster 3	ns	t-test
	Cluster 2 vs Cluster 4	P = 0.0235	t-test
Figure 3B	Cluster 1 vs Cluster 2	ns	Wilcoxon test
	Cluster 1 vs Cluster 3	P < 0.0001	Wilcoxon test
	Cluster 1 vs Cluster 4	P < 0.0001	Wilcoxon test
	Cluster 2 vs Cluster 3	P < 0.0001	Wilcoxon test
	Cluster 2 vs Cluster 4	P < 0.0001	Wilcoxon test
Figure 8D, Ancestor-like CSC Signature	Drug sensitive, Pre-NAC vs Mid/Post-NAC	P = 0.00146	Wilcoxon test
	Drug resistance, Pre-NAC vs Mid/Post-NAC	P = 0.69	Wilcoxon test
Supplementary Figure S2D	Cluster 1 vs Cluster 2	P < 0.0001	Wilcoxon test
	Cluster 1 vs Cluster 3	P < 0.0001	Wilcoxon test
	Cluster 1 vs Cluster 4	P < 0.0001	Wilcoxon test
	Cluster 2 vs Cluster 3	ns	Wilcoxon test
	Cluster 2 vs Cluster 4	ns	Wilcoxon test
Supplementary Figure S2E	Cluster 1 vs Cluster 2	P = 0.0041	Wilcoxon test
	Cluster 1 vs Cluster 3	P < 0.0001	Wilcoxon test
	Cluster 1 vs Cluster 4	P < 0.0001	Wilcoxon test
	Cluster 2 vs Cluster 3	P < 0.0001	Wilcoxon test
	Cluster 2 vs Cluster 4	P < 0.0001	Wilcoxon test
Supplementary Figure S4C, left	Cluster 1 vs Cluster 2	P < 0.0001	t-test
	Cluster 1 vs Cluster 3	P < 0.0001	t-test
	Cluster 2 vs Cluster 3	P = 0.0017	t-test
Supplementary Figure S4C, middle	Cluster 1 vs Cluster 2	P < 0.0001	t-test
	Cluster 1 vs Cluster 3	P = 0.0237	t-test
	Cluster 2 vs Cluster 3	P < 0.0001	t-test
Supplementary Figure S4C, right	Cluster 1 vs Cluster 2	ns	t-test
	Cluster 1 vs Cluster 3	P < 0.0001	t-test
	Cluster 2 vs Cluster 3	P < 0.0001	t-test
Supplementary Figure S5A	Cluster 1 vs Cluster 2	P < 0.0001	Wilcoxon test
Plot for FTH1	Cluster 1 vs Cluster 3	P = 0.0445	Wilcoxon test
	Cluster 1 vs Cluster 4	ns	Wilcoxon test
	Cluster 2 vs Cluster 3	P < 0.0001	Wilcoxon test
	Cluster 2 vs Cluster 4	P < 0.0001	Wilcoxon test
Supplementary Figure S5A,	Cluster 1 vs Cluster 2	P = 0.0254	Wilcoxon test
Plot for SERPINE2	Cluster 1 vs Cluster 3	P = 0.0150	Wilcoxon test
	Cluster 1 vs Cluster 4	P < 0.0001	Wilcoxon test
	Cluster 2 vs Cluster 3	ns	Wilcoxon test
	Cluster 2 vs Cluster 4	ns	Wilcoxon test
Supplementary Figure S5A,	Cluster 1 vs Cluster 2	P = 0.0092	Wilcoxon test
Plot for LAMP2	Cluster 1 vs Cluster 3	P < 0.0001	Wilcoxon test
	Cluster 1 vs Cluster 4	P < 0.0001	Wilcoxon test
	Cluster 2 vs Cluster 3	P = 0.0015	Wilcoxon test
	Cluster 2 vs Cluster 4	P < 0.0001	Wilcoxon test
Supplementary Figure S5A,	Cluster 1 vs Cluster 2	P < 0.0001	Wilcoxon test
Plot for CD9	Cluster 1 vs Cluster 3	P < 0.0001	Wilcoxon test
	Cluster 1 vs Cluster 4	P < 0.0001	Wilcoxon test
	Cluster 2 vs Cluster 3	P < 0.0001	Wilcoxon test
	Cluster 2 vs Cluster 4	P < 0.0001	Wilcoxon test
Supplementary Figure S5H	Cluster 1-2 FXYD3a vs Cluster 1-2 FXYD3b	P < 0.0001	t-test
	Cluster 1-2 FXYD3a vs Cluster 3-5 FXYD3a	P = 0.0002	t-test
	Cluster 3-5 FXYD3a vs Cluster 3-5 FXYD3b	P < 0.0001	t-test
	Cluster 1-2 FXYD3b vs Cluster 3-5 FXYD3b	P < 0.0001	t-test
