# Supplementary material for: FXYD3 functionally demarcates an ancestral breast cancer stem cell subpopulation with features of drug-tolerant persisters
Source: J Clin Invest. 2023 Nov 15;133(22):e166666. doi: 10.1172/JCI166666 (PMC10645391; doi:10.1172/JCI166666)
Supplement: Supplemental data set 2 [file jci-133-166666-s192.xlsx]

## Sheet: Data2.Figure 1B
Cell	Ident	Seurat_clusters	UMAP_1	UMAP_2
AAACCCAAGATTAGCA-1_1	P1	0	0.830765	-1.09852
AAACCCAAGCCTGCCA-1_1	P1	1	5.48796	0.164938
AAACCCAAGGTAGCAC-1_1	P1	1	3.11407	-0.62077
AAACCCAAGTCCGTCG-1_1	P1	1	1.26766	-1.12293
AAACCCACAACGCCCA-1_1	P1	0	-0.953904	-1.32384
AAACCCACAAGGATGC-1_1	P1	1	2.69128	-1.56623
AAACCCACACGAAGAC-1_1	P1	0	-0.622142	-3.46731
AAACCCACACTTGAAC-1_1	P1	1	4.06725	-0.614056
AAACCCACACTTTATC-1_1	P1	0	-1.24882	-0.622823
AAACCCACAGGGATAC-1_1	P1	1	5.08904	-1.0283
AAACCCACATCGATGT-1_1	P1	0	-2.58056	0.127209
AAACCCAGTATTTCTC-1_1	P1	0	-0.549027	-1.04759
AAACCCAGTCTAATCG-1_1	P1	0	-1.23587	-3.41452
AAACCCAGTGACCTGC-1_1	P1	1	5.24676	-0.259477
AAACCCATCGACCATA-1_1	P1	0	-3.35002	0.737205
AAACCCATCTAGCAAC-1_1	P1	0	-4.76756	1.39198
AAACGAAAGCCGGATA-1_1	P1	1	4.09962	1.37596
AAACGAACAGACCCGT-1_1	P1	0	-1.37859	-0.00886078
AAACGAACATACTGTG-1_1	P1	0	-0.851678	-0.435764
AAACGAATCAAAGGAT-1_1	P1	0	-2.09446	-1.51726
AAACGAATCTACCTTA-1_1	P1	1	1.37791	-0.768594
AAACGAATCTGTGTGA-1_1	P1	1	2.12599	-1.97791
AAACGCTAGCGAACTG-1_1	P1	0	-4.67228	1.85882
AAACGCTAGGTATTGA-1_1	P1	1	-3.97432	-0.944569
AAACGCTGTTACACTG-1_1	P1	0	-4.26444	0.113368
AAACGCTTCCGCTTAC-1_1	P1	0	-3.11857	1.06648
AAACGCTTCGCAGAGA-1_1	P1	0	-2.50888	0.491984
AAAGAACAGACCCTTA-1_1	P1	1	3.98818	-1.87173
AAAGAACAGAGTCAAT-1_1	P1	1	3.25295	-2.84231
AAAGAACAGATACATG-1_1	P1	1	2.2351	0.296757
AAAGAACAGGTTGCCC-1_1	P1	1	3.00349	-0.840803
AAAGAACCAAATTGCC-1_1	P1	0	-3.37922	1.83303
AAAGAACCATTCCTCG-1_1	P1	0	-1.63676	0.291072
AAAGAACGTCTACAGT-1_1	P1	0	-3.54607	-0.624115
AAAGAACGTGGTATGG-1_1	P1	0	-5.40933	1.80739
AAAGAACTCACAACCA-1_1	P1	0	0.998309	1.68729
AAAGGATAGACTTAAG-1_1	P1	1	1.93255	-0.23698
AAAGGATAGCTACTAC-1_1	P1	0	-4.6863	0.0308083
AAAGGATCACGCGGTT-1_1	P1	1	0.974929	-3.68999
AAAGGATCACGGCCAT-1_1	P1	0	-3.43474	3.78493
AAAGGATCAGTCTGGC-1_1	P1	0	-0.0536802	1.44025
AAAGGATGTTACCCTC-1_1	P1	0	-3.60556	1.9736
AAAGGATTCAGCAATC-1_1	P1	1	1.52698	-3.15723
AAAGGATTCTATCCAT-1_1	P1	0	-2.8979	-2.36375
AAAGGGCAGTCTAGCT-1_1	P1	1	4.9715	1.16902
AAAGGGCGTATCAGCT-1_1	P1	1	2.24941	-2.59022
AAAGGGCTCCTCACTG-1_1	P1	0	-2.63001	-1.88262
AAAGGTACACCTGAAT-1_1	P1	1	4.39788	1.20432
AAAGGTACACGTACTA-1_1	P1	0	-2.00452	-1.02932
AAAGGTACAGATTAAG-1_1	P1	0	-0.84358	1.35087
AAAGGTAGTCGTACTA-1_1	P1	0	0.0543568	1.24417
AAAGGTAGTGTAAACA-1_1	P1	0	-0.989192	-0.182884
AAAGGTATCTATTTCG-1_1	P1	0	-0.84653	0.822291
AAAGTCCAGAGTCTGG-1_1	P1	0	0.303213	-2.07556
AAAGTCCAGCAACAGC-1_1	P1	1	0.740881	-0.220787
AAAGTCCAGCAACCAG-1_1	P1	1	5.01419	-1.84534
AAAGTCCAGTAATTGG-1_1	P1	1	5.66661	-0.593052
AAAGTCCCATCGAAGG-1_1	P1	0	-2.60759	3.32663
AAAGTCCTCCAGCAAT-1_1	P1	0	-2.50903	-1.36503
AAAGTCCTCCGTCAAA-1_1	P1	0	-4.97043	1.55325
AAAGTGACAAAGGCAC-1_1	P1	1	5.00564	1.07111
AAAGTGAGTACTAAGA-1_1	P1	1	-1.99423	-1.78997
AAAGTGAGTCTCTCCA-1_1	P1	1	1.32387	-0.795857
AAAGTGATCCTACACC-1_1	P1	0	-5.06674	1.88749
AAAGTGATCGACCATA-1_1	P1	0	-3.66666	1.20234
AAAGTGATCGAGCTGC-1_1	P1	0	0.550131	0.993804
AAAGTGATCTAACGGT-1_1	P1	0	-2.56791	1.82055
AAATGGACATGAATAG-1_1	P1	1	3.75252	-1.67776
AAATGGAGTCCAGCCA-1_1	P1	1	5.80937	-0.60749
AAATGGATCCCATAAG-1_1	P1	0	1.41239	2.11578
AACAAAGAGGTCACAG-1_1	P1	1	2.40923	1.19391
AACAAAGAGTACCATC-1_1	P1	1	-1.52553	3.16049
AACAAAGAGTCACGCC-1_1	P1	3	-3.68375	-3.39396
AACAAAGCAACGCCCA-1_1	P1	0	-0.0213881	-1.56896
AACAAAGGTTCGAAGG-1_1	P1	1	0.630062	-2.90091
AACAAAGTCATTGGTG-1_1	P1	0	-5.28547	1.39651
AACAACCAGAAGTCAT-1_1	P1	0	-0.987484	-0.74293
AACAACCAGGATATAC-1_1	P1	0	-1.88423	1.7055
AACAACCCATCTAACG-1_1	P1	0	-3.85225	1.11195
AACAACCGTCTCAAGT-1_1	P1	1	5.63928	-2.17468
AACAACCGTGAGCCAA-1_1	P1	1	2.55922	-1.18558
AACAACCGTGGTGATG-1_1	P1	0	1.7582	0.7257
AACAACCTCAAACGAA-1_1	P1	1	2.99043	-0.101519
AACAACCTCACTGAAC-1_1	P1	1	2.95077	-1.69223
AACAACCTCCTTCTAA-1_1	P1	0	-4.18858	1.91038
AACAACCTCGAGTGGA-1_1	P1	0	-0.114189	-0.185199
AACAAGACAGACATCT-1_1	P1	0	-4.28006	1.72275
AACAAGACAGCCGTCA-1_1	P1	1	4.58928	-0.0116071
AACAAGATCGACCTAA-1_1	P1	1	3.69774	-1.00088
AACACACAGACCCTTA-1_1	P1	1	2.54597	-2.29008
AACACACAGAGAGCAA-1_1	P1	0	0.0960786	1.49643
AACACACAGAGAGTTT-1_1	P1	0	-0.688831	-3.4937
AACACACAGGGACCAT-1_1	P1	0	-3.15902	1.47062
AACACACCAAATACAG-1_1	P1	0	0.882603	2.03424
AACACACCAAATGGTA-1_1	P1	0	-4.38733	-0.939968
AACACACCACACTGGC-1_1	P1	0	-1.11075	-1.63223
AACACACCACCAACAT-1_1	P1	0	-3.9816	2.98784
AACACACCAGACCAGA-1_1	P1	0	-1.08139	1.09924
AACACACGTAGCGATG-1_1	P1	0	-1.35095	-1.44176
AACACACGTATCATGC-1_1	P1	0	-3.74012	3.58897
AACACACGTATCGTGT-1_1	P1	0	0.819397	-1.27022
AACACACGTCCATACA-1_1	P1	0	-2.02721	2.90512
AACACACGTCCATCTC-1_1	P1	0	-2.66322	1.81067
AACACACTCAATCTTC-1_1	P1	0	-2.97238	4.02836
AACACACTCTATACTC-1_1	P1	0	-4.74412	0.529203
AACACACTCTCCTACG-1_1	P1	0	-2.5563	-1.01952
AACACACTCTGCCTCA-1_1	P1	0	-1.80707	-0.238251
AACAGGGAGCAAGTGC-1_1	P1	1	5.06443	1.1232
AACAGGGCAAAGCAAT-1_1	P1	0	-1.20922	-1.49485
AACAGGGCAAATGGAT-1_1	P1	1	-5.17772	3.0621
AACAGGGCAGGATTCT-1_1	P1	0	0.556269	1.87392
AACAGGGCATTGACCA-1_1	P1	1	4.03194	-1.62038
AACAGGGGTATCACGT-1_1	P1	1	0.169717	-0.98123
AACAGGGGTGACGCCT-1_1	P1	1	0.873763	-3.74221
AACAGGGGTGGCTGCT-1_1	P1	1	3.60359	-0.903916
AACCAACAGCAACTTC-1_1	P1	0	-4.60774	2.49019
AACCAACAGGATTTGA-1_1	P1	1	5.52921	-1.15166
AACCAACCAACCACAT-1_1	P1	0	-0.889882	3.20185
AACCAACCACAAATCC-1_1	P1	1	2.16589	0.126741
AACCAACCACCTAAAC-1_1	P1	0	-3.09028	0.612204
AACCAACGTCCGGATC-1_1	P1	0	-3.83885	-1.32261
AACCAACGTTAACAGA-1_1	P1	0	1.24849	1.41227
AACCAACTCCCGTGAG-1_1	P1	1	4.91059	-2.07304
AACCAACTCGCAGTGC-1_1	P1	1	4.94875	1.43161
AACCACAAGCCTCTCT-1_1	P1	0	-2.30289	-2.11793
AACCACAAGCCTCTTC-1_1	P1	1	3.10904	-0.446408
AACCACAAGTGCCCGT-1_1	P1	0	-0.269047	2.47251
AACCACACAAGTCCAT-1_1	P1	1	4.32156	-1.10829
AACCACACAATATCCG-1_1	P1	0	-2.82719	1.85657
AACCACACAATTGCTG-1_1	P1	0	-0.281868	3.25761
AACCACACACATCATG-1_1	P1	0	2.74708	0.139664
AACCACAGTCAAGCGA-1_1	P1	0	0.154309	2.85468
AACCACAGTTCAAACC-1_1	P1	0	-1.96728	1.80613
AACCACAGTTGGAGAC-1_1	P1	0	-1.18025	-1.21516
AACCACATCATCGACA-1_1	P1	0	-4.58789	2.03974
AACCACATCCTACACC-1_1	P1	0	-5.16459	1.65651
AACCACATCCTTGACC-1_1	P1	0	1.63147	2.04169
AACCACATCGATGCTA-1_1	P1	0	-4.1558	-1.22781
AACCACATCGCAATTG-1_1	P1	1	4.30892	-1.86003
AACCACATCGCGCCAA-1_1	P1	0	-0.615948	2.37059
AACCATGCAAAGCTAA-1_1	P1	0	-1.77189	3.26275
AACCATGGTATGTCTG-1_1	P1	1	4.14948	1.27376
AACCATGGTCTTCATT-1_1	P1	1	2.17007	0.0553937
AACCATGGTGATAGAT-1_1	P1	0	1.9069	1.57669
AACCATGGTTCATCGA-1_1	P1	0	-0.950406	-1.01167
AACCATGTCAATCCAG-1_1	P1	0	-1.74386	-0.141266
AACCCAAAGGACACTG-1_1	P1	0	-3.57115	-0.00597091
AACCCAACACATGGTT-1_1	P1	0	-3.85429	2.88808
AACCCAACAGGCTACC-1_1	P1	0	-0.134202	2.15763
AACCCAACATTACTCT-1_1	P1	0	-3.0874	1.74287
AACCCAAGTCTACATG-1_1	P1	1	3.30361	-0.498942
AACCCAAGTTCCTAAG-1_1	P1	0	-4.6914	1.80215
AACCTGAAGAATCCCT-1_1	P1	0	-1.70324	1.71314
AACCTGAAGCATTTCG-1_1	P1	0	-0.683626	-2.22016
AACCTGAAGTTCCATG-1_1	P1	0	-3.73317	0.325698
AACCTGACATTGACAC-1_1	P1	0	-3.664	0.0603476
AACCTGAGTACTTCCC-1_1	P1	0	0.86036	1.8787
AACCTGAGTCACAATC-1_1	P1	0	-4.64965	1.22691
AACCTGAGTTCAGCTA-1_1	P1	1	3.69421	-2.6366
AACCTGATCGTGCATA-1_1	P1	0	1.20149	1.04976
AACCTTTCATATCTGG-1_1	P1	0	-1.78287	2.36759
AACCTTTGTATGAGAT-1_1	P1	0	-2.02785	2.23352
AACCTTTGTGAGTTTC-1_1	P1	0	-1.36252	-1.53635
AACCTTTGTGGTACAG-1_1	P1	0	-0.00779039	1.84501
AACCTTTTCCTACCGT-1_1	P1	0	0.223147	2.95622
AACCTTTTCGATGCTA-1_1	P1	0	1.6595	2.12155
AACCTTTTCTGCCTCA-1_1	P1	0	-2.79431	-1.1369
AACGAAACAACCTAAC-1_1	P1	1	5.57167	-0.110812
AACGAAACAATCTCGA-1_1	P1	0	-1.98264	-1.19531
AACGAAATCGGTATGT-1_1	P1	0	-3.38873	-0.380582
AACGGGAAGTCATGCT-1_1	P1	1	4.47157	0.68211
AACGGGACAAGAAATC-1_1	P1	0	-0.391819	-1.06729
AACGGGACACTTGTCC-1_1	P1	0	-1.65012	-0.387418
AACGGGAGTGGATCGA-1_1	P1	1	2.51618	-3.91361
AACGGGATCCTAAGTG-1_1	P1	1	1.98707	-1.34986
AACGTCAAGCATCAAA-1_1	P1	0	-1.7426	0.686356
AACGTCACACCGTCTT-1_1	P1	0	-3.50501	2.58906
AACGTCACATGACGTT-1_1	P1	1	2.0121	-1.50636
AACGTCATCCGTGGGT-1_1	P1	0	-0.528742	1.00479
AACTTCTCAGAAATTG-1_1	P1	1	4.78316	1.57803
AACTTCTGTCATCGGC-1_1	P1	0	0.623921	1.92862
AACTTCTGTTCTGACA-1_1	P1	1	4.26881	0.324874
AACTTCTTCAGCTTCC-1_1	P1	0	0.52137	0.722765
AACTTCTTCCTTGACC-1_1	P1	0	1.2661	2.52935
AAGAACAAGTCGCGAA-1_1	P1	0	-0.99958	0.536874
AAGAACACAAGATGTA-1_1	P1	0	-0.489279	-0.854322
AAGAACAGTCGACTTA-1_1	P1	0	-0.692119	-0.0103449
AAGAACAGTTGGCCGT-1_1	P1	1	3.971	-3.31058
AAGAACATCTCTCGAC-1_1	P1	1	4.80208	-0.793711
AAGACAAAGATCACTC-1_1	P1	1	2.50491	-1.6537
AAGACAACAAGCCCAC-1_1	P1	0	0.766832	1.1708
AAGACAACACCTTCCA-1_1	P1	1	2.00568	-2.26667
AAGACAAGTAGCGCCT-1_1	P1	1	2.33479	-0.770738
AAGACAAGTAGCTCGC-1_1	P1	0	-2.2985	1.62725
AAGACAAGTCTTCTAT-1_1	P1	1	3.54042	-1.90598
AAGACAAGTTCGGTAT-1_1	P1	0	-3.96253	0.866466
AAGACAATCATTACTC-1_1	P1	1	0.106349	-3.40329
AAGACAATCCCGAAAT-1_1	P1	0	-2.83131	1.66171
AAGACAATCGAACGGA-1_1	P1	0	-3.99119	2.47057
AAGACAATCTTCCTAA-1_1	P1	0	-0.72985	2.31473
AAGACTCAGAGGTTTA-1_1	P1	0	1.49725	1.464
AAGACTCAGCTGCGAA-1_1	P1	0	-2.34423	2.78067
AAGACTCAGTAGACAT-1_1	P1	0	-4.34017	0.980025
AAGACTCCAGCTGAGA-1_1	P1	1	2.27698	-2.00898
AAGACTCCAGGTTCGC-1_1	P1	1	5.14709	1.20152
AAGACTCCATACTGAC-1_1	P1	0	-2.00646	-1.49305
AAGACTCCATTGAAGA-1_1	P1	0	-2.48149	-0.63038
AAGACTCGTATTTCGG-1_1	P1	0	-4.5507	-0.198546
AAGACTCGTCAACCTA-1_1	P1	0	-0.545573	2.02163
AAGACTCGTCATCTAG-1_1	P1	1	3.1244	0.935824
AAGACTCTCGTGGACC-1_1	P1	1	5.22511	-0.890871
AAGATAGCAAGTGGCA-1_1	P1	1	3.21524	-0.0613179
AAGATAGGTCATCCCT-1_1	P1	1	2.38802	-1.36501
AAGATAGTCTGTTGGA-1_1	P1	0	-3.39338	2.26958
AAGCATCAGGTAGCAC-1_1	P1	1	5.18541	-1.33858
AAGCATCCAATCCAGT-1_1	P1	0	-0.916398	3.57077
AAGCATCCACCAGCGT-1_1	P1	0	0.410937	-0.636654
AAGCATCCACCTAAAC-1_1	P1	1	2.49176	-0.762544
AAGCATCCACTGCATA-1_1	P1	0	-1.11191	-1.24206
AAGCATCCAGTAGAAT-1_1	P1	0	-1.54535	3.9577
AAGCATCGTGCTGATT-1_1	P1	1	0.820991	0.0147016
AAGCATCTCACCGCTT-1_1	P1	0	-4.12749	3.24694
AAGCATCTCGTCAACA-1_1	P1	0	-1.2524	1.63062
AAGCATCTCTGGCCAG-1_1	P1	1	1.42113	-1.70396
AAGCCATAGGAGTCTG-1_1	P1	1	4.37188	-2.04092
AAGCCATCAAATCCCA-1_1	P1	1	1.64829	-3.27419
AAGCCATCAATTGCTG-1_1	P1	0	0.0721553	2.12272
AAGCCATCAGTTGGTT-1_1	P1	0	0.500666	1.7415
AAGCCATCATCAGTGT-1_1	P1	0	-1.54195	0.742624
AAGCCATGTAGAAACT-1_1	P1	0	-2.89128	-2.22093
AAGCCATTCAGCCCAG-1_1	P1	1	4.93539	-0.531116
AAGCCATTCCCGTTCA-1_1	P1	1	4.23051	-1.59904
AAGCCATTCGCTTAAG-1_1	P1	0	-2.13001	1.05925
AAGCCATTCGTCTCAC-1_1	P1	0	0.248846	0.592726
AAGCCATTCTGCATAG-1_1	P1	0	-0.305712	1.677
AAGCGAGAGCGCTGCT-1_1	P1	0	-2.86943	-3.10383
AAGCGAGCATAATCGC-1_1	P1	0	-4.26588	2.13091
AAGCGAGTCAAATAGG-1_1	P1	0	-0.162323	-2.72533
AAGCGAGTCGAACACT-1_1	P1	0	-1.30015	1.56052
AAGCGAGTCGCGATCG-1_1	P1	0	1.2338	1.06648
AAGCGTTAGGGCTAAC-1_1	P1	1	-0.0489724	-4.21484
AAGCGTTCAGGTTCGC-1_1	P1	0	-2.43835	3.3112
AAGGAATAGATGTTGA-1_1	P1	1	3.36978	0.0153268
AAGGAATAGGCTCACC-1_1	P1	0	-1.17087	-0.747934
AAGGAATAGTTCCGTA-1_1	P1	0	-0.348905	2.16777
AAGGAATGTGTGACCC-1_1	P1	0	-4.52538	1.6222
AAGGAATGTTGGGACA-1_1	P1	0	-2.07103	-0.994268
AAGGAATTCACCATAG-1_1	P1	0	-0.0318069	2.34953
AAGGAATTCCGCTTAC-1_1	P1	0	-3.82076	0.0770927
AAGGAATTCGGAACTT-1_1	P1	4	-1.27159	-4.71114
AAGGTAAGTAGGTACG-1_1	P1	0	-2.85092	-0.0197839
AAGGTAAGTATGTCAC-1_1	P1	0	0.648524	1.41844
AAGGTAATCAAACCTG-1_1	P1	1	5.58326	-1.88444
AAGGTAATCGGCTATA-1_1	P1	0	-2.6834	-0.95698
AAGTACCAGAATCGCG-1_1	P1	0	-2.06912	0.374569
AAGTACCAGCGACTGA-1_1	P1	0	-5.06798	1.30946
AAGTACCAGGGTTGCA-1_1	P1	0	-4.95394	2.24804
AAGTACCCAAGAGATT-1_1	P1	0	-1.04651	-0.656414
AAGTACCCACGCGTCA-1_1	P1	1	1.82208	-4.01361
AAGTACCGTCTACATG-1_1	P1	1	4.73215	-1.65499
AAGTACCGTCTCTCCA-1_1	P1	0	-0.125412	3.30247
AAGTACCTCGACGATT-1_1	P1	0	-3.36962	3.91544
AAGTCGTAGCATTGTC-1_1	P1	0	-1.02523	0.776331
AAGTCGTCACCATATG-1_1	P1	1	5.41233	-0.922901
AAGTCGTCAGGACAGT-1_1	P1	0	-2.7925	0.169435
AAGTCGTTCATCGACA-1_1	P1	0	-0.625988	-1.04767
AAGTCGTTCCCTGGTT-1_1	P1	1	2.13261	-3.93849
AAGTCGTTCGGAGTAG-1_1	P1	1	0.188845	-2.84977
AAGTCGTTCTACCCAC-1_1	P1	1	0.131493	-3.49263
AAGTGAAAGGTCCCGT-1_1	P1	0	1.18212	0.907255
AAGTGAAAGTTTCAGC-1_1	P1	1	2.48005	-3.01338
AAGTGAACAACCAACT-1_1	P1	0	-2.30183	-1.439
AAGTGAAGTTGACTAC-1_1	P1	0	-3.38645	-2.20724
AAGTGAATCAGCTCTC-1_1	P1	0	-2.81161	-0.330839
AAGTGAATCAGTGTGT-1_1	P1	1	4.11046	1.1532
AAGTGAATCCAGCAAT-1_1	P1	0	-1.47996	-1.36782
AAGTGAATCTAACGGT-1_1	P1	0	-3.0024	0.196389
AAGTTCGCACTGCTTC-1_1	P1	0	-2.30066	3.62983
AAGTTCGGTACCGTCG-1_1	P1	0	-1.02904	0.645129
AAGTTCGGTCCTTTGC-1_1	P1	1	0.303105	-3.20836
AAGTTCGTCCATTGCC-1_1	P1	0	-3.51768	0.939511
AATAGAGAGGGCCTCT-1_1	P1	0	-2.64654	0.0394326
AATAGAGAGTCATGAA-1_1	P1	0	-2.57652	0.343906
AATAGAGAGTCTGTAC-1_1	P1	1	4.83843	-2.33376
AATAGAGGTGGCTTGC-1_1	P1	1	5.13345	-1.85457
AATAGAGGTGGTTTAC-1_1	P1	1	0.440353	-1.77876
AATAGAGTCAGCTAGT-1_1	P1	1	2.5809	-0.121937
AATAGAGTCAGCTGAT-1_1	P1	0	0.768801	1.56715
AATAGAGTCCTAACAG-1_1	P1	0	1.37214	1.28227
AATAGAGTCGAAGGAC-1_1	P1	1	0.661731	-3.65071
AATCACGAGCACTAAA-1_1	P1	0	-3.9299	0.134522
AATCACGCAACAGAGC-1_1	P1	1	3.40305	-0.852454
AATCACGCAAGTGACG-1_1	P1	0	-2.90567	1.58081
AATCACGTCACTCTTA-1_1	P1	3	-3.8401	-3.24957
AATCGACAGCACCTGC-1_1	P1	1	-2.29506	-1.20692
AATCGACAGCCTATCA-1_1	P1	1	0.965469	-2.40651
AATCGACAGCCTCATA-1_1	P1	0	-2.73621	0.689391
AATCGACAGTGATAAC-1_1	P1	0	-1.90319	0.661707
AATCGACCAAGTGATA-1_1	P1	1	5.8708	-0.524285
AATCGACCAATCGCGC-1_1	P1	0	1.4257	-1.38627
AATCGACCAGGCTACC-1_1	P1	0	-3.69665	-0.346824
AATCGACGTTTCCAAG-1_1	P1	1	1.38453	-1.64492
AATCGACGTTTCCCAC-1_1	P1	0	-0.585994	-2.18742
AATCGACTCCACTGGG-1_1	P1	0	-0.293031	0.770497
AATCGACTCCTGTAGA-1_1	P1	0	0.315725	0.494216
AATCGACTCCTTATGT-1_1	P1	1	-0.290543	-2.58046
AATCGTGCAAATGAGT-1_1	P1	1	2.26446	-0.263872
AATCGTGCATCCGATA-1_1	P1	0	-2.149	0.872219
AATCGTGTCGCATTGA-1_1	P1	1	-5.15472	3.0023
AATGAAGAGGACTAAT-1_1	P1	1	0.888879	-1.47616
AATGAAGCAAACTAAG-1_1	P1	0	-4.42111	0.736257
AATGAAGGTAGAGGAA-1_1	P1	0	-2.28731	-1.38657
AATGAAGGTATTCCTT-1_1	P1	1	1.86289	-2.79104
AATGAAGGTCACTACA-1_1	P1	0	3.34866	1.37972
AATGAAGGTTCCGCTT-1_1	P1	0	-1.17427	1.71274
AATGAAGTCTGACAGT-1_1	P1	1	5.70372	-0.952894
AATGACCAGACGAAGA-1_1	P1	0	-3.01491	1.35897
AATGACCAGAGATCGC-1_1	P1	0	-0.578079	-3.57409
AATGACCAGCCTGAGA-1_1	P1	0	-2.21579	-1.23889
AATGACCCACAAAGCG-1_1	P1	0	-1.18428	1.83174
AATGACCCACCCTAGG-1_1	P1	0	-0.922294	3.98014
AATGACCCACGATTCA-1_1	P1	0	-3.98084	1.06055
AATGACCCATTGTAGC-1_1	P1	0	-0.406585	2.59662
AATGACCGTGAACGGT-1_1	P1	1	3.52151	-1.31608
AATGACCTCCTCTAGC-1_1	P1	1	1.50941	-4.11656
AATGACCTCTCTGCTG-1_1	P1	0	-0.164938	1.17373
AATGCCAAGACCTTTG-1_1	P1	0	-2.41482	1.88928
AATGCCAGTCTTGAGT-1_1	P1	0	-2.05747	2.16629
AATGCCAGTGAGTAAT-1_1	P1	0	-4.37907	1.94979
AATGCCATCGCTCATC-1_1	P1	0	-1.92537	-0.672511
AATGGAAAGTAGGAAG-1_1	P1	1	3.41482	-2.37774
AATGGAACAATTGCCA-1_1	P1	1	3.31071	-0.484392
AATGGAACACCTATCC-1_1	P1	0	-4.59602	2.91305
AATGGAACAGATTCGT-1_1	P1	0	-1.71391	-1.06341
AATGGAACATAACTCG-1_1	P1	0	-1.92345	0.760482
AATGGAATCGCATTAG-1_1	P1	1	2.22426	-0.864517
AATGGCTCAACCGATT-1_1	P1	4	-1.36313	-4.34579
AATGGCTCACTACACA-1_1	P1	0	-2.45583	-1.31329
AATGGCTGTCTGCATA-1_1	P1	1	0.556384	-1.33003
AATGGCTGTTTATGCG-1_1	P1	0	-2.18633	0.729898
AATGGCTTCGACGAGA-1_1	P1	1	3.41032	-2.69125
AATGGCTTCGCAACAT-1_1	P1	0	-1.74455	-2.03157
AATGGCTTCGTAACAC-1_1	P1	1	2.80557	-3.08226
AATGGCTTCTGGCCAG-1_1	P1	1	1.2017	-0.857113
AATTCCTAGAACAAGG-1_1	P1	1	1.43086	-2.4942
AATTCCTAGCGCTGCT-1_1	P1	0	-4.04155	2.34467
AATTCCTCAACTTCTT-1_1	P1	0	4.2344	0.656989
AATTCCTCAAGTGATA-1_1	P1	0	-2.3234	-0.592628
AATTCCTCATCTCATT-1_1	P1	0	-1.9582	0.952558
AATTCCTGTATGGGAC-1_1	P1	1	-0.0293935	-2.59725
AATTCCTGTGTCCCTT-1_1	P1	0	-0.753883	-1.8588
AATTCCTGTTAGGCCC-1_1	P1	0	-0.835897	-1.87776
AATTCCTGTTCCACAA-1_1	P1	0	-4.27595	1.99217
AATTCCTGTTCGTTCC-1_1	P1	0	-0.526159	-1.7757
AATTCCTGTTCTCCTG-1_1	P1	0	-2.01984	0.741966
AATTCCTTCCATCCGT-1_1	P1	1	3.63444	-1.1156
AATTCCTTCTAGCCAA-1_1	P1	1	3.95437	-1.95746
AATTCCTTCTCTCTAA-1_1	P1	1	1.84429	1.32637
AATTTCCAGCTGTTCA-1_1	P1	1	1.21939	-2.59366
AATTTCCAGGATTCCT-1_1	P1	1	3.7467	-2.03855
AATTTCCCAAATCGGG-1_1	P1	0	0.417759	-0.970636
AATTTCCCACAGTCCG-1_1	P1	0	-4.54739	2.00186
AATTTCCCAGACATCT-1_1	P1	1	0.0706488	-2.72203
AATTTCCCATCCGGCA-1_1	P1	0	-0.164275	1.21565
AATTTCCGTTCACCGG-1_1	P1	0	-1.30941	3.31815
AATTTCCGTTCTCCCA-1_1	P1	1	5.32344	-0.136984
AATTTCCGTTTGTGGT-1_1	P1	0	-1.1157	-0.131041
AATTTCCTCCGAGATT-1_1	P1	0	0.172825	0.0563765
AATTTCCTCCTTTGAT-1_1	P1	0	-1.80113	3.08277
AATTTCCTCGACCAAT-1_1	P1	1	4.81783	-0.452514
AATTTCCTCGTGGCGT-1_1	P1	0	-1.81852	-1.40039
ACAAAGAAGTCCCGAC-1_1	P1	0	-2.18147	-0.316526
ACAAAGAAGTTCCGGC-1_1	P1	0	-5.04742	1.49361
ACAAAGACACATTCGA-1_1	P1	0	-0.37512	-3.30044
ACAAAGAGTTGACTAC-1_1	P1	0	-0.332979	0.985627
ACAACCACAACGTATC-1_1	P1	1	4.88875	-0.785343
ACAACCAGTATCGAAA-1_1	P1	0	-2.90134	-0.879307
ACAACCAGTCTCCTGT-1_1	P1	1	4.1454	1.54179
ACAACCAGTGCCCGTA-1_1	P1	1	1.62491	-3.17877
ACAACCATCATTGCTT-1_1	P1	0	0.109247	2.22511
ACAAGCTAGAAGCGCT-1_1	P1	1	4.52802	-1.72386
ACAAGCTAGAGTCACG-1_1	P1	1	0.488194	-3.50851
ACAAGCTCAATAACCC-1_1	P1	1	5.50855	-0.161503
ACAAGCTCAGAGGTAC-1_1	P1	0	-1.84727	1.36908
ACAAGCTCATGACGTT-1_1	P1	1	1.36932	-3.17359
ACAAGCTCATTAAGCC-1_1	P1	1	4.305	-2.01153
ACAAGCTTCTCATAGG-1_1	P1	1	1.4564	-0.168064
ACACAGTAGTAACCTC-1_1	P1	1	4.67962	1.34058
ACACAGTCAATGAACA-1_1	P1	1	5.83885	-0.353527
ACACAGTCACGCCAGT-1_1	P1	1	3.61434	-0.931051
ACACAGTGTAAGCGGT-1_1	P1	1	3.41011	-0.87253
ACACAGTGTTCCACAA-1_1	P1	0	-1.22242	4.07889
ACACAGTTCAACTTTC-1_1	P1	0	-0.853503	1.33028
ACACAGTTCCATTGCC-1_1	P1	0	-1.52912	2.85358
ACACAGTTCTCGGTCT-1_1	P1	1	0.515724	-1.5406
ACACCAAAGACAACAT-1_1	P1	0	-2.04805	-2.5621
ACACCAAAGACTACCT-1_1	P1	0	-4.0365	2.25526
ACACCAAAGGTCATCT-1_1	P1	1	4.07039	-0.184011
ACACCAAGTGGAGGTT-1_1	P1	0	-1.65649	-1.34662
ACACCAATCCGTCCTA-1_1	P1	1	4.88503	0.152176
ACACCAATCTAGCATG-1_1	P1	1	5.8027	-0.611313
ACACGCGCAACCCGCA-1_1	P1	1	2.28141	-1.71336
ACACGCGCAAGACTGG-1_1	P1	0	-4.1123	1.39386
ACACGCGTCATTATCC-1_1	P1	0	-1.79544	-2.06527
ACACTGACACAGCATT-1_1	P1	1	0.88968	-4.38539
ACACTGACACTCACTC-1_1	P1	0	1.30865	3.00507
ACACTGAGTCTCAGGC-1_1	P1	1	3.92926	-0.285771
ACACTGATCACCGACG-1_1	P1	0	-3.49946	0.0263818
ACACTGATCAGTGTTG-1_1	P1	0	-0.798772	-0.137274
ACACTGATCCAGCAAT-1_1	P1	1	4.52904	-1.45832
ACACTGATCCTCTCGA-1_1	P1	0	-0.347842	2.59338
ACAGAAAAGAGGTCAC-1_1	P1	0	0.114571	2.3405
ACAGAAAAGTAACGTA-1_1	P1	0	-0.504761	0.080225
ACAGAAACAACACGAG-1_1	P1	0	-1.61679	-0.75602
ACAGAAACAGCTGTTA-1_1	P1	1	1.74091	-4.31229
ACAGAAACATTGAAAG-1_1	P1	1	2.24159	-0.902959
ACAGAAAGTTCTCACC-1_1	P1	0	-1.3094	-3.43463
ACAGAAATCCCGTGAG-1_1	P1	0	-4.00238	-0.594761
ACAGCCGAGATGAAGG-1_1	P1	0	-3.01245	0.898077
ACAGCCGCACCGCTGA-1_1	P1	0	-2.41023	1.79545
ACAGCCGGTGCCCAGT-1_1	P1	0	-0.725512	-0.236016
ACAGCCGGTTCGATTG-1_1	P1	1	5.76117	-1.27127
ACAGCCGTCAAGTCTG-1_1	P1	1	2.90212	-1.55848
ACAGGGAAGTGCAAAT-1_1	P1	0	-2.50294	-0.610719
ACAGGGACACCTGCAG-1_1	P1	0	0.15216	-2.28538
ACAGGGATCACTGCTC-1_1	P1	0	0.192821	0.153907
ACAGGGATCTTAATCC-1_1	P1	0	0.115228	-0.117806
ACATCCCAGCGAATGC-1_1	P1	0	-3.99158	-0.323988
ACATCCCCAGAGAATT-1_1	P1	0	-3.34885	4.27159
ACATCCCCATAGTCAC-1_1	P1	0	1.48613	1.57059
ACATCCCGTACAGTTC-1_1	P1	0	-0.680126	4.1071
ACATCCCGTACGGCAA-1_1	P1	1	2.81238	0.632491
ACATCCCGTCCTCATC-1_1	P1	1	1.77539	-2.20848
ACATCCCGTCTACAAC-1_1	P1	1	0.493156	-3.16524
ACATCCCGTGACCGAA-1_1	P1	0	-1.63919	0.823297
ACATCCCTCAGTCTTT-1_1	P1	0	-1.14316	0.290132
ACATCCCTCGGACCAC-1_1	P1	0	-3.34196	0.0455978
ACATCCCTCTAGGCCG-1_1	P1	0	-0.767991	-3.44269
ACATCGACAGCTGGTC-1_1	P1	1	3.56558	0.333257
ACATCGAGTCATCGGC-1_1	P1	0	-4.94092	0.576603
ACATCGATCGAGCCAC-1_1	P1	0	0.291895	-2.14703
ACATGCAAGGAACTAT-1_1	P1	1	2.7496	-3.98112
ACATGCAAGGCTCTCG-1_1	P1	0	-3.89439	-1.80007
ACATGCAAGTCCGCCA-1_1	P1	0	-0.247194	-0.609806
ACATGCAAGTTATGGA-1_1	P1	1	1.93733	-2.41582
ACATGCAAGTTTCGAC-1_1	P1	0	0.067359	-0.463916
ACATGCACACATCATG-1_1	P1	0	0.474001	0.823313
ACATGCACATGACTAC-1_1	P1	0	0.469963	-0.782763
ACATGCAGTGCCGTAC-1_1	P1	0	-0.626096	1.60834
ACATGCAGTGGTGATG-1_1	P1	0	-0.668479	-2.90772
ACATGCAGTTGTACGT-1_1	P1	1	2.7539	-1.01415
ACATGCATCCCTTTGG-1_1	P1	0	-1.71973	-1.29943
ACATGCATCCGAAATC-1_1	P1	0	-1.75568	0.400682
ACATGCATCCTTATCA-1_1	P1	1	4.38673	-1.66535
ACATGCATCTACTGCC-1_1	P1	1	1.04582	-3.98527
ACATTTCAGACACACG-1_1	P1	0	-0.559382	-0.549488
ACATTTCCAACAACAA-1_1	P1	0	-0.818711	-1.83671
ACATTTCCAATAGGGC-1_1	P1	1	4.14417	-3.093
ACATTTCCACTTGAGT-1_1	P1	1	4.53547	-0.316968
ACATTTCTCAGCACCG-1_1	P1	0	-4.64077	2.11009
ACATTTCTCGTCAGAT-1_1	P1	0	-4.03536	0.182405
ACCAAACAGATTAGCA-1_1	P1	1	1.89236	-0.601569
ACCAAACCAAATGCTC-1_1	P1	0	-0.758906	-1.55808
ACCAAACCAATGACCT-1_1	P1	0	-1.2041	-0.738198
ACCAAACCACCTAAAC-1_1	P1	0	-2.61336	-1.50583
ACCAAACCACTACTTT-1_1	P1	0	-4.69133	1.75236
ACCAAACCATCGTTCC-1_1	P1	1	2.57556	-1.52468
ACCAAACGTAAGAACT-1_1	P1	1	3.96754	-0.391468
ACCAAACGTTGATGTC-1_1	P1	5	1.55851	-4.87903
ACCAAACGTTGCTCAA-1_1	P1	1	4.07491	-2.19056
ACCAAACTCATTCATC-1_1	P1	1	4.66716	0.0834702
ACCAAACTCCATCACC-1_1	P1	1	5.82427	-1.16109
ACCAAACTCGCTTAAG-1_1	P1	1	5.11327	0.0375154
ACCAAACTCTGGACCG-1_1	P1	0	-0.0594525	0.775442
ACCAACACACAACATC-1_1	P1	0	-2.05112	2.65377
ACCAACACACAGCCAC-1_1	P1	0	-3.82851	0.352665
ACCAACACACCGCTAG-1_1	P1	1	3.49065	-1.00728
ACCAACACAGACAAGC-1_1	P1	0	-0.791574	0.619418
ACCAACACATTGAAGA-1_1	P1	1	2.89083	0.51208
ACCAACAGTAATGTGA-1_1	P1	0	0.144567	1.18747
ACCAACAGTGACTCTA-1_1	P1	0	-1.56797	-0.429925
ACCAACAGTGAGTTTC-1_1	P1	0	-1.82404	1.41866
ACCACAAAGGTTGCCC-1_1	P1	1	2.04442	-2.83522
ACCACAAAGTAACGAT-1_1	P1	0	0.270565	0.386778
ACCACAAAGTCTCTGA-1_1	P1	0	-2.91086	-2.5232
ACCACAAAGTTCCATG-1_1	P1	0	0.98784	1.90805
ACCACAACAAAGCACG-1_1	P1	0	-1.77773	-1.85913
ACCACAACACAGCCTG-1_1	P1	1	3.20457	-0.643586
ACCACAACACTAACCA-1_1	P1	0	-1.06336	-2.79639
ACCACAAGTTAACAGA-1_1	P1	1	2.92977	-0.340962
ACCACAATCACTGTTT-1_1	P1	1	4.46665	0.83909
ACCACAATCGGAAACG-1_1	P1	1	2.11163	-1.1278
ACCACAATCTGAATCG-1_1	P1	0	-3.0236	-1.0757
ACCACAATCTGCCTCA-1_1	P1	0	-2.81134	-1.34571
ACCACAATCTTTCCGG-1_1	P1	0	-3.39479	3.91751
ACCATTTAGCAGATAT-1_1	P1	0	-3.81608	2.50074
ACCATTTAGCCTATTG-1_1	P1	0	-0.48095	3.26848
ACCATTTAGTAGAATC-1_1	P1	0	0.664844	0.591
ACCATTTAGTGCCCGT-1_1	P1	0	-2.08841	0.0102203
ACCATTTCAAGTTCGT-1_1	P1	0	0.511786	-1.48104
ACCATTTCAATCCTTT-1_1	P1	1	2.91627	0.397521
ACCATTTCACACAGAG-1_1	P1	0	-3.55042	-2.72582
ACCATTTCACTGAGTT-1_1	P1	0	-3.13324	0.539013
ACCATTTCATGACACT-1_1	P1	0	-2.56466	-0.410424
ACCATTTTCAGCTCTC-1_1	P1	0	2.7372	-0.954014
ACCATTTTCATGCCAA-1_1	P1	0	-0.218065	0.896691
ACCATTTTCCCGTTCA-1_1	P1	0	-1.8801	-1.45145
ACCCAAAAGAGTGACC-1_1	P1	1	5.23293	-1.62774
ACCCAAACAAGGCAAC-1_1	P1	0	-1.85245	1.2211
ACCCAAACAATAGTCC-1_1	P1	1	0.183764	-4.38146
ACCCAAACATGCCGAC-1_1	P1	0	-4.02097	3.2053
ACCCAAAGTCAAACGG-1_1	P1	1	4.47271	-1.37814
ACCCAAATCAAGTAAG-1_1	P1	1	0.806725	-2.44593
ACCCAAATCCACTAGA-1_1	P1	0	-4.47599	-0.88469
ACCCAAATCCTCACTG-1_1	P1	1	0.703383	-2.51601
ACCCTCAAGCCGGAAT-1_1	P1	1	0.8038	-4.51462
ACCCTCACAATTGCCA-1_1	P1	0	-3.92599	3.27745
ACCCTCACACTTACAG-1_1	P1	1	0.150296	-2.79373
ACCCTCACAGCACGAA-1_1	P1	0	-3.25434	0.86618
ACCCTCATCGCTGCGA-1_1	P1	0	-3.69801	0.548815
ACCCTCATCTAGTGAC-1_1	P1	0	-1.69429	-1.73983
ACCCTCATCTTGGCTC-1_1	P1	0	-2.33518	1.29319
ACCCTTGAGCCTCTCT-1_1	P1	0	-2.96264	1.74285
ACCCTTGAGGATGTTA-1_1	P1	0	-3.11881	-0.912468
ACCCTTGGTATCCCTC-1_1	P1	0	-4.58154	2.45316
ACCCTTGGTGAGAACC-1_1	P1	0	-4.72435	0.752135
ACCCTTGTCCATCAGA-1_1	P1	0	-4.27934	0.881413
ACCCTTGTCTATCACT-1_1	P1	0	0.954745	-1.537
ACCGTTCAGCATTGAA-1_1	P1	1	2.6755	-0.294415
ACCGTTCAGTCGAAGC-1_1	P1	0	-4.17207	0.00147752
ACCGTTCGTCGGCACT-1_1	P1	0	-4.13556	1.96895
ACCGTTCGTGCTCTCT-1_1	P1	1	4.4764	-2.43361
ACCGTTCTCCAATCTT-1_1	P1	0	-3.21086	0.936927
ACCGTTCTCCGCTTAC-1_1	P1	0	-1.74102	-0.949021
ACCGTTCTCGGTTGTA-1_1	P1	1	0.915238	-4.41794
ACCGTTCTCGTTTACT-1_1	P1	0	1.26577	1.85069
ACCTACCAGCCAACCC-1_1	P1	0	-2.02279	0.781528
ACCTACCAGTCACGCC-1_1	P1	0	-1.95485	3.30012
ACCTACCAGTCCCGGT-1_1	P1	0	-3.13157	0.489908
ACCTACCCAAGCGGAT-1_1	P1	1	-0.236375	-4.17717
ACCTACCCACTGTCCT-1_1	P1	1	2.01066	-0.462669
ACCTACCCAGAGGTTG-1_1	P1	0	-0.353781	-1.76274
ACCTACCCAGGGTCTC-1_1	P1	0	-1.82376	1.18073
ACCTACCGTGCCGGTT-1_1	P1	0	0.38577	1.95329
ACCTACCTCACTTTGT-1_1	P1	0	-2.42259	-1.5285
ACCTACCTCCCGAAAT-1_1	P1	0	-2.39268	3.05865
ACCTACCTCTTTCGAT-1_1	P1	0	-1.26693	-0.679163
ACCTGAAAGAATTTGG-1_1	P1	0	-0.558131	-0.292523
ACCTGAAAGTCTAACC-1_1	P1	0	2.36824	2.48153
ACCTGAACAACAAAGT-1_1	P1	5	1.48701	-4.94867
ACCTGAACACATATGC-1_1	P1	0	-2.8623	0.103321
ACCTGAACAGAAGTGC-1_1	P1	1	-0.201602	-4.18763
ACCTGAAGTGCATACT-1_1	P1	1	2.83645	-2.94651
ACCTGAATCCCATTTA-1_1	P1	0	-2.81987	0.183694
ACCTGAATCTCGGCTT-1_1	P1	1	3.14106	-2.27264
ACCTGTCCACTATCCC-1_1	P1	0	-2.71768	-2.08902
ACCTGTCCACTTGGCG-1_1	P1	0	-2.7774	0.921171
ACCTGTCCAGCCGTTG-1_1	P1	0	-3.72465	3.35399
ACCTGTCCAGGCGAAT-1_1	P1	0	0.825803	0.762637
ACCTGTCGTCACGCTG-1_1	P1	0	-2.67832	-0.402889
ACCTGTCGTCAGACGA-1_1	P1	1	1.73382	-2.85479
ACCTGTCGTTATGTCG-1_1	P1	1	3.00237	-2.48782
ACCTGTCTCACCTACC-1_1	P1	0	0.471578	2.44871
ACCTGTCTCACTACGA-1_1	P1	1	1.2635	-1.58109
ACCTGTCTCCGTGCGA-1_1	P1	1	3.88933	0.332652
ACGATCACAAAGAACT-1_1	P1	0	1.84994	1.21359
ACGATCACAACCAACT-1_1	P1	1	5.19149	-0.951776
ACGATCACACGTGTGC-1_1	P1	0	0.0190359	-0.377962
ACGATCACACTTACAG-1_1	P1	1	4.32035	-0.445465
ACGATCACAGCGGTTC-1_1	P1	1	5.73507	-2.24578
ACGATCATCCTAAACG-1_1	P1	0	-4.58547	2.46678
ACGATGTAGCTTAGTC-1_1	P1	1	1.77717	-2.71929
ACGATGTCAACCGCTG-1_1	P1	0	-0.821456	-0.906324
ACGATGTCAATCGCAT-1_1	P1	1	2.07176	-3.83163
ACGATGTCAGCAGTAG-1_1	P1	1	3.52906	1.53129
ACGATGTTCCTTGACC-1_1	P1	0	-1.80285	-1.22376
ACGCACGAGGCAGGTT-1_1	P1	0	1.27665	-0.535054
ACGCACGCAGCACAGA-1_1	P1	1	4.88379	1.38605
ACGCACGCATTGAGCT-1_1	P1	1	2.13423	-1.2972
ACGCACGTCGTAACCA-1_1	P1	0	-3.02174	1.21673
ACGCACGTCTACGGGC-1_1	P1	0	0.976407	-1.05655
ACGCACGTCTGACCCT-1_1	P1	0	-3.04936	-0.838533
ACGGAAGGTCCCTGTT-1_1	P1	1	1.02409	-1.26206
ACGGAAGTCATTACGG-1_1	P1	0	0.462967	-1.73557
ACGGGTCAGAGCCGTA-1_1	P1	0	-0.68007	4.27231
ACGGGTCAGTCCCTAA-1_1	P1	0	-0.524484	-3.56927
ACGGGTCCAAGAGTAT-1_1	P1	0	-3.82504	2.20673
ACGGGTCCAGACAATA-1_1	P1	1	2.00779	0.198866
ACGGGTCGTGGTATGG-1_1	P1	1	3.28503	0.604215
ACGGTCGCAGTCCGTG-1_1	P1	1	4.37116	-2.85077
ACGGTCGCATCCTATT-1_1	P1	1	3.35923	0.848527
ACGGTCGTCACCGGGT-1_1	P1	0	-3.07062	0.379317
ACGGTCGTCATTCGTT-1_1	P1	1	4.77771	-0.779806
ACGGTCGTCCGGCAAC-1_1	P1	3	-3.65553	-3.03187
ACGGTCGTCTCCAATT-1_1	P1	0	-2.40794	0.707166
ACGGTTAAGCCGAATG-1_1	P1	0	-0.965425	0.711439
ACGGTTAAGGAAGAAC-1_1	P1	0	-4.24801	2.31236
ACGGTTAAGTATGATG-1_1	P1	0	-3.08413	4.26097
ACGGTTAAGTCTAACC-1_1	P1	0	-4.96451	1.15628
ACGGTTACACATGACT-1_1	P1	0	-2.69069	2.00127
ACGGTTACATCCGAGC-1_1	P1	0	-3.67925	1.88251
ACGGTTAGTGGAATGC-1_1	P1	0	1.70412	-0.554658
ACGGTTATCCCAGTGG-1_1	P1	0	0.355654	-2.2252
ACGTAACAGAATTGCA-1_1	P1	0	-2.21593	-0.621351
ACGTAACAGCAATTAG-1_1	P1	1	2.26624	-1.16301
ACGTAACAGGCCATAG-1_1	P1	0	0.0642283	-0.262665
ACGTAACAGGGACACT-1_1	P1	0	0.205198	-1.33132
ACGTAACAGTCTCCTC-1_1	P1	0	0.483565	2.1451
ACGTAACCAAAGGGCT-1_1	P1	1	3.4443	-0.57221
ACGTAACCATTGACCA-1_1	P1	1	3.37295	-2.23673
ACGTAACGTACGTGTT-1_1	P1	1	1.84087	-3.2276
ACGTAACTCACCTGTC-1_1	P1	0	-2.75763	-0.44217
ACGTAACTCATTCGGA-1_1	P1	1	1.08962	-0.887875
ACGTAACTCCACCCTA-1_1	P1	0	-2.85574	-1.13319
ACGTAACTCCTAAACG-1_1	P1	1	3.32175	-0.14869
ACGTACAAGAGGATGA-1_1	P1	0	-0.286534	1.25553
ACGTACACAATACCTG-1_1	P1	0	-0.397596	0.038332
ACGTACACAATTGCCA-1_1	P1	0	1.28524	2.3664
ACGTACACATTGACTG-1_1	P1	1	4.43982	-0.975558
ACGTACAGTTCTCCTG-1_1	P1	1	0.650971	-4.16328
ACGTACAGTTTACGTG-1_1	P1	0	-4.45967	1.68014
ACGTACATCCACTAGA-1_1	P1	1	4.90488	-1.20464
ACGTACATCCCGTGAG-1_1	P1	1	3.37855	-1.23715
ACGTACATCTGTCAGA-1_1	P1	0	-2.9777	0.111806
ACGTAGTAGCGTGCCT-1_1	P1	0	-3.25443	4.75288
ACGTAGTAGGAAAGAC-1_1	P1	0	-4.49137	0.501978
ACGTAGTAGGGATCTG-1_1	P1	0	1.02533	-1.1243
ACGTAGTCAACTGCCG-1_1	P1	1	2.64759	-0.606855
ACGTAGTCAGACAAGC-1_1	P1	0	-3.88664	-2.1064
ACGTAGTCAGGGAATC-1_1	P1	0	-0.555008	-1.34826
ACGTAGTTCGCCTTTG-1_1	P1	1	0.362815	-2.45056
ACGTCCTAGCCTGCCA-1_1	P1	1	2.75085	-1.65561
ACGTCCTCACAGTCAT-1_1	P1	1	3.8986	-2.70093
ACGTCCTCACGACTAT-1_1	P1	0	0.196687	1.97468
ACGTCCTCACTACCGG-1_1	P1	0	-1.68518	3.64758
ACGTCCTCAGACACAG-1_1	P1	0	-1.28542	0.563949
ACGTCCTCATCATCCC-1_1	P1	0	-3.31067	-0.444318
ACGTCCTGTACCTATG-1_1	P1	1	1.77279	-3.75909
ACGTCCTTCAATCCAG-1_1	P1	0	-2.02339	-0.252535
ACGTCCTTCAGCCTCT-1_1	P1	0	0.810127	0.957546
ACGTCCTTCCTGTTAT-1_1	P1	0	-2.91689	-0.387791
ACGTCCTTCGATAACC-1_1	P1	1	2.29519	-1.96159
ACGTCCTTCGGTGTAT-1_1	P1	1	2.04563	-0.901813
ACGTCCTTCTATGCCC-1_1	P1	0	-4.47769	0.455853
ACGTCCTTCTCAATCT-1_1	P1	0	-4.20085	2.04393
ACGTTCCAGCGTTACT-1_1	P1	1	2.75413	-0.866083
ACGTTCCAGTAAATGC-1_1	P1	0	3.5844	1.36326
ACGTTCCCACAATGCT-1_1	P1	1	5.59428	-2.19768
ACGTTCCGTAACCCGC-1_1	P1	1	1.57709	-1.54093
ACGTTCCGTCGGTACC-1_1	P1	1	2.00673	-0.616863
ACGTTCCGTCTCTCAC-1_1	P1	0	0.204394	-2.32972
ACGTTCCTCACCTACC-1_1	P1	1	5.07555	-1.8138
ACGTTCCTCTAATTCC-1_1	P1	1	5.12937	-1.07774
ACGTTCCTCTAGTACG-1_1	P1	0	-4.33601	2.83706
ACTACGAAGCCGCACT-1_1	P1	1	1.86246	-0.0958862
ACTACGAAGCGGCTCT-1_1	P1	0	-0.563444	-3.43654
ACTACGACAACAGAGC-1_1	P1	3	-3.76599	-3.40414
ACTACGACACGCCAGT-1_1	P1	0	0.201445	-1.11749
ACTACGACACTCGATA-1_1	P1	0	-3.42501	0.375593
ACTACGAGTACTGACT-1_1	P1	0	-3.95412	-2.07367
ACTACGAGTCACTTAG-1_1	P1	0	-1.64379	3.2419
ACTATCTAGCAACAAT-1_1	P1	0	-1.47516	-2.74287
ACTATCTAGCCAACCC-1_1	P1	0	-0.467893	-0.871949
ACTATCTAGCCTCTTC-1_1	P1	0	-1.3743	1.51296
ACTATCTAGCGGACAT-1_1	P1	0	-2.11094	2.14161
ACTATCTCAGACATCT-1_1	P1	0	-0.295452	-3.22446
ACTATCTGTATTTCCT-1_1	P1	0	-1.83267	2.2258
ACTATCTGTCGGCTAC-1_1	P1	0	1.85466	0.654319
ACTATCTGTTCGGCGT-1_1	P1	0	-0.651124	-0.908493
ACTATCTTCACGATCA-1_1	P1	1	3.7563	-2.50045
ACTATCTTCGCCAGTG-1_1	P1	0	-2.92978	-0.150848
ACTATCTTCTCGCAGG-1_1	P1	0	-3.41047	0.449499
ACTATGGCATGTAACC-1_1	P1	0	-1.31033	2.41654
ACTATGGCATTCCTAT-1_1	P1	0	-3.41952	2.13119
ACTATGGGTCACTGAT-1_1	P1	0	-2.30311	1.15727
ACTATGGTCACTAGCA-1_1	P1	1	5.58694	-0.502745
ACTATGGTCCACTAGA-1_1	P1	0	-0.793452	-1.7276
ACTATGGTCTACGGGC-1_1	P1	0	-0.730287	-2.77397
ACTATGGTCTCGGTCT-1_1	P1	0	0.857077	0.500969
ACTATGGTCTGCGGGT-1_1	P1	0	-0.851102	1.97618
ACTATTCAGAAATTCG-1_1	P1	1	0.142017	-3.28291
ACTATTCAGTAGTCTC-1_1	P1	0	-1.87001	-1.87013
ACTATTCCAAATTGCC-1_1	P1	0	-2.54089	-2.34146
ACTATTCCACAATGCT-1_1	P1	0	-2.96021	4.05207
ACTATTCCAGACCTAT-1_1	P1	1	3.3413	0.0182693
ACTATTCCAGGTGTTT-1_1	P1	0	-0.577976	2.10835
ACTATTCCATGGCACC-1_1	P1	0	-2.97634	-0.308823
ACTATTCGTACAAGTA-1_1	P1	0	0.218575	2.16104
ACTATTCGTAGCGATG-1_1	P1	0	-2.29965	-0.456937
ACTATTCTCCATTGCC-1_1	P1	0	-3.96683	2.15386
ACTATTCTCCTGTTGC-1_1	P1	0	-1.87609	-1.0922
ACTATTCTCGATGCTA-1_1	P1	0	-3.99549	1.22184
ACTATTCTCTGCGGGT-1_1	P1	0	0.922177	-1.6105
ACTCCCAAGCCTTCTC-1_1	P1	0	0.927014	2.48295
ACTCCCAAGGAAAGAC-1_1	P1	0	-1.10121	-0.188708
ACTCCCAAGGCATCGA-1_1	P1	1	2.86464	-1.5601
ACTCCCACAAACCGGA-1_1	P1	1	1.50326	-0.569794
ACTCCCACAATCGCAT-1_1	P1	0	-4.29749	3.1296
ACTCCCACACATATCG-1_1	P1	0	1.52927	2.37748
ACTCCCACACGTAGAG-1_1	P1	0	-2.80096	0.596809
ACTCCCACACTACGGC-1_1	P1	0	-4.23944	2.62574
ACTCCCACATCCTTCG-1_1	P1	0	1.28314	2.82343
ACTCCCACATTCCTAT-1_1	P1	1	5.32798	-1.34734
ACTCCCAGTGGCCTCA-1_1	P1	1	1.89304	-3.89173
ACTCCCATCAACGTGT-1_1	P1	0	-1.20611	0.972481
ACTCCCATCCGAAATC-1_1	P1	0	-0.301119	2.07975
ACTCCCATCCGTGGCA-1_1	P1	1	0.0195705	-2.89716
ACTCCCATCCTTGGAA-1_1	P1	0	-0.61038	1.42429
ACTCCCATCTTCGCTG-1_1	P1	0	-3.48063	0.595835
ACTCTCGAGGTCTACT-1_1	P1	1	5.46885	-0.155366
ACTCTCGCAACTCATG-1_1	P1	1	1.73316	-2.84742
ACTCTCGTCCCGAGAC-1_1	P1	1	1.98012	-2.4584
ACTGATGCACCATATG-1_1	P1	0	-1.52967	1.1172
ACTGATGGTGAACTAA-1_1	P1	0	0.496282	-0.0920069
ACTGATGGTTTGACAC-1_1	P1	0	-4.21821	1.91208
ACTGATGTCCCAGGCA-1_1	P1	0	-1.41614	-0.216226
ACTGCAACACAATGCT-1_1	P1	1	2.95282	-2.91817
ACTGCAACAGAATGTA-1_1	P1	1	4.05344	-1.0488
ACTGCAACAGGCCTGT-1_1	P1	0	-2.90136	-0.0504236
ACTGCAACATTGTGCA-1_1	P1	0	-4.41409	2.03666
ACTGCAAGTATCGTAC-1_1	P1	0	-4.98795	0.578992
ACTGCAAGTCGCATCG-1_1	P1	0	-4.14416	-0.228327
ACTGCAATCCTTCTGG-1_1	P1	0	2.00207	0.352393
ACTGCAATCGCCTATC-1_1	P1	0	-3.8545	0.584736
ACTGCAATCGTCACCT-1_1	P1	0	-3.27804	-1.1545
ACTGCAATCTGCTGAA-1_1	P1	0	-1.61629	0.400068
ACTGTCCCACAGCTTA-1_1	P1	0	-0.160582	-0.7746
ACTGTCCCACCTTCCA-1_1	P1	1	2.82795	-2.04866
ACTGTCCCATCTGTTT-1_1	P1	0	-2.96709	0.182357
ACTGTCCGTATCGCGC-1_1	P1	1	0.290248	-2.54686
ACTGTCCGTATCGTTG-1_1	P1	0	-2.47773	-0.461435
ACTGTCCTCAACCGAT-1_1	P1	0	-2.77427	3.81725
ACTGTCCTCACCCTGT-1_1	P1	0	-1.65383	3.10154
ACTGTCCTCGAACGCC-1_1	P1	1	4.64762	-0.936114
ACTGTCCTCTGAGGTT-1_1	P1	0	-0.0619053	3.32752
ACTGTGAAGCAATTAG-1_1	P1	0	-4.91879	2.08972
ACTGTGAAGTGAACAT-1_1	P1	4	-1.23195	-4.86998
ACTGTGAAGTGGAAGA-1_1	P1	0	-2.41049	2.72782
ACTGTGACAATCTAGC-1_1	P1	0	-4.45995	3.15261
ACTGTGAGTCTTCTAT-1_1	P1	1	2.49047	-0.0354344
ACTTAGGAGTAACGAT-1_1	P1	0	0.558372	-2.33438
ACTTAGGCAAACTAAG-1_1	P1	1	2.17075	-4.00289
ACTTAGGCAAATCAGA-1_1	P1	0	-0.195837	-1.78806
ACTTAGGCATCTCGTC-1_1	P1	0	-3.20306	1.67777
ACTTAGGTCGACACCG-1_1	P1	0	-2.09139	-0.415674
ACTTATCAGACGCCAA-1_1	P1	0	-1.1969	-2.28772
ACTTATCAGGTCACAG-1_1	P1	0	-1.06238	-0.433333
ACTTATCAGTGCCCGT-1_1	P1	0	-2.80095	0.221313
ACTTATCCACAAGCCC-1_1	P1	0	-3.33773	3.9119
ACTTATCCATAGAGGC-1_1	P1	0	0.199916	-0.688615
ACTTATCGTCCGTACG-1_1	P1	1	5.21785	1.29375
ACTTATCGTCTTTCAT-1_1	P1	0	-2.48257	-0.265274
ACTTATCGTTCCACAA-1_1	P1	0	0.00367016	1.90576
ACTTATCTCCGTAATG-1_1	P1	1	4.97314	1.69153
ACTTATCTCGGTGTTA-1_1	P1	0	-0.237529	-0.759496
ACTTCCGAGTCGCTAT-1_1	P1	0	-4.29212	0.163155
ACTTCCGCAAACGGCA-1_1	P1	0	-4.45346	1.49795
ACTTCCGCAGCGACCT-1_1	P1	0	-3.10411	1.69423
ACTTCCGCAGGCATTT-1_1	P1	1	2.26891	-0.674277
ACTTCCGCATGGCTGC-1_1	P1	0	-3.03752	4.14363
ACTTCCGTCAAACCTG-1_1	P1	0	-2.51398	2.26487
ACTTCCGTCACTTCTA-1_1	P1	0	-1.62617	3.37539
ACTTCCGTCACTTGTT-1_1	P1	0	-2.97567	1.68394
ACTTCCGTCAGCATTG-1_1	P1	0	-2.19304	0.753882
ACTTCCGTCGCCGAAC-1_1	P1	0	-2.45865	-0.3263
ACTTCCGTCGTTAGAC-1_1	P1	1	5.09481	-1.2794
ACTTCCGTCTATCACT-1_1	P1	0	-0.639472	1.57229
ACTTCCGTCTCATAGG-1_1	P1	1	4.46876	-1.84371
ACTTCGCAGATCACTC-1_1	P1	1	2.95419	-1.85346
ACTTCGCAGCGACCCT-1_1	P1	0	-0.918113	-0.527309
ACTTCGCAGGAACGCT-1_1	P1	1	5.70442	-0.633663
ACTTCGCAGTTGCCCG-1_1	P1	1	4.4935	-1.34988
ACTTCGCCAAAGCACG-1_1	P1	0	-0.436961	-0.153435
ACTTCGCCATGTCGTA-1_1	P1	0	-3.2971	-0.902752
ACTTCGCGTACTAACC-1_1	P1	0	-1.34262	0.614915
ACTTCGCTCTTTCCAA-1_1	P1	0	-3.29077	0.306482
ACTTTCACAAGGTACG-1_1	P1	1	5.73342	-1.41507
ACTTTCACAATAGGGC-1_1	P1	1	1.85929	-3.72654
ACTTTCACAATTGCCA-1_1	P1	0	-0.678765	-0.553493
ACTTTCACACCCTGTT-1_1	P1	0	-4.75909	2.18891
ACTTTCAGTAGACAGC-1_1	P1	1	1.79694	-3.48754
ACTTTCAGTATCACCA-1_1	P1	0	-3.94778	0.976284
ACTTTCAGTGACTATC-1_1	P1	1	0.773633	-0.319301
ACTTTCATCGCGTGCA-1_1	P1	0	-3.82753	3.97713
ACTTTCATCGCTCTCA-1_1	P1	1	0.205091	-2.8636
ACTTTGTCAAAGTGTA-1_1	P1	0	-1.56996	-0.520133
ACTTTGTCACCCTGTT-1_1	P1	0	-1.24344	-2.46697
ACTTTGTGTAACACGG-1_1	P1	0	-2.4032	-1.04845
ACTTTGTTCCACGGAC-1_1	P1	1	1.7872	0.910986
AGAAATGAGATGATTG-1_1	P1	0	-0.794272	-3.23056
AGAAATGAGTTCGGTT-1_1	P1	1	2.88932	-2.39957
AGAAATGGTCCAGTTA-1_1	P1	1	2.15222	-1.76218
AGAAATGGTTTGACAC-1_1	P1	0	-0.365721	-0.832218
AGAAATGTCAACCGAT-1_1	P1	0	-4.82607	2.17363
AGAACAAAGAGAGCCT-1_1	P1	0	-3.77075	-0.652085
AGAACAAAGTATCTGC-1_1	P1	0	-3.24582	-0.410427
AGAACAAAGTTGGCGA-1_1	P1	1	5.57497	-1.17565
AGAACAACAATGGCCC-1_1	P1	0	-4.09982	-0.0691607
AGAACAAGTGACTCGC-1_1	P1	0	-0.80961	4.20521
AGAACAATCTACGGTA-1_1	P1	1	1.39408	-1.73705
AGAACAATCTTAAGGC-1_1	P1	0	-2.49664	2.64061
AGAACAATCTTACGTT-1_1	P1	0	-5.28441	2.04028
AGAACCTAGGCACTCC-1_1	P1	1	2.59502	-2.49639
AGAACCTCAAGCCATT-1_1	P1	1	0.919656	-2.95341
AGAACCTCACGCGGTT-1_1	P1	0	0.0316527	-1.41191
AGAACCTCAGGTCCGT-1_1	P1	0	-1.79001	1.3967
AGAACCTCAGTGAGCA-1_1	P1	0	-0.238303	1.86086
AGAACCTCATAAGCAA-1_1	P1	1	3.19186	0.0576394
AGAACCTGTATCCCAA-1_1	P1	1	-0.143991	-2.7946
AGAAGCGAGCCTCTTC-1_1	P1	0	-4.37875	0.270094
AGAAGCGAGGACAGTC-1_1	P1	0	-3.59664	3.14711
AGAAGCGCACTACTTT-1_1	P1	1	4.45112	-2.62756
AGAAGCGGTGCTGCAC-1_1	P1	1	1.51218	-0.465449
AGAAGCGGTGGAAGTC-1_1	P1	1	3.00331	-1.60478
AGAAGTAAGAAATTCG-1_1	P1	1	3.98449	-2.44339
AGAAGTAGTCATCACA-1_1	P1	0	-0.119935	1.77704
AGAAGTAGTCTAATCG-1_1	P1	0	-3.47714	2.25031
AGAAGTATCATGCATG-1_1	P1	0	-2.64701	-1.63802
AGAAGTATCCACGTAA-1_1	P1	0	1.1146	-0.193497
AGAAGTATCCGTATGA-1_1	P1	1	4.71682	1.60705
AGACAAACATACACCA-1_1	P1	0	1.83938	-2.48798
AGACAAACATCAGTCA-1_1	P1	0	-3.02238	0.112207
AGACAAACATTGAAAG-1_1	P1	0	-0.644291	3.23569
AGACAAAGTCCGGACT-1_1	P1	0	-3.4784	-0.138692
AGACAAATCCGTCACT-1_1	P1	0	-3.4796	2.77032
AGACAAATCTATCACT-1_1	P1	1	3.432	-1.00021
AGACACTCAATCTGCA-1_1	P1	0	-4.27494	1.63558
AGACACTCACTTCATT-1_1	P1	0	-3.33333	1.69849
AGACACTCAGCACCCA-1_1	P1	1	2.16201	-2.14345
AGACACTGTCTCTCCA-1_1	P1	0	0.374676	2.44832
AGACACTTCAATGTCG-1_1	P1	0	-1.37556	4.10377
AGACACTTCGACGCTG-1_1	P1	1	3.95131	1.66782
AGACACTTCTGAGGCC-1_1	P1	0	1.58893	0.488648
AGACAGGAGCTGTGCC-1_1	P1	1	3.91649	-0.0840139
AGACAGGAGTGCACTT-1_1	P1	0	-4.79098	1.397
AGACAGGCAAGGCCTC-1_1	P1	1	2.51923	-1.13884
AGACAGGCACCGCTAG-1_1	P1	0	-3.70611	-0.510678
AGACAGGCACTACCGG-1_1	P1	1	4.13085	-3.20441
AGACAGGCATATCTCT-1_1	P1	1	3.87212	-0.0925867
AGACAGGGTAGTATAG-1_1	P1	0	0.0742785	-0.297912
AGACCATAGACCTCAT-1_1	P1	0	-3.21544	2.01807
AGACCATAGACTCGAG-1_1	P1	0	-2.68095	-1.01797
AGACCATCAGACAAGC-1_1	P1	0	-0.979983	-2.87949
AGACCATCAGGACGAT-1_1	P1	1	1.75973	-4.28312
AGACCATGTAACTAAG-1_1	P1	0	-2.50728	-0.0927422
AGACCATGTCCCGCAA-1_1	P1	0	1.45233	-0.90344
AGACCATGTCCGGTGT-1_1	P1	1	4.9859	-0.768262
AGACCATGTGGTCTGC-1_1	P1	1	2.69978	0.951575
AGACCCGAGAGGTTTA-1_1	P1	0	-1.1433	-0.214311
AGACCCGAGTATTCCG-1_1	P1	0	-3.56461	3.68358
AGACCCGCAGCTGTAT-1_1	P1	0	-2.02972	0.509795
AGACCCGGTATGAGGC-1_1	P1	0	-1.57827	-1.39371
AGACCCGGTGTCCACG-1_1	P1	1	1.74258	-3.05711
AGACCCGGTGTGCCTG-1_1	P1	1	2.12921	-0.0797722
AGACCCGTCACCATAG-1_1	P1	1	3.68506	-0.319007
AGACCCGTCCCTCGTA-1_1	P1	1	1.12071	-1.72449
AGACCCGTCCCTCTAG-1_1	P1	0	-1.52072	4.04029
AGACTCAAGAATAACC-1_1	P1	0	-1.39949	2.80368
AGACTCACAAATACGA-1_1	P1	0	-1.63722	2.85128
AGACTCACACCTTCCA-1_1	P1	2	1.64505	3.22109
AGACTCACATACAGCT-1_1	P1	0	1.75942	1.89172
AGACTCAGTATCATGC-1_1	P1	0	-4.03489	-0.239833
AGACTCAGTCCAGTTA-1_1	P1	0	-1.06121	1.66846
AGACTCATCCACACCT-1_1	P1	1	0.393063	-2.8261
AGACTCATCTCAACGA-1_1	P1	1	5.5365	-1.45709
AGACTCATCTCCATAT-1_1	P1	0	-2.56664	-0.283703
AGACTCATCTTACCGC-1_1	P1	0	-1.75453	0.0650838
AGAGAATAGTCAGCCC-1_1	P1	1	4.1619	-0.231457
AGAGAATAGTGCGACA-1_1	P1	1	5.08617	1.10887
AGAGAATTCTACCACC-1_1	P1	0	0.249458	2.61256
AGAGAGCAGCCGAATG-1_1	P1	0	-1.7027	-0.60892
AGAGAGCCATATCTCT-1_1	P1	0	-0.914484	0.303452
AGAGAGCCATTCACCC-1_1	P1	0	-3.8468	0.59051
AGAGAGCTCACGAGGA-1_1	P1	0	-3.27724	4.31461
AGAGAGCTCCGTCACT-1_1	P1	0	-0.265137	1.37795
AGAGCAGGTCCGGTGT-1_1	P1	0	-3.81379	1.72365
AGAGCAGGTCTACATG-1_1	P1	0	-1.88293	-1.31646
AGAGCAGGTGGCTTGC-1_1	P1	0	-2.43465	-0.501536
AGAGCCCAGACCAAGC-1_1	P1	0	0.80248	1.04251
AGATAGAAGCATGCAG-1_1	P1	0	-1.42356	-0.29187
AGATAGAAGGTACAGC-1_1	P1	0	-1.51668	-0.553418
AGATAGACAACAGCCC-1_1	P1	0	-3.68454	-1.64927
AGATAGACACATGGTT-1_1	P1	0	1.17977	1.10596
AGATAGACAGCGGTTC-1_1	P1	1	2.43406	-2.09424
AGATAGACAGGACTTT-1_1	P1	0	-1.32757	3.45412
AGATAGATCAAGCCAT-1_1	P1	0	-3.01279	0.262006
AGATAGATCGAGATGG-1_1	P1	1	1.66364	-1.86159
AGATAGATCGCAGTGC-1_1	P1	1	2.11686	-0.0341472
AGATAGATCTCCATAT-1_1	P1	0	-0.604926	1.19415
AGATCCAAGACAGCGT-1_1	P1	1	1.15621	-1.17022
AGATCCAAGGCATCTT-1_1	P1	0	-3.48356	1.14443
AGATCCACAAGAAACT-1_1	P1	0	-0.510734	-0.343334
AGATCCACAAGGTCTT-1_1	P1	0	-5.48627	1.86915
AGATCCACAATTGCCA-1_1	P1	0	-3.33076	2.41447
AGATCCACACCCTAAA-1_1	P1	0	0.019604	0.00576811
AGATCCAGTACCTAGT-1_1	P1	0	-5.32879	1.44331
AGATCCAGTCCTCCTA-1_1	P1	1	3.58083	-0.0646359
AGATCCAGTGCACGCT-1_1	P1	0	-5.10475	2.24394
AGATCCATCAGGAGAC-1_1	P1	1	3.2741	-0.0305681
AGATCCATCGATCCCT-1_1	P1	1	5.32726	-0.971336
AGATCGTAGCGAATGC-1_1	P1	0	-3.00314	-0.639037
AGATCGTCAATTGCCA-1_1	P1	0	0.0138677	-0.694603
AGATCGTCATAATGAG-1_1	P1	0	1.70631	-0.00865765
AGATCGTGTGAATGTA-1_1	P1	1	2.10269	-0.927628
AGATCGTTCCTTATCA-1_1	P1	0	1.89225	1.13942
AGATCGTTCTGTCGCT-1_1	P1	1	1.77657	1.14853
AGATCGTTCTTTCGAT-1_1	P1	0	-3.36986	2.46741
AGATGAAAGTAAACTG-1_1	P1	0	-2.03867	-0.310311
AGATGAACAGAAACCG-1_1	P1	0	-2.68099	-2.12122
AGATGAACATTGTCGA-1_1	P1	0	0.877877	2.53662
AGATGAAGTAAGGAGA-1_1	P1	0	-0.274096	1.80131
AGATGAAGTACGTGTT-1_1	P1	0	-4.82586	2.34046
AGATGAAGTCTTCAAG-1_1	P1	0	-0.497781	0.612482
AGATGAAGTTGATGTC-1_1	P1	0	-4.4337	-0.672732
AGATGAAGTTGCTCGG-1_1	P1	1	2.08374	-0.88676
AGATGCTAGAACGCGT-1_1	P1	1	0.920273	-0.913596
AGATGCTCACGGGCTT-1_1	P1	1	2.87866	-1.63035
AGATGCTCAGAAATTG-1_1	P1	0	1.06513	-2.90473
AGATGCTCAGACCATT-1_1	P1	1	0.162859	0.136104
AGATGCTCAGGTCAGA-1_1	P1	0	2.81455	-3.01601
AGATGCTCATCCCGTT-1_1	P1	1	2.71709	-2.43102
AGATGCTGTCAAGTTC-1_1	P1	1	3.03631	-2.948
AGATGCTTCACCTCTG-1_1	P1	1	3.34222	-0.51912
AGATGCTTCATGGAGG-1_1	P1	1	2.13144	-0.712797
AGATGCTTCATTTGTC-1_1	P1	1	0.760495	-4.34226
AGATGCTTCCGCTTAC-1_1	P1	0	1.2652	0.892631
AGCATCACAACATACC-1_1	P1	0	-5.12891	2.26234
AGCATCACAGATCCTA-1_1	P1	0	-3.34285	0.73693
AGCATCAGTAAGATTG-1_1	P1	1	1.32602	-0.804911
AGCATCATCTTGTTAC-1_1	P1	0	-2.60071	-0.768334
AGCCAATAGAAGCCAC-1_1	P1	1	3.62297	-0.755625
AGCCAATAGAGCCCAA-1_1	P1	0	-0.375242	-1.07873
AGCCAATCACGGTAGA-1_1	P1	1	4.34851	-0.810012
AGCCAATCAGAATTCC-1_1	P1	0	1.22638	2.2428
AGCCAATCAGCTATAC-1_1	P1	0	-3.74465	-0.916057
AGCCAATCAGTCAACT-1_1	P1	0	-4.0488	-1.99622
AGCCAATCATAGGTAA-1_1	P1	0	0.474582	-1.07914
AGCCAATCATGGGTTT-1_1	P1	0	-0.357172	-3.24116
AGCCAATGTCTTCGAA-1_1	P1	0	0.237679	-0.886319
AGCCAATGTGCCCACA-1_1	P1	1	0.575754	-4.11494
AGCCAATTCAGCAATC-1_1	P1	0	1.30001	2.40484
AGCCAATTCCCATGGG-1_1	P1	0	-4.37546	1.55011
AGCCACGAGAAGCCAC-1_1	P1	1	4.98927	-2.22829
AGCCACGAGACTTCAC-1_1	P1	0	0.0855806	0.276094
AGCCACGCAAAGACTA-1_1	P1	1	3.18367	-0.301345
AGCCACGCAACTCGTA-1_1	P1	0	-3.46133	3.17594
AGCCACGCATAGATCC-1_1	P1	1	0.361786	-3.9253
AGCCACGGTACCTTCC-1_1	P1	0	-2.15068	0.75842
AGCCACGGTAGCTAAA-1_1	P1	1	3.46358	-1.49039
AGCCACGGTTGTGTTG-1_1	P1	1	2.80096	-2.53336
AGCCACGTCTTAAGGC-1_1	P1	0	-4.06342	3.98712
AGCCAGCAGATGGCAC-1_1	P1	1	4.75275	-2.46045
AGCCAGCAGGCCACTC-1_1	P1	1	0.805199	-0.119632
AGCCAGCAGTTGCCCG-1_1	P1	0	-4.47918	1.93458
AGCCAGCCAACCACAT-1_1	P1	0	-2.61872	-1.78162
AGCCAGCCAAGGAGTC-1_1	P1	1	1.37481	-0.551348
AGCCAGCCATCTCATT-1_1	P1	1	2.83138	0.659413
AGCCAGCGTTAGTCGT-1_1	P1	0	1.73498	0.841775
AGCCAGCTCAGTGTCA-1_1	P1	0	-3.56913	-2.42249
AGCCAGCTCCTGGTCT-1_1	P1	0	-4.05514	-1.86104
AGCGATTGTGCAATAA-1_1	P1	0	-2.87486	-0.518141
AGCGATTTCGCAAGAG-1_1	P1	0	-0.141551	-0.0649657
AGCGATTTCTAGTGAC-1_1	P1	0	-2.21118	-1.4738
AGCGCCAAGCTATCTG-1_1	P1	0	-3.34183	4.70939
AGCGCCACAATCAGCT-1_1	P1	0	-2.76622	0.974965
AGCGCCACACCAAATC-1_1	P1	1	0.590591	-3.84089
AGCGCCACACTAACCA-1_1	P1	0	-1.5084	3.94279
AGCGCCACAGAAATTG-1_1	P1	0	1.2363	1.47698
AGCGCCACAGATTCGT-1_1	P1	1	3.81986	0.421781
AGCGCCATCACTGCTC-1_1	P1	0	-1.74327	1.66829
AGCGCCATCAGAACCT-1_1	P1	0	0.22174	1.00949
AGCGCCATCATTTCCA-1_1	P1	0	-5.50735	1.9038
AGCGCCATCCGATAAC-1_1	P1	0	-0.966976	1.03083
AGCGCCATCTTTGATC-1_1	P1	1	2.00312	-1.70304
AGCGCTGAGAGAGGGC-1_1	P1	1	0.682137	-1.51643
AGCGCTGCACGTAGTT-1_1	P1	0	0.598707	-2.09896
AGCGCTGTCCCAGCGA-1_1	P1	0	-2.69689	1.05407
AGCGTATAGAACCGCA-1_1	P1	0	-4.01523	-0.00304647
AGCGTATCAATAGGGC-1_1	P1	0	-0.943883	-0.761901
AGCGTATCACTCCGAG-1_1	P1	1	5.2515	-1.07881
AGCGTATCATCTAACG-1_1	P1	1	2.53545	-1.90468
AGCGTATGTCATAACC-1_1	P1	1	0.80752	-1.67002
AGCGTATGTCATCAGT-1_1	P1	0	-1.1401	-3.25649
AGCGTATGTCGTTGCG-1_1	P1	0	-4.46751	2.72812
AGCGTATTCCACTGGG-1_1	P1	0	-4.71693	0.135848
AGCGTCGAGCCAACCC-1_1	P1	0	-1.46085	1.65632
AGCTACAAGCCGGAAT-1_1	P1	1	4.62157	-1.5453
AGCTACAAGGTCATTC-1_1	P1	1	2.77243	-3.96987
AGCTACACACACACTA-1_1	P1	0	-3.73299	0.712156
AGCTACACACGAGGTA-1_1	P1	0	1.21329	1.50629
AGCTACACACGTCTCT-1_1	P1	1	5.08072	1.42393
AGCTACACACTCCTTG-1_1	P1	1	5.63036	-0.131323
AGCTACACATTGACCA-1_1	P1	1	3.46426	-2.85775
AGCTACAGTACTCGAT-1_1	P1	1	1.6513	-1.13354
AGCTACATCGACGCGT-1_1	P1	1	4.05263	-0.850878
AGCTACATCGGCTGAC-1_1	P1	1	5.77592	-1.22411
AGCTCAAAGACCAAGC-1_1	P1	1	5.83973	-0.432292
AGCTCAAAGCCTCTCT-1_1	P1	0	-0.0215461	-0.740494
AGCTCAAAGGGAGAAT-1_1	P1	0	-4.34392	0.273367
AGCTCAACATACCATG-1_1	P1	0	-0.00333474	0.162398
AGCTTCCAGAGTACCG-1_1	P1	1	3.26399	-0.336995
AGCTTCCAGTAGAGTT-1_1	P1	0	-1.86533	-2.0889
AGCTTCCAGTCTGTAC-1_1	P1	0	-2.77691	0.378479
AGCTTCCCACCGAATT-1_1	P1	1	3.66111	-1.71597
AGCTTCCTCGACGACC-1_1	P1	1	3.24116	1.38188
AGGAAATAGCCGGAAT-1_1	P1	1	2.71103	-2.86831
AGGAAATAGCCTAACT-1_1	P1	1	4.17254	-3.0881
AGGAAATAGCCTTCTC-1_1	P1	0	-0.113508	1.86096
AGGAAATCAGGTCCCA-1_1	P1	1	5.05571	-1.32625
AGGAAATGTAGATTAG-1_1	P1	1	1.63495	-1.33698
AGGAAATGTATTGGCT-1_1	P1	0	-3.72451	-1.29515
AGGAAATGTCGGAACA-1_1	P1	0	-1.28006	3.96296
AGGAAATTCAACCGAT-1_1	P1	1	3.36205	-1.8112
AGGAATAAGTTATGGA-1_1	P1	0	-0.883444	2.68
AGGAATACACGAAGAC-1_1	P1	0	-0.11342	0.528373
AGGAATATCACAGAGG-1_1	P1	0	-2.89839	-3.02741
AGGAATATCTCTTGCG-1_1	P1	0	-1.08051	2.51603
AGGAATATCTGTAAGC-1_1	P1	1	4.04754	-1.16665
AGGACGAAGACAGTCG-1_1	P1	1	5.163	-0.917517
AGGACGACAACCCTAA-1_1	P1	0	1.63775	0.567855
AGGACGACAATTGCAC-1_1	P1	1	5.744	-0.531923
AGGACGACACTACACA-1_1	P1	1	3.76543	0.773543
AGGACGAGTAGAGCTG-1_1	P1	0	-1.34003	3.88846
AGGACGAGTTGTTGAC-1_1	P1	0	1.68495	0.954264
AGGACGATCCTTATGT-1_1	P1	1	-0.144865	-4.14204
AGGACTTAGACCAAGC-1_1	P1	0	-0.323936	1.91117
AGGACTTAGGATAATC-1_1	P1	0	-4.42303	0.806965
AGGACTTAGTCTTGGT-1_1	P1	0	-0.128074	1.83641
AGGACTTCATAAGCAA-1_1	P1	1	2.57697	-0.465432
AGGACTTTCATTCCTA-1_1	P1	0	0.0790418	-1.25724
AGGACTTTCTGGGCCA-1_1	P1	0	-1.69786	2.12405
AGGAGGTAGACCAAGC-1_1	P1	1	2.43822	0.887656
AGGAGGTAGAGGGCGA-1_1	P1	1	0.504442	-4.39212
AGGAGGTAGCGATCGA-1_1	P1	0	-5.02823	1.14673
AGGAGGTCAGCAATTC-1_1	P1	0	-4.22957	3.21461
AGGAGGTCAGCATACT-1_1	P1	1	3.8697	1.61223
AGGATAACACACTGGC-1_1	P1	0	0.306922	2.38301
AGGATAACATAGGTTC-1_1	P1	0	-1.74329	1.48281
AGGATAAGTTAAACCC-1_1	P1	0	-1.70787	0.752241
AGGATAATCGACGACC-1_1	P1	1	2.68183	-0.382434
AGGATAATCTGCCTGT-1_1	P1	1	2.61394	-0.621743
AGGATCTAGGTCCAGA-1_1	P1	1	0.527811	-3.59207
AGGATCTCAAGTATAG-1_1	P1	1	1.71363	-4.28172
AGGATCTGTACCTGTA-1_1	P1	1	5.83258	-0.906827
AGGATCTGTACTGAGG-1_1	P1	0	-2.20568	0.711687
AGGATCTGTTCAACGT-1_1	P1	0	-0.124094	-1.24604
AGGATCTTCACCATCC-1_1	P1	0	0.90003	2.72641
AGGATCTTCCCATAAG-1_1	P1	1	5.85139	-0.292629
AGGATCTTCTAGAACC-1_1	P1	1	1.88205	-2.65383
AGGCATTAGGTAGACC-1_1	P1	0	-2.66272	0.738199
AGGCATTAGTCCTGCG-1_1	P1	0	-3.67848	-2.53499
AGGCATTAGTTGTACC-1_1	P1	1	2.1386	-1.14648
AGGCATTCAAGTATAG-1_1	P1	0	-0.713712	0.33214
AGGCATTCACATATGC-1_1	P1	0	0.248452	-1.09093
AGGCATTGTCTTCCGT-1_1	P1	0	-4.4872	0.947535
AGGCATTTCATGGTAC-1_1	P1	0	-3.78994	-0.431729
AGGCATTTCATTACTC-1_1	P1	1	3.39087	-2.17952
AGGCATTTCCAGTTCC-1_1	P1	1	4.34859	0.610969
AGGCATTTCCATCAGA-1_1	P1	0	-3.32256	1.50561
AGGCATTTCTGTTCAT-1_1	P1	1	0.657485	-3.00223
AGGCCACAGGCCATAG-1_1	P1	0	1.95627	0.677933
AGGCCACAGTCAAGCG-1_1	P1	1	4.9542	1.75162
AGGCCACAGTTTGTCG-1_1	P1	0	-0.78071	-0.804104
AGGCCACCATAGACTC-1_1	P1	0	-0.569394	0.67886
AGGCCACCATCCGAGC-1_1	P1	0	-1.48144	-1.88024
AGGCCACCATGTCGTA-1_1	P1	1	2.00468	-0.595458
AGGCCACGTTCTGAGT-1_1	P1	0	1.4139	-0.651285
AGGCTGCAGACATAGT-1_1	P1	0	-3.40598	0.651214
AGGCTGCAGCCTCAAT-1_1	P1	1	2.47527	-0.0620777
AGGCTGCAGTCAGGGT-1_1	P1	1	-0.0406983	-4.02782
AGGCTGCAGTGGCAGT-1_1	P1	0	-0.390505	-1.72342
AGGCTGCCAGGGATAC-1_1	P1	0	0.600129	0.645638
AGGCTGCCATCTCAAG-1_1	P1	0	-3.30331	2.32188
AGGCTGCTCAAGCCAT-1_1	P1	0	0.0308694	2.1453
AGGCTGCTCCCTTGTG-1_1	P1	0	-4.47852	0.453981
AGGGAGTAGTAATCCC-1_1	P1	0	-0.965991	-2.31149
AGGGAGTCATCATTTC-1_1	P1	0	1.43417	0.462751
AGGGAGTGTGGCCTCA-1_1	P1	1	3.8326	-1.08791
AGGGAGTTCAAAGGTA-1_1	P1	0	-0.537119	-1.97461
AGGGCCTAGAAAGTCT-1_1	P1	0	-1.81093	3.59184
AGGGCCTAGAATCTAG-1_1	P1	0	-4.19229	-0.0437316
AGGGCCTCAACGATTC-1_1	P1	0	-4.19204	4.21826
AGGGCCTGTGGCTTGC-1_1	P1	0	-3.43859	1.16146
AGGGCCTGTTTAGACC-1_1	P1	0	-0.257839	2.06727
AGGGCCTGTTTGGAAA-1_1	P1	0	-3.77761	-0.797758
AGGGCCTTCCGCACTT-1_1	P1	1	4.41462	-1.58591
AGGGCTCAGCTCCCTT-1_1	P1	0	-0.98759	-0.524479
AGGGCTCGTATACGGG-1_1	P1	0	-0.794003	-0.400752
AGGGCTCTCAACCGAT-1_1	P1	1	2.67851	-1.02184
AGGGCTCTCATGCATG-1_1	P1	1	5.79278	-1.35967
AGGGCTCTCCTTACCG-1_1	P1	0	-4.65926	0.940024
AGGGCTCTCGGAATTC-1_1	P1	1	1.90651	-1.28827
AGGGCTCTCTGCGTCT-1_1	P1	0	-0.103132	2.23471
AGGGTCCAGCTTTCTT-1_1	P1	0	-4.54191	2.5869
AGGGTCCCAATTGCTG-1_1	P1	1	3.73197	0.256342
AGGGTCCCACAACGAG-1_1	P1	1	2.46091	-0.414296
AGGGTCCCAGCTGTCG-1_1	P1	1	2.92765	-0.872577
AGGGTCCCATTGGATC-1_1	P1	0	-1.01939	0.571955
AGGGTGACAATTGCGT-1_1	P1	1	4.51852	-2.06654
AGGGTGACATTAGGAA-1_1	P1	1	4.41374	-0.211724
AGGGTGAGTCTCAGGC-1_1	P1	0	-0.127528	0.269269
AGGGTGAGTTAGCTAC-1_1	P1	1	3.12282	0.266227
AGGGTGATCTGTCCGT-1_1	P1	1	1.78056	-0.131914
AGGGTTTCAATAGTAG-1_1	P1	1	-5.26548	3.09577
AGGGTTTCAGCTATTG-1_1	P1	1	2.124	-0.0315439
AGGGTTTGTTCGGTAT-1_1	P1	1	2.87838	0.466457
AGGGTTTTCCATGCAA-1_1	P1	1	4.1263	-3.06972
AGGTAGGTCATTGTTC-1_1	P1	1	3.85899	-3.24502
AGGTAGGTCCAAACCA-1_1	P1	1	2.94776	-0.681566
AGGTCATAGAAGAACG-1_1	P1	0	-1.72978	2.77838
AGGTCATAGTACCCTA-1_1	P1	0	-2.00604	-0.767697
AGGTCATCACCGTGGT-1_1	P1	0	-3.41388	0.0902112
AGGTCATCACCTGAAT-1_1	P1	1	2.27636	-3.85936
AGGTCATCACGTAACT-1_1	P1	0	0.944655	-3.92694
AGGTCATCAGCTTTGA-1_1	P1	0	-3.45998	0.296639
AGGTCATCATAGGTTC-1_1	P1	1	3.89178	-2.43639
AGGTCATGTTTGACAC-1_1	P1	1	5.80687	-1.12548
AGGTCATTCACCGCTT-1_1	P1	0	-2.48197	-1.35924
AGGTCTAAGCACTCAT-1_1	P1	1	2.44372	-0.349349
AGGTCTAAGCGCCCAT-1_1	P1	1	2.24006	-0.871374
AGGTCTAAGGAGACCT-1_1	P1	1	0.978129	-2.95808
AGGTCTAAGTTACGTC-1_1	P1	1	1.68011	-3.03273
AGGTCTACAATCTCTT-1_1	P1	0	-1.35226	-0.729876
AGGTCTACATTAGGCT-1_1	P1	0	-0.587072	2.69287
AGGTCTAGTACCTGTA-1_1	P1	0	0.64908	0.316796
AGGTCTATCTACCCAC-1_1	P1	0	-3.72249	1.06872
AGGTCTATCTCTCAAT-1_1	P1	1	4.43647	-2.70054
AGGTGTTAGGTACATA-1_1	P1	1	1.96194	-3.31726
AGGTGTTCACTCGATA-1_1	P1	1	3.44641	-1.93083
AGGTGTTCATGTCAGT-1_1	P1	0	-1.63711	1.67789
AGGTGTTGTTCAGGTT-1_1	P1	1	1.79087	-1.25972
AGGTGTTTCCACAAGT-1_1	P1	0	-0.422683	-2.69303
AGGTGTTTCGAACCAT-1_1	P1	1	3.75169	0.283654
AGGTTACAGAGGGTAA-1_1	P1	1	1.50025	-2.88231
AGGTTACAGCTTCTAG-1_1	P1	0	-0.177694	1.40542
AGGTTACAGGTCACCC-1_1	P1	1	2.48731	0.23251
AGGTTACAGTATAACG-1_1	P1	0	0.571027	0.733363
AGGTTACAGTGGACTG-1_1	P1	0	0.279642	1.86384
AGGTTACCACCGGCTA-1_1	P1	1	-0.177248	-4.2811
AGGTTACCATGGAATA-1_1	P1	5	1.59704	-4.91545
AGGTTACGTATGCGTT-1_1	P1	0	-2.90489	0.0150788
AGGTTACTCTTCCAGC-1_1	P1	0	-1.32081	0.77973
AGGTTGTAGACCTTTG-1_1	P1	0	-0.639738	-1.16547
AGGTTGTAGACTCCGC-1_1	P1	0	-2.94888	2.11718
AGGTTGTAGGTCCGAA-1_1	P1	1	2.12025	-0.143129
AGGTTGTAGTTCCTGA-1_1	P1	1	2.18723	-1.8495
AGGTTGTCAATATCCG-1_1	P1	0	-4.55504	1.04389
AGGTTGTCAGGGTCTC-1_1	P1	1	3.09979	0.114928
AGTAACCAGCGTGCTC-1_1	P1	0	-1.14976	-3.24797
AGTAACCCAGCGACAA-1_1	P1	0	-2.58519	1.38674
AGTAACCGTTGTGGAG-1_1	P1	0	-3.15281	-0.904269
AGTAACCTCACGTCCT-1_1	P1	0	-0.159031	2.07564
AGTAACCTCTCCATAT-1_1	P1	0	-1.7391	0.662987
AGTAACCTCTTAGCCC-1_1	P1	1	3.87624	-0.0654985
AGTACCAAGCATGAAT-1_1	P1	1	1.65168	-3.79281
AGTACCAAGTCGCCAC-1_1	P1	0	-0.949692	-0.815864
AGTACCACACTCTAGA-1_1	P1	0	-4.40311	0.768996
AGTACCAGTATTTCCT-1_1	P1	1	2.10264	0.792946
AGTACCAGTCCTCCTA-1_1	P1	1	3.29962	-2.20769
AGTACCAGTTGCACGC-1_1	P1	1	2.54653	-2.33669
AGTACCATCCCTATTA-1_1	P1	1	5.41855	-0.510768
AGTACCATCGAGCCTG-1_1	P1	1	3.27279	-0.422697
AGTACTGGTCCGTACG-1_1	P1	0	-4.47357	1.74296
AGTAGCTCACCTGCGA-1_1	P1	0	0.847124	1.73536
AGTAGCTCAGGCATTT-1_1	P1	0	0.0797661	1.69847
AGTAGCTCAGTCGCTG-1_1	P1	1	1.38452	-3.7275
AGTAGCTGTCCAACGC-1_1	P1	0	-0.43729	2.23992
AGTAGCTTCTTACCAT-1_1	P1	0	-1.88828	0.905806
AGTAGTCGTGGAACCA-1_1	P1	0	-1.86048	2.13894
AGTAGTCTCAACTGGT-1_1	P1	0	-3.1526	0.583403
AGTAGTCTCGTCAAAC-1_1	P1	0	-4.5126	1.82312
AGTCAACAGATGACAT-1_1	P1	0	-0.770156	-2.28032
AGTCAACCAAGTATAG-1_1	P1	0	0.86252	-1.94208
AGTCAACCACTACTTT-1_1	P1	0	-1.76209	-1.99069
AGTCAACCATATGAAG-1_1	P1	1	3.06247	1.11122
AGTCAACGTCCCGCAA-1_1	P1	1	3.94921	1.19918
AGTCAACGTTCTCAGA-1_1	P1	1	1.2233	0.128456
AGTCAACTCAAGCCCG-1_1	P1	0	-2.89062	0.831024
AGTCAACTCCTCTCGA-1_1	P1	0	-0.544537	0.366638
AGTCAACTCTCATTAC-1_1	P1	1	4.54454	-0.995935
AGTCACAAGAGTCTTC-1_1	P1	0	-0.714355	1.35264
AGTCACAAGATGACAT-1_1	P1	0	-4.43195	0.641865
AGTCACACACTGCACG-1_1	P1	0	-2.1187	-1.37284
AGTCACAGTACAAACA-1_1	P1	0	0.632889	-0.228158
AGTCACAGTAGGTCAG-1_1	P1	1	1.93478	-3.86995
AGTCACAGTTAAACCC-1_1	P1	0	-0.725173	1.45004
AGTCACATCAATCTTC-1_1	P1	0	-1.35584	-1.68427
AGTCACATCACTGGGC-1_1	P1	1	2.6308	-2.86212
AGTCACATCGCCTAGG-1_1	P1	0	-4.16584	4.13993
AGTCATGCACCAGCGT-1_1	P1	1	2.32765	-1.94133
AGTCATGTCGCTCTAC-1_1	P1	1	5.10595	1.25993
AGTCATGTCTGTGTGA-1_1	P1	0	-0.812519	-2.67885
AGTCTCCCAAATGAGT-1_1	P1	0	-3.50894	-0.0655403
AGTCTCCCACCTATCC-1_1	P1	1	2.16827	-2.18833
AGTCTCCCAGTCTCTC-1_1	P1	0	5.34741	-0.405886
AGTCTCCGTACTGGGA-1_1	P1	0	-0.963448	-2.37616
AGTCTCCTCGAGCCAC-1_1	P1	0	-0.335319	-0.614011
AGTCTCCTCTACGCAA-1_1	P1	0	0.0531943	3.09755
AGTCTCCTCTTCCCAG-1_1	P1	0	-0.476984	-1.24843
AGTGACTGTCGAGCTC-1_1	P1	1	3.81476	1.02571
AGTGACTTCAACGCTA-1_1	P1	0	-3.4058	0.374365
AGTGACTTCCGACATA-1_1	P1	0	-0.250368	1.70108
AGTGATCAGAGTCGAC-1_1	P1	0	-4.11721	2.49099
AGTGATCCACAAACGG-1_1	P1	1	2.96725	-2.19933
AGTGATCTCACCGGTG-1_1	P1	1	2.45374	-2.71279
AGTGATCTCCATGATG-1_1	P1	1	4.4287	-0.076456
AGTGATCTCGATAACC-1_1	P1	0	-2.29976	-1.4294
AGTGATCTCGGTTCAA-1_1	P1	0	0.502245	-1.27306
AGTGCCGAGGATACGC-1_1	P1	0	-3.89192	0.922203
AGTGCCGCACCTGCGA-1_1	P1	0	-3.49874	0.291274
AGTGCCGCACGCACCA-1_1	P1	0	5.01462	-1.48513
AGTGCCGCAGCTGAGA-1_1	P1	0	1.63434	-1.2449
AGTGTTGAGAATGTTG-1_1	P1	0	-5.09571	1.38194
AGTGTTGCAGACAAGC-1_1	P1	0	-2.97407	-3.11713
AGTGTTGGTCCCACGA-1_1	P1	1	2.87103	-1.78457
AGTGTTGGTCTTGTCC-1_1	P1	0	0.122593	0.648695
AGTGTTGTCCATGCAA-1_1	P1	1	3.55907	1.15865
AGTGTTGTCGCGGTAC-1_1	P1	1	1.96277	0.490275
AGTTAGCAGATAACGT-1_1	P1	0	-3.3815	1.30429
AGTTAGCGTAGCACGA-1_1	P1	0	-2.11347	1.60932
AGTTAGCGTTGTCCCT-1_1	P1	0	-4.76389	1.99479
AGTTCCCAGGCAGGTT-1_1	P1	1	3.81631	-3.29596
AGTTCCCAGGTCGTCC-1_1	P1	1	-4.45428	-0.361634
AGTTCCCGTGTTCCAA-1_1	P1	1	5.1496	1.06619
AGTTCCCGTTCAAGTC-1_1	P1	1	3.01501	0.122072
AGTTCCCTCAGCTTGA-1_1	P1	1	5.28909	-0.855483
AGTTCCCTCCTCGCAT-1_1	P1	1	3.7765	0.356051
AGTTCCCTCGACATCA-1_1	P1	0	0.0765041	-2.19854
AGTTCCCTCTACTATC-1_1	P1	1	3.40177	-1.19741
AGTTCGACAATTCACG-1_1	P1	0	1.05026	-1.6238
AGTTCGATCCGTGACG-1_1	P1	0	-2.69097	3.35665
ATACCGAAGACCAAAT-1_1	P1	1	-0.0671787	-4.39544
ATACCGAAGACTTCCA-1_1	P1	0	-0.0632151	-0.558373
ATACCGACACACGCCA-1_1	P1	1	4.54925	-2.52409
ATACCGAGTCATCGGC-1_1	P1	0	-2.50119	-0.777029
ATACCGAGTCCGATCG-1_1	P1	1	1.24254	-2.19777
ATACCGATCACTTGTT-1_1	P1	0	-2.87556	-2.33203
ATACCGATCCGTGTGG-1_1	P1	0	0.743362	1.73221
ATACCGATCCTATTGT-1_1	P1	0	-0.208802	-0.264796
ATACCGATCTGTCAGA-1_1	P1	0	-0.78541	0.57516
ATACCTTAGAGGTATT-1_1	P1	1	5.2958	-0.605504
ATACCTTAGATGGTAT-1_1	P1	0	-2.42887	0.877827
ATACCTTCAGTAACGG-1_1	P1	1	-2.10753	3.9867
ATACCTTGTTCATCTT-1_1	P1	1	2.13356	-0.250704
ATACCTTTCCTACCAC-1_1	P1	0	-1.56517	-0.418176
ATACCTTTCGAAGTGG-1_1	P1	0	-0.41026	0.98021
ATACCTTTCTCACGAA-1_1	P1	0	0.12659	2.39603
ATACTTCAGTGCCAGA-1_1	P1	0	-0.436029	2.50862
ATACTTCCAACGTAAA-1_1	P1	0	-3.4773	3.3464
ATACTTCCACAACCGC-1_1	P1	1	4.43224	0.33214
ATACTTCCACCTGATA-1_1	P1	0	0.877193	2.52077
ATACTTCCACGAGGTA-1_1	P1	0	-0.516836	-1.11323
ATACTTCCATCATCTT-1_1	P1	1	2.52952	-2.66848
ATACTTCCATCCAATG-1_1	P1	1	2.77362	-1.73047
ATACTTCTCCATGATG-1_1	P1	0	-3.84903	1.10354
ATAGACCAGTTCCATG-1_1	P1	0	-1.26339	-1.37474
ATAGACCCAACACAGG-1_1	P1	0	-2.36963	2.4199
ATAGACCCATGTGGCC-1_1	P1	1	2.4618	-1.5875
ATAGACCGTCTGATAC-1_1	P1	0	-3.05668	-2.28468
ATAGACCTCAATCTTC-1_1	P1	0	-1.55829	-1.18114
ATAGACCTCATACGAC-1_1	P1	0	-2.41451	0.214638
ATAGACCTCCGTATAG-1_1	P1	1	0.865842	-4.29982
ATAGACCTCCTTCGAC-1_1	P1	1	4.154	-0.280544
ATAGAGAAGCGACCCT-1_1	P1	0	-1.39495	3.19566
ATAGAGACACTCGATA-1_1	P1	1	5.74883	0.132343
ATAGAGACAGCACAAG-1_1	P1	0	0.743535	-0.99901
ATAGAGACATTGCCGG-1_1	P1	0	0.0157487	0.794276
ATAGAGATCCGAGTGC-1_1	P1	1	0.187077	-2.55728
ATAGAGATCGCTGATA-1_1	P1	1	1.50598	-2.19653
ATAGGCTAGAAACACT-1_1	P1	0	-1.49277	-1.51402
ATAGGCTCAAACACCT-1_1	P1	0	-3.5867	3.09356
ATAGGCTCACGTGTGC-1_1	P1	0	-0.379135	-1.50327
ATAGGCTCAGGGATAC-1_1	P1	0	1.52737	-1.84784
ATAGGCTGTCTTCGAA-1_1	P1	1	2.24658	-1.34898
ATAGGCTGTGCAACGA-1_1	P1	1	4.20537	-1.45209
ATAGGCTGTGGTTTGT-1_1	P1	0	-1.355	0.342912
ATAGGCTGTTCGGTAT-1_1	P1	1	5.40833	-0.771379
ATAGGCTGTTTACTGG-1_1	P1	0	-1.90398	-0.442865
ATAGGCTTCACATACG-1_1	P1	0	0.661764	2.24385
ATAGGCTTCACTTATC-1_1	P1	0	-1.77762	1.50963
ATAGGCTTCATCAGTG-1_1	P1	1	4.71473	-1.4485
ATAGGCTTCCTTCGAC-1_1	P1	0	-0.662616	-0.129124
ATATCCTAGTCTGTAC-1_1	P1	0	-0.850317	-0.994315
ATATCCTCAATCACGT-1_1	P1	0	-1.33218	-0.732057
ATATCCTCATACATCG-1_1	P1	0	-2.60365	0.687075
ATATCCTCATGCAGCC-1_1	P1	1	3.78755	-0.187298
ATATCCTGTAAGATAC-1_1	P1	0	-3.08986	-0.566032
ATATCCTGTTCTGAGT-1_1	P1	0	0.630867	2.67257
ATATCCTGTTGGCTAT-1_1	P1	1	-1.64858	3.25514
ATATCCTTCACTCCGT-1_1	P1	0	-1.01565	4.24733
ATATCCTTCCAAGCAT-1_1	P1	0	-2.0361	-1.36785
ATATCCTTCCATTGTT-1_1	P1	0	-0.784137	2.42352
ATATCCTTCCCGAAAT-1_1	P1	0	0.897294	-1.14885
ATATCCTTCCCGTTGT-1_1	P1	0	-4.02112	1.8854
ATATCCTTCGGACGTC-1_1	P1	1	3.4919	-2.2218
ATATCCTTCTCGACCT-1_1	P1	1	4.84507	-1.27862
ATCACAGAGACCTGGA-1_1	P1	0	-3.0275	0.411182
ATCACAGCAACTCGTA-1_1	P1	0	-3.99277	1.2238
ATCACAGGTTCTATCT-1_1	P1	0	-3.51744	-0.0477724
ATCACAGTCATCACAG-1_1	P1	0	0.20197	0.0525771
ATCACAGTCGCTCATC-1_1	P1	0	-0.97885	-0.0733625
ATCACAGTCTCACGAA-1_1	P1	0	1.58333	-1.61166
ATCACGAAGCGTGAGT-1_1	P1	1	1.81857	-0.116074
ATCACGAAGTGAATAC-1_1	P1	0	-3.7615	-0.0111606
ATCACGACACCATATG-1_1	P1	1	5.49733	-0.818695
ATCACGACAGAGATTA-1_1	P1	0	-4.96927	2.19602
ATCACGACATATCTGG-1_1	P1	1	2.11429	-3.11373
ATCACGAGTCCAAGAG-1_1	P1	0	-0.60775	-1.89288
ATCACGATCAAGCGTT-1_1	P1	1	3.89223	0.445114
ATCACGATCGACATCA-1_1	P1	0	-4.01192	3.35645
ATCACGATCTTAATCC-1_1	P1	1	2.76946	-3.89983
ATCACTTAGAACTTCC-1_1	P1	1	3.33412	-1.03796
ATCACTTAGCACTGGA-1_1	P1	0	-2.99822	0.451159
ATCACTTAGCCAGACA-1_1	P1	0	-0.662111	2.19443
ATCACTTAGCCTCTGG-1_1	P1	0	2.02032	1.18731
ATCACTTAGCTGACAG-1_1	P1	0	-3.87245	-0.854827
ATCACTTCAGGCCCTA-1_1	P1	0	1.26554	2.23412
ATCACTTCATGACAAA-1_1	P1	1	5.71064	-1.04159
ATCACTTGTAGCTTGT-1_1	P1	1	3.24724	-0.140106
ATCACTTGTCATACCA-1_1	P1	0	-0.107738	3.36212
ATCACTTGTTGCTAGT-1_1	P1	0	-2.58221	1.64269
ATCACTTTCGCCTATC-1_1	P1	0	0.39996	2.81342
ATCACTTTCTTGTTAC-1_1	P1	1	1.03072	-2.34699
ATCAGGTCACCGTCTT-1_1	P1	1	3.97917	-2.47896
ATCAGGTCAGGCATTT-1_1	P1	0	-0.971754	0.596026
ATCAGGTTCTGCACCT-1_1	P1	1	4.70802	0.461384
ATCATTCAGAGGTTAT-1_1	P1	0	-4.30236	2.00348
ATCATTCCAAAGAACT-1_1	P1	0	-4.42057	2.37155
ATCATTCCAGTTGTCA-1_1	P1	0	1.25057	2.65315
ATCATTCCATAGAAAC-1_1	P1	0	-1.42165	-4.14605
ATCATTCGTCACTTCC-1_1	P1	0	0.654969	-0.56305
ATCATTCGTCTCGGGT-1_1	P1	0	-1.33114	-0.834891
ATCATTCTCTCTGGTC-1_1	P1	1	3.97607	-2.20464
ATCCACCAGCCACAAG-1_1	P1	1	4.83839	-1.66106
ATCCACCAGCGATGGT-1_1	P1	1	4.9954	1.63235
ATCCACCAGGTCACCC-1_1	P1	0	0.276717	1.57533
ATCCACCGTACTCCCT-1_1	P1	0	-1.64417	0.953494
ATCCACCGTACTTGTG-1_1	P1	1	1.81463	-4.25776
ATCCACCGTCCAACGC-1_1	P1	0	1.09713	1.77558
ATCCACCGTGTTACTG-1_1	P1	0	-1.2126	-1.07318
ATCCACCTCCATTCGC-1_1	P1	0	-1.55092	-0.774418
ATCCACCTCCCTCAAC-1_1	P1	0	-2.55624	-0.927761
ATCCACCTCCTAAACG-1_1	P1	0	-4.7131	0.938217
ATCCACCTCGGATACT-1_1	P1	1	1.6009	-1.8718
ATCCACCTCTACTTCA-1_1	P1	0	1.4554	-0.935977
ATCCACCTCTCTATGT-1_1	P1	0	-2.65551	1.48577
ATCCACCTCTGTACAG-1_1	P1	0	1.87181	1.42997
ATCCATTAGCACTAAA-1_1	P1	1	1.98014	-3.88822
ATCCATTAGCATGTTC-1_1	P1	0	-2.45502	0.829268
ATCCATTAGCCATATC-1_1	P1	0	-1.59656	0.849987
ATCCATTAGGTTCCAT-1_1	P1	0	-3.6338	1.19168
ATCCATTCAGACCCGT-1_1	P1	0	-3.01928	-0.348197
ATCCATTCATGCCGAC-1_1	P1	0	-0.558127	2.3601
ATCCATTCATGTTCGA-1_1	P1	0	-0.762324	0.464875
ATCCATTGTATCTCTT-1_1	P1	0	-4.51883	0.301238
ATCCATTGTATCTTCT-1_1	P1	1	1.17253	-0.596724
ATCCATTGTCAGGAGT-1_1	P1	1	1.85176	-2.81543
ATCCATTGTCGTGTTA-1_1	P1	0	-1.29609	3.11667
ATCCATTGTGGCACTC-1_1	P1	0	-1.39773	1.22106
ATCCATTTCATAGCAC-1_1	P1	0	-2.99809	0.498859
ATCCATTTCTCCTGCA-1_1	P1	0	-2.60929	-0.689884
ATCCATTTCTCTCAAT-1_1	P1	0	-1.14695	-0.323742
ATCCCTGAGGAACGCT-1_1	P1	0	0.521418	-1.06225
ATCCCTGAGTCGGCAA-1_1	P1	0	-1.01242	0.648365
ATCCCTGCAAATCCCA-1_1	P1	0	-4.2398	-0.146779
ATCCCTGCAGAACTTC-1_1	P1	0	-3.51292	3.33669
ATCCCTGGTAGCTAAA-1_1	P1	0	-0.667748	2.27451
ATCCCTGGTAGTCTGT-1_1	P1	0	-2.74184	2.85721
ATCCCTGGTCAACGCC-1_1	P1	1	4.82698	1.50582
ATCCCTGGTTCTGACA-1_1	P1	0	1.33319	2.99059
ATCCCTGGTTGACTAC-1_1	P1	0	-4.16376	1.97403
ATCCCTGTCAAGATAG-1_1	P1	0	-1.56188	-1.01082
ATCCCTGTCCTGTTAT-1_1	P1	1	5.19367	1.5131
ATCCGTCAGCCATTCA-1_1	P1	1	1.3842	-2.31404
ATCCGTCCATCTAACG-1_1	P1	0	-1.943	-1.03906
ATCCGTCCATCTGCGG-1_1	P1	0	-1.36301	4.21326
ATCCGTCTCGCATGAT-1_1	P1	0	0.139166	-2.00272
ATCCGTCTCTCCCAAC-1_1	P1	0	-0.196715	0.978829
ATCCTATAGCCATTCA-1_1	P1	1	-2.8641	0.179653
ATCCTATAGTCTGTAC-1_1	P1	1	2.52445	-0.260055
ATCCTATCAACGCCCA-1_1	P1	1	2.04386	-2.87374
ATCCTATCACCCAAGC-1_1	P1	0	0.847966	1.85445
ATCCTATCACTACCGG-1_1	P1	0	-3.53583	1.16863
ATCCTATGTGTCCATA-1_1	P1	1	1.07562	-4.05145
ATCCTATGTTCAAGTC-1_1	P1	0	-4.22968	0.862976
ATCCTATGTTGCATGT-1_1	P1	0	0.72482	0.746958
ATCCTATTCGGTCATA-1_1	P1	0	-0.339553	1.57512
ATCGATGCAGAACTCT-1_1	P1	0	1.44501	0.972547
ATCGATGCATGACTAC-1_1	P1	0	-3.09484	0.758458
ATCGATGGTTGAGTCT-1_1	P1	1	3.59904	1.39557
ATCGATGGTTGCGGCT-1_1	P1	1	0.711111	-4.12239
ATCGATGTCACTTATC-1_1	P1	0	-1.84942	-0.874578
ATCGATGTCAGCTGTA-1_1	P1	0	1.17397	1.92267
ATCGATGTCCGCGAGT-1_1	P1	0	-0.48439	1.40682
ATCGATGTCTAGGCAT-1_1	P1	1	4.22127	-0.245306
ATCGATGTCTCTCTTC-1_1	P1	1	1.91034	-0.803103
ATCGCCTAGAGGGCGA-1_1	P1	1	2.52254	-1.55017
ATCGCCTCACTACCGG-1_1	P1	1	5.27453	1.24706
ATCGCCTCAGTAACCT-1_1	P1	0	0.116073	0.168521
ATCGCCTCATACCACA-1_1	P1	1	3.25586	0.770819
ATCGCCTGTTGAGAGC-1_1	P1	0	0.142893	-0.841896
ATCGCCTTCAGATTGC-1_1	P1	0	-3.62839	0.549444
ATCGGATAGCACCCAC-1_1	P1	0	-0.480819	-2.03884
ATCGGATGTGCATCTA-1_1	P1	0	-1.53163	3.39661
ATCGGATTCCCGAATA-1_1	P1	1	1.75199	-3.91173
ATCGGCGAGACATGCG-1_1	P1	0	-3.66711	-0.316069
ATCGGCGAGGATGTTA-1_1	P1	0	-0.736944	-0.151108
ATCGGCGAGTAAAGCT-1_1	P1	0	-4.44808	0.720479
ATCGGCGCATCAGTCA-1_1	P1	1	0.77898	-0.915962
ATCGGCGGTAAGAACT-1_1	P1	1	2.81803	-3.99964
ATCGGCGGTCATCACA-1_1	P1	0	-2.49564	2.55193
ATCGTAGAGATACGAT-1_1	P1	0	-4.44303	0.354671
ATCGTAGCACCAGCTG-1_1	P1	0	-1.73023	0.909465
ATCGTAGCACTGGACC-1_1	P1	0	-0.593422	0.0360618
ATCGTAGCATGATAGA-1_1	P1	0	-3.85658	3.30253
ATCGTAGCATTAGGAA-1_1	P1	1	3.08327	-1.98411
ATCGTAGGTATCACGT-1_1	P1	1	0.928241	-1.00305
ATCGTAGGTATTGAGA-1_1	P1	0	-1.16509	0.202681
ATCGTAGGTGTGTCGC-1_1	P1	0	-1.58113	-1.61406
ATCGTCCAGGCTTAAA-1_1	P1	0	-3.92119	1.74837
ATCGTCCGTACGATTC-1_1	P1	1	2.0548	-3.79667
ATCGTCCGTCCGGATC-1_1	P1	0	-0.0751261	1.79893
ATCGTCCTCAGGTAAA-1_1	P1	1	0.194197	-2.67485
ATCGTCCTCCTGTAGA-1_1	P1	0	-4.19044	4.14378
ATCGTCCTCCTTCTAA-1_1	P1	0	0.223299	0.790926
ATCGTCCTCTATGTGG-1_1	P1	0	-1.01832	-1.08649
ATCGTGACAACCGATT-1_1	P1	0	-3.16794	1.07802
ATCGTGACAACTGCCG-1_1	P1	0	1.57885	0.931376
ATCGTGACAGGAGGAG-1_1	P1	0	-3.0188	-3.06691
ATCGTGAGTATGCAAA-1_1	P1	0	-1.5107	0.914242
ATCGTGAGTCAAGGCA-1_1	P1	0	-4.22596	2.41322
ATCGTGATCCTCACCA-1_1	P1	1	4.29036	-2.32751
ATCGTGATCGGCTTCT-1_1	P1	1	1.55931	-0.658742
ATCTCTACAACCGTAT-1_1	P1	1	3.03538	-0.582994
ATCTCTAGTCGAACGA-1_1	P1	0	-3.05805	-0.0846722
ATCTCTAGTCTACATG-1_1	P1	1	2.84105	-3.93715
ATCTCTAGTTACGGAG-1_1	P1	0	-2.8313	-0.52641
ATCTCTATCAACTTTC-1_1	P1	0	0.00872817	-1.56462
ATCTCTATCACTTGTT-1_1	P1	0	-2.04376	0.624372
ATCTCTATCCCTCAAC-1_1	P1	0	-2.08869	-0.0686349
ATCTTCACAAACCACT-1_1	P1	0	0.708118	2.20114
ATCTTCACACACCTGG-1_1	P1	1	3.65542	-0.5036
ATCTTCACATTGTGCA-1_1	P1	0	-2.31605	-0.573555
ATCTTCAGTCACCTTC-1_1	P1	1	4.36956	0.240122
ATCTTCAGTCCAGGTC-1_1	P1	0	-1.03126	0.41103
ATCTTCAGTTCCCACT-1_1	P1	0	-3.20809	1.0427
ATCTTCAGTTGCATTG-1_1	P1	0	-3.49724	2.9846
ATCTTCATCGACCACG-1_1	P1	0	2.47727	2.19588
ATCTTCATCTAGGAAA-1_1	P1	0	-2.62374	1.31617
ATCTTCATCTTTGCAT-1_1	P1	0	-1.94092	0.848769
ATGAAAGAGAATGTTG-1_1	P1	0	0.335377	1.17305
ATGAAAGCATTAAAGG-1_1	P1	0	-2.75254	0.856259
ATGAAAGGTCACATTG-1_1	P1	0	0.888092	-1.1383
ATGAAAGGTGCTATTG-1_1	P1	0	-0.562664	-1.25639
ATGAAAGTCCAACCAA-1_1	P1	0	-0.0557093	2.20418
ATGAAAGTCCTGGCTT-1_1	P1	1	3.9909	-3.27754
ATGACCAGTCCAACGC-1_1	P1	1	5.40326	-0.949356
ATGACCAGTCTGCGCA-1_1	P1	1	4.43852	-2.61763
ATGACCAGTGCCCTTT-1_1	P1	1	2.59634	-2.46297
ATGACCAGTGCGCTCA-1_1	P1	0	-0.772233	3.93864
ATGACCAGTTGTCATG-1_1	P1	0	-3.51924	0.217365
ATGACCATCATCTACT-1_1	P1	1	2.36139	-1.93675
ATGACCATCGCTGCGA-1_1	P1	0	0.802684	1.14688
ATGACCATCGGACTTA-1_1	P1	0	0.0178182	1.58919
ATGAGGGGTCCACATA-1_1	P1	0	0.0270263	1.64437
ATGAGGGGTCTGCGCA-1_1	P1	0	-2.86421	-1.32407
ATGAGGGGTTCCTTGC-1_1	P1	0	-1.68848	-1.40332
ATGAGGGGTTGCGAAG-1_1	P1	1	3.51245	-1.51244
ATGAGGGTCCAACTAG-1_1	P1	0	-3.96259	-0.184434
ATGAGTCAGCACGGAT-1_1	P1	0	-4.36047	0.735415
ATGAGTCAGTTCATGC-1_1	P1	1	5.48402	-1.70782
ATGAGTCCACGCTATA-1_1	P1	0	-4.34786	0.880504
ATGAGTCCATCCCACT-1_1	P1	0	-4.04039	1.63882
ATGAGTCCATGGAGAC-1_1	P1	0	-1.3775	-2.13759
ATGAGTCTCAGTCTTT-1_1	P1	0	-4.3267	3.03563
ATGATCGAGCCATGCC-1_1	P1	0	-3.35281	2.27958
ATGATCGTCAACTGAC-1_1	P1	4	-1.22846	-4.19234
ATGCATGAGAAGCTCG-1_1	P1	0	0.321268	-2.97726
ATGCATGAGATGGTAT-1_1	P1	0	-4.27546	1.02137
ATGCATGCACAGTACT-1_1	P1	0	-2.03792	2.0476
ATGCATGCACCAGTTA-1_1	P1	1	3.30855	0.506615
ATGCATGCAGGTCTCG-1_1	P1	0	2.23724	0.366419
ATGCATGGTACCCGAC-1_1	P1	0	-3.70371	0.858827
ATGCATGGTATCCTCC-1_1	P1	0	-3.99807	0.308913
ATGCATGTCAAACCCA-1_1	P1	0	1.6509	0.765683
ATGCATGTCCCTCTCC-1_1	P1	0	-0.761522	-3.18732
ATGCATGTCCGCAACG-1_1	P1	0	0.42312	2.03688
ATGCATGTCGATTCCC-1_1	P1	0	-3.85548	2.21754
ATGCATGTCGTAATGC-1_1	P1	1	5.95289	-0.837522
ATGCCTCAGCCTGACC-1_1	P1	1	1.50198	-3.20111
ATGCCTCCACACGGTC-1_1	P1	1	0.806036	0.0875369
ATGCCTCCACGCCAGT-1_1	P1	1	5.63928	-1.07826
ATGCCTCCAGAAACCG-1_1	P1	0	-2.6316	-0.754043
ATGCCTCGTAACCCGC-1_1	P1	0	0.248217	2.00897
ATGCCTCGTCTTCGAA-1_1	P1	1	5.7718	-0.165651
ATGCCTCTCATCTCTA-1_1	P1	0	0.905255	2.16309
ATGCCTCTCGGAGATG-1_1	P1	1	3.57731	-1.93171
ATGCCTCTCTCTGCCA-1_1	P1	0	-4.32504	2.67635
ATGCGATAGCCAGACA-1_1	P1	1	2.7066	-0.586592
ATGCGATCACAGAAGC-1_1	P1	1	3.63623	-1.20293
ATGCGATCATGACACT-1_1	P1	0	4.40918	-0.12854
ATGCGATGTTGTGCAT-1_1	P1	0	1.18141	0.50782
ATGCGATTCCCGAATA-1_1	P1	0	-0.946385	1.61182
ATGCGATTCTGACAGT-1_1	P1	0	-0.0138625	-0.53528
ATGGAGGCAAATCAAG-1_1	P1	1	0.884206	-3.82269
ATGGAGGTCAAACTGC-1_1	P1	0	-4.28206	0.0316046
ATGGAGGTCACGTCCT-1_1	P1	0	-3.47431	0.974036
ATGGATCCATACTGTG-1_1	P1	0	-3.14027	0.506232
ATGGATCGTTATTCCT-1_1	P1	0	-1.38608	-2.76049
ATGGATCTCGAGATAA-1_1	P1	1	0.992505	-2.4962
ATGGATCTCTTTACAC-1_1	P1	0	-0.26534	1.00316
ATGGGAGAGACGATAT-1_1	P1	1	5.53312	-0.726003
ATGGGAGCAACGACTT-1_1	P1	1	1.90758	-2.48186
ATGGGAGCACTCCTTG-1_1	P1	1	5.74467	-1.52725
ATGGGAGCATGAGTAA-1_1	P1	0	-4.28717	0.375815
ATGGGAGGTCAACGCC-1_1	P1	1	4.98573	1.39371
ATGGGAGTCCAATCCC-1_1	P1	1	1.13099	-1.87375
ATGGGAGTCCACAGCG-1_1	P1	0	-3.36882	-0.385507
ATGGGAGTCCTTCTGG-1_1	P1	0	-0.0879848	1.25506
ATGGGAGTCTCGCTTG-1_1	P1	0	-0.441034	0.586193
ATGGGTTAGATGTTGA-1_1	P1	1	2.83156	-3.75211
ATGGGTTAGCTTTCCC-1_1	P1	0	-0.342507	-3.44421
ATGGGTTCAAATGCTC-1_1	P1	0	-1.19835	0.0328911
ATGGGTTCAGCTATTG-1_1	P1	5	1.55168	-4.9046
ATGGGTTGTTGCCGCA-1_1	P1	0	0.797662	-1.40125
ATGGGTTTCAACCGAT-1_1	P1	0	-0.674939	-1.49506
ATGGGTTTCCCATAAG-1_1	P1	0	-0.324579	-0.515898
ATGGGTTTCGAGCTGC-1_1	P1	1	2.81746	-0.00149794
ATGGGTTTCGCCAGTG-1_1	P1	0	1.15175	0.720822
ATGGGTTTCTAAGCCA-1_1	P1	1	3.54558	-0.105917
ATGGGTTTCTACTATC-1_1	P1	0	1.4706	0.845231
ATGGGTTTCTTTGCTA-1_1	P1	1	3.86222	0.244378
ATGGTTGCAATTCACG-1_1	P1	1	3.26437	0.246768
ATGGTTGCACTGTCCT-1_1	P1	0	-1.22118	2.08603
ATGGTTGGTTGGAGGT-1_1	P1	0	0.0644688	1.76889
ATGTCCCAGAATCCCT-1_1	P1	0	-1.64554	2.65983
ATGTCCCCAAAGGATT-1_1	P1	1	1.22889	-3.53081
ATGTCCCCATGACCCG-1_1	P1	1	3.35912	-2.26918
ATGTCCCGTACATACC-1_1	P1	1	2.78905	-2.86831
ATGTCCCGTATTCCTT-1_1	P1	0	-3.57451	0.775537
ATGTCCCGTCCACTCT-1_1	P1	0	-4.17501	0.474995
ATGTCCCTCAGAGTTC-1_1	P1	0	-4.23393	-0.188045
ATGTCCCTCCACACAA-1_1	P1	0	-3.51475	1.7899
ATGTCCCTCCATACTT-1_1	P1	0	1.33834	1.14964
ATGTCTTAGGATTTGA-1_1	P1	0	-0.929099	1.68925
ATGTCTTCAACACAAA-1_1	P1	1	2.27242	-3.2593
ATGTCTTCACAGAAGC-1_1	P1	0	-3.63405	-2.81951
ATGTCTTCAGAACGCA-1_1	P1	0	-4.56067	0.600237
ATGTCTTCAGCTGTAT-1_1	P1	0	0.333611	0.549318
ATGTCTTCATCACGGC-1_1	P1	0	-0.81338	-3.18515
ATGTCTTCATCGCTAA-1_1	P1	0	-0.0674649	-0.45574
ATGTCTTCATGTGGTT-1_1	P1	1	4.80117	1.25535
ATGTCTTTCAAAGACA-1_1	P1	0	-4.43748	1.02727
ATTACCTAGACTTCCA-1_1	P1	0	-4.26702	1.38811
ATTACCTAGCCGTTGC-1_1	P1	0	-0.641877	-1.09535
ATTACCTAGCCTTGAT-1_1	P1	0	-4.60577	2.17925
ATTACCTCAACATACC-1_1	P1	1	2.25339	-3.48395
ATTACCTCAACCGGAA-1_1	P1	0	0.329133	-0.869309
ATTACCTCAGGTCCCA-1_1	P1	0	-1.66939	1.9591
ATTACCTGTCACGCTG-1_1	P1	1	3.02711	-2.10041
ATTACCTTCAACCTTT-1_1	P1	1	4.20348	-1.8673
ATTACCTTCATTATCC-1_1	P1	0	-2.45766	-1.07872
ATTACCTTCGCTAGCG-1_1	P1	1	2.60336	1.11331
ATTACCTTCGTGTGGC-1_1	P1	1	4.23398	-2.99227
ATTACCTTCTGCTTTA-1_1	P1	1	2.46565	-0.166046
ATTACCTTCTTCTGGC-1_1	P1	0	2.0528	-1.37729
ATTACCTTCTTCTGTA-1_1	P1	0	-1.49031	-2.06919
ATTACTCAGCACGTCC-1_1	P1	1	3.44548	-0.827094
ATTACTCCAGACCATT-1_1	P1	0	-1.2197	1.32443
ATTACTCCAGGAGACT-1_1	P1	0	-2.30324	0.947347
ATTACTCCATTCTTCA-1_1	P1	0	-3.79578	2.19062
ATTACTCGTACAAGCG-1_1	P1	0	-2.59317	0.0508073
ATTACTCGTACGTACT-1_1	P1	1	2.25487	-0.0619316
ATTACTCGTCATACCA-1_1	P1	0	-2.15327	-1.66065
ATTATCCAGTCTAGCT-1_1	P1	1	5.48957	-1.6046
ATTATCCCACGATTCA-1_1	P1	0	2.22914	2.972
ATTATCCGTATCGCTA-1_1	P1	0	-0.305706	-1.73831
ATTATCCGTGACTCGC-1_1	P1	0	-1.05884	-1.2825
ATTATCCTCATCCCGT-1_1	P1	0	0.932216	2.8739
ATTATCCTCATCGACA-1_1	P1	1	3.96183	-0.4452
ATTATCCTCGCTTGCT-1_1	P1	0	-2.79698	0.383909
ATTCACTAGATTACCC-1_1	P1	0	0.130881	1.2167
ATTCACTAGCATCCCG-1_1	P1	0	-1.42123	3.55567
ATTCACTAGCGTGCTC-1_1	P1	0	-1.81768	-1.25602
ATTCACTAGTTGCTCA-1_1	P1	0	-2.76015	1.12809
ATTCACTCAACTCCCT-1_1	P1	0	0.472082	2.75036
ATTCACTCACAGACGA-1_1	P1	0	-2.88048	4.01711
ATTCACTCACCCTCTA-1_1	P1	1	4.94772	0.230596
ATTCACTCATGTGTCA-1_1	P1	0	-0.943809	1.79215
ATTCACTGTACAGTTC-1_1	P1	0	-0.259572	0.670302
ATTCACTGTCATGGCC-1_1	P1	1	3.17682	-2.36407
ATTCACTGTCTGTCAA-1_1	P1	0	0.192205	-0.939903
ATTCACTTCAGGGTAG-1_1	P1	1	3.73746	-1.85458
ATTCACTTCGAGAAGC-1_1	P1	0	-1.03014	-2.45992
ATTCACTTCGCCGAGT-1_1	P1	1	3.6044	-0.989401
ATTCACTTCTCAACGA-1_1	P1	0	2.0557	0.882716
ATTCAGGAGCAATTAG-1_1	P1	1	0.59063	-4.08901
ATTCAGGAGGTTACAA-1_1	P1	0	-2.4838	-1.40733
ATTCAGGCAAGAGGTC-1_1	P1	0	0.12366	-0.500082
ATTCAGGCACCCTATC-1_1	P1	0	-3.62845	1.5334
ATTCAGGGTCACTACA-1_1	P1	0	-3.91733	3.3307
ATTCAGGTCAAGCCCG-1_1	P1	0	-1.7504	1.12047
ATTCAGGTCAGTCATG-1_1	P1	1	1.84573	-2.84406
ATTCAGGTCCACCTCA-1_1	P1	0	0.56685	2.29414
ATTCAGGTCCATCGTC-1_1	P1	0	-1.96478	0.0893233
ATTCAGGTCTACACAG-1_1	P1	1	0.168338	-3.92554
ATTCATCAGAGAGCAA-1_1	P1	1	4.10201	1.33044
ATTCATCAGCTGTTCA-1_1	P1	0	-0.74291	4.08829
ATTCATCCAAGGTCTT-1_1	P1	0	-0.173249	0.193076
ATTCATCCAGACACCC-1_1	P1	0	-0.850047	-0.392862
ATTCATCGTCAACCTA-1_1	P1	0	0.261124	-1.56882
ATTCATCGTGGCACTC-1_1	P1	1	2.69868	-2.76337
ATTCATCTCAGATGCT-1_1	P1	0	-2.34682	0.768024
ATTCATCTCCGCACGA-1_1	P1	0	-1.30706	-1.14774
ATTCATCTCTGCTGAA-1_1	P1	0	-1.97291	1.12683
ATTCCATAGCCATCCG-1_1	P1	1	4.01679	1.50307
ATTCCATCATAACAGA-1_1	P1	1	1.81239	-3.08096
ATTCCATGTAACCCTA-1_1	P1	1	0.730751	-1.42772
ATTCCATGTAGGATAT-1_1	P1	1	-5.28172	3.16454
ATTCCATGTGCCCTTT-1_1	P1	1	-4.76243	0.269834
ATTCCATGTGTAACGG-1_1	P1	0	-1.71214	-1.77025
ATTCCATTCACACCCT-1_1	P1	0	-1.73587	0.516589
ATTCCATTCCTAAACG-1_1	P1	1	3.50271	-1.26434
ATTCCATTCCTCTGCA-1_1	P1	0	-4.38808	0.779517
ATTCCATTCCTTATGT-1_1	P1	0	-3.24967	2.04032
ATTCCATTCGTAACTG-1_1	P1	0	-2.72823	-0.215794
ATTCCCGAGCCTTTGA-1_1	P1	1	5.22703	-0.490289
ATTCCCGAGCTTTCTT-1_1	P1	1	5.35259	-0.863639
ATTCCCGCAAGATTGA-1_1	P1	1	2.09424	1.0784
ATTCCCGCAAGTTTGC-1_1	P1	0	0.916634	2.04418
ATTCCCGCACCTAAAC-1_1	P1	0	-1.78122	3.41454
ATTCCCGCACGCTTAA-1_1	P1	0	2.1009	1.54093
ATTCCCGGTCGCTTGG-1_1	P1	1	3.99713	1.4436
ATTCCCGGTGCTATTG-1_1	P1	0	-3.79791	-0.438814
ATTCCCGTCCGCCTAT-1_1	P1	0	-3.34621	1.0446
ATTCCTAAGCAGCCTC-1_1	P1	0	-0.521689	-1.68726
ATTCCTAAGGATTACA-1_1	P1	0	-1.8557	0.288308
ATTCCTAAGGCATCGA-1_1	P1	1	2.27087	-0.18331
ATTCCTAAGTCACAGG-1_1	P1	0	-1.12777	-2.55467
ATTCCTACAATTGCAC-1_1	P1	0	-2.77469	1.73136
ATTCCTACAGACACAG-1_1	P1	0	1.03476	1.20231
ATTCCTAGTATACCCA-1_1	P1	0	-3.42349	-0.630422
ATTCCTAGTATGTGTC-1_1	P1	1	2.26785	-3.19164
ATTCCTAGTCATCACA-1_1	P1	1	4.256	0.705439
ATTCCTAGTTGTACGT-1_1	P1	0	-0.700717	-0.931707
ATTCCTATCCTGGCTT-1_1	P1	0	0.34094	2.57994
ATTCCTATCCTTACCG-1_1	P1	0	-1.56322	0.724544
ATTCCTATCTAAGCCA-1_1	P1	0	1.71873	0.982548
ATTCGTTAGAATTTGG-1_1	P1	1	4.37227	-2.4796
ATTCGTTCACCTCTAC-1_1	P1	0	-0.870509	1.41607
ATTCGTTCAGCAATTC-1_1	P1	0	0.0236204	2.38501
ATTCGTTCATACATCG-1_1	P1	1	0.738848	-3.71792
ATTCGTTCATGAATAG-1_1	P1	0	-0.703028	-0.840816
ATTCGTTGTAACAGGC-1_1	P1	0	-2.2584	0.780177
ATTCGTTGTCCACAGC-1_1	P1	1	3.0473	-0.555929
ATTCGTTTCCATCTCG-1_1	P1	0	-4.39471	2.60213
ATTCGTTTCTCATTAC-1_1	P1	0	-3.75042	-1.10812
ATTCGTTTCTTCCCGA-1_1	P1	0	-3.29105	1.13354
ATTCTACAGCCAAGCA-1_1	P1	1	-4.08378	1.18458
ATTCTACAGGCATCAG-1_1	P1	0	-1.97972	-1.5142
ATTCTACAGTCATCCA-1_1	P1	0	-1.46156	0.455085
ATTCTACCAACGATTC-1_1	P1	0	-1.90523	-2.08511
ATTCTACCAAGGCTTT-1_1	P1	0	0.222586	-1.38304
ATTCTACCATCATCTT-1_1	P1	1	4.5625	-0.474784
ATTCTACGTATCTCGA-1_1	P1	0	1.35175	1.90493
ATTCTACGTCTGCCTT-1_1	P1	1	2.773	1.83059
ATTCTACGTTACCTTT-1_1	P1	1	1.99903	-2.84921
ATTCTACTCAGCATTG-1_1	P1	0	0.883858	1.69337
ATTCTACTCCACTTCG-1_1	P1	1	3.41789	-3.04595
ATTCTACTCGACATAC-1_1	P1	0	0.00947772	-2.12711
ATTCTACTCTGAGTCA-1_1	P1	1	0.664564	-1.9848
ATTCTACTCTTACCAT-1_1	P1	0	-0.126551	-1.93461
ATTCTTGAGACAGCTG-1_1	P1	1	4.32164	-0.144914
ATTCTTGCAACAAGAT-1_1	P1	0	-3.81726	-1.8795
ATTCTTGCACATTACG-1_1	P1	0	-0.570105	0.236132
ATTCTTGGTACCCGCA-1_1	P1	0	0.144979	0.815469
ATTCTTGGTACGGTTT-1_1	P1	0	0.698061	-1.92327
ATTCTTGGTACTAGCT-1_1	P1	0	0.930744	0.699731
ATTCTTGGTCCACTTC-1_1	P1	0	-0.134029	1.57822
ATTCTTGGTCCGGATC-1_1	P1	0	1.47746	1.28178
ATTCTTGGTGCTATTG-1_1	P1	0	0.94498	-1.00521
ATTCTTGGTTATGGTC-1_1	P1	0	-0.893914	4.189
ATTCTTGTCGTCCATC-1_1	P1	1	-2.36166	1.22131
ATTGGGTAGCACCGAA-1_1	P1	1	5.55298	-1.15961
ATTGGGTAGTCAGAGC-1_1	P1	1	-0.105492	-4.18567
ATTGGGTCAAAGGCTG-1_1	P1	0	-0.0480665	1.48689
ATTGGGTCAACACACT-1_1	P1	0	-2.89207	3.3605
ATTGGGTCAACCCTCT-1_1	P1	1	3.99224	-3.17563
ATTGGGTGTTAGTCGT-1_1	P1	1	1.67506	-3.71415
ATTGGGTTCACTAGCA-1_1	P1	0	-0.916761	0.141538
ATTGGGTTCACTGAAC-1_1	P1	1	3.48036	-2.97164
ATTGTTCCAAGACAAT-1_1	P1	0	-1.93637	1.47942
ATTGTTCCACACCGAC-1_1	P1	0	0.375805	0.584804
ATTGTTCCACTCGATA-1_1	P1	0	1.53705	1.54785
ATTGTTCCAGCTCCTT-1_1	P1	1	5.41285	-0.543948
ATTGTTCGTTTACGTG-1_1	P1	0	0.292562	-3.55891
ATTGTTCTCAATCCGA-1_1	P1	1	0.0551149	-2.58018
ATTGTTCTCAATCTTC-1_1	P1	0	0.553451	1.73081
ATTGTTCTCACTCTTA-1_1	P1	0	-0.187046	2.34273
ATTGTTCTCACTTGTT-1_1	P1	1	4.89247	-1.03422
ATTGTTCTCTCATTAC-1_1	P1	0	-3.1475	-0.577246
ATTTACCAGAGATGCC-1_1	P1	0	-0.608827	-0.42527
ATTTACCAGTTTCGAC-1_1	P1	0	-1.93145	-1.2451
ATTTACCCAAATCCCA-1_1	P1	1	3.3934	-3.37787
ATTTACCCAACCTAAC-1_1	P1	0	-4.24755	2.64122
ATTTACCCATACCACA-1_1	P1	0	-2.94575	-2.45901
ATTTACCGTATACCTG-1_1	P1	1	1.88533	0.509503
ATTTACCGTCAGATTC-1_1	P1	0	-0.522657	2.46056
ATTTACCGTGCAATAA-1_1	P1	1	5.2796	-1.17976
ATTTACCGTGCCTAAT-1_1	P1	0	1.03826	1.9583
ATTTACCGTGGACTGA-1_1	P1	0	-0.666002	2.18196
ATTTACCGTTAAGACA-1_1	P1	0	-1.8807	-2.38547
ATTTACCTCGCTAGCG-1_1	P1	1	1.45272	-1.60748
ATTTACCTCTATACTC-1_1	P1	1	4.74914	1.6887
ATTTCACAGACATGCG-1_1	P1	0	-1.99331	1.75663
ATTTCACAGAGATTCA-1_1	P1	0	0.546058	1.50219
ATTTCACAGCGACAGT-1_1	P1	1	3.23872	-2.01899
ATTTCACAGGAACTAT-1_1	P1	1	2.69104	0.142782
ATTTCACAGGTCATTC-1_1	P1	0	0.18402	-0.301289
ATTTCACAGTTGAATG-1_1	P1	0	-0.76003	2.42569
ATTTCACAGTTGGCTT-1_1	P1	0	0.606205	2.13172
ATTTCACCAACCTAAC-1_1	P1	0	-2.57374	1.72278
ATTTCACCACATAGCT-1_1	P1	0	-2.96564	-0.0245657
ATTTCACCACCAGCTG-1_1	P1	1	5.64176	-0.0643708
ATTTCACCACGGCTAC-1_1	P1	0	-0.982873	2.03543
ATTTCACCAGCCCAGT-1_1	P1	1	2.38202	-2.43177
ATTTCACGTACTCGTA-1_1	P1	1	4.89172	-1.74227
ATTTCACGTATGGTAA-1_1	P1	3	-3.53649	-3.08693
ATTTCACGTCGGCTAC-1_1	P1	0	-1.30096	-0.178948
ATTTCACGTTGAATCC-1_1	P1	0	0.402622	1.89897
ATTTCACTCAGGGATG-1_1	P1	0	-0.239293	-2.12668
ATTTCACTCCAAGCCG-1_1	P1	0	-3.00299	-3.05659
ATTTCACTCCATCTCG-1_1	P1	0	-0.0597841	3.35033
ATTTCACTCGTAACAC-1_1	P1	1	2.53655	-2.41586
ATTTCACTCTATTGTC-1_1	P1	0	-2.47595	0.934992
ATTTCTGAGGCGAACT-1_1	P1	0	-3.56766	0.0817826
ATTTCTGAGTCTAACC-1_1	P1	0	0.0692648	0.817795
ATTTCTGCACGGTGCT-1_1	P1	1	1.39588	-3.8833
ATTTCTGCAGGTATGG-1_1	P1	1	5.94037	-0.928699
ATTTCTGGTTGCTTGA-1_1	P1	0	-4.24521	-0.0360226
ATTTCTGTCACCATAG-1_1	P1	0	-2.79084	-3.07657
ATTTCTGTCCGCGGAT-1_1	P1	1	1.65771	-4.34869
CAAAGAAAGATACGAT-1_1	P1	0	-1.33768	-3.33251
CAAAGAACACACACTA-1_1	P1	0	-0.29535	2.90288
CAAAGAACACCAAAGG-1_1	P1	1	2.15941	0.0255371
CAAAGAACAGGTTCCG-1_1	P1	0	-1.61892	-1.02434
CAAAGAACAGTATACC-1_1	P1	0	-3.21876	0.876159
CAAAGAATCGGACTGC-1_1	P1	1	1.58459	-1.02062
CAACAACAGGGCCTCT-1_1	P1	1	5.69744	-0.0235827
CAACAACAGGTAAGAG-1_1	P1	1	0.776131	-3.11225
CAACAACAGTTCCAGT-1_1	P1	0	0.37353	1.82181
CAACAACCACTCCACT-1_1	P1	0	-3.5447	1.40658
CAACAACCACTTCCTG-1_1	P1	1	2.51967	0.771561
CAACAACCATACAGCT-1_1	P1	0	-0.827677	1.86027
CAACAACCATCGGAGA-1_1	P1	0	-4.41065	1.04613
CAACAACCATCTGCGG-1_1	P1	0	-4.63248	1.81028
CAACAACCATGAATAG-1_1	P1	0	-1.99699	2.2897
CAACAACGTCTTTCAT-1_1	P1	0	-3.54421	2.06974
CAACAACGTGTAAACA-1_1	P1	0	-0.257171	-1.33314
CAACAACGTTAAGCAA-1_1	P1	1	4.12554	-0.922203
CAACAACGTTCCATTT-1_1	P1	0	-1.58985	2.39312
CAACAACTCAGTGTCA-1_1	P1	1	1.71434	-2.99399
CAACAACTCATGCCAA-1_1	P1	0	-3.76322	0.685273
CAACAACTCCGCACTT-1_1	P1	0	2.0897	0.993219
CAACAACTCCTACACC-1_1	P1	1	4.34672	-0.909417
CAACAACTCGTGGACC-1_1	P1	0	-4.40354	0.00337867
CAACAACTCTTCGACC-1_1	P1	0	-0.320544	-0.918589
CAACAGTAGAGCATAT-1_1	P1	0	-3.68209	-2.41355
CAACAGTAGCGCCTTG-1_1	P1	0	0.0424401	-0.994611
CAACAGTAGGACTTCT-1_1	P1	0	-1.3515	-2.80123
CAACAGTCAGGTCAAG-1_1	P1	1	4.19656	-0.0788686
CAACAGTCATGTCAGT-1_1	P1	0	-1.96999	-0.757984
CAACAGTGTCCGTTTC-1_1	P1	1	5.43938	-0.750242
CAACAGTGTTAAGGGC-1_1	P1	0	-1.72679	0.657565
CAACAGTTCGCAGATT-1_1	P1	0	-1.58162	0.854481
CAACAGTTCGCTTGCT-1_1	P1	0	-1.63117	-2.64396
CAACAGTTCTCGTGGG-1_1	P1	0	0.55233	1.21784
CAACCAAAGTATGACA-1_1	P1	1	3.22685	-2.56763
CAACCAACAAGTCATC-1_1	P1	0	-1.18824	-1.14111
CAACCAAGTACCACGC-1_1	P1	0	-3.87384	3.2647
CAACCAAGTCAGCTTA-1_1	P1	0	-3.64723	-0.403815
CAACCAAGTGATACAA-1_1	P1	0	-4.10752	0.236375
CAACCAAGTTCACGAT-1_1	P1	1	3.03834	-0.916202
CAACCAATCAACCGAT-1_1	P1	0	-4.62071	1.80036
CAACCTCAGAAATCCA-1_1	P1	0	-2.75091	1.12176
CAACCTCCAAGATCCT-1_1	P1	0	-2.81441	-0.571165
CAACCTCCACCGTCTT-1_1	P1	0	-1.8593	1.05683
CAACCTCCACCGTGAC-1_1	P1	0	-1.59587	-2.53001
CAACCTCCACGGTCTG-1_1	P1	0	0.376915	2.54873
CAACCTCCAGCGATTT-1_1	P1	1	3.03058	-1.7016
CAACCTCCATCTCCCA-1_1	P1	0	-0.774823	3.35102
CAACCTCGTAATACCC-1_1	P1	0	-1.60526	-0.481937
CAACCTCGTCATCCGG-1_1	P1	1	2.41319	-0.986988
CAACCTCGTGAGTGAC-1_1	P1	0	-2.17918	0.115775
CAACCTCTCCGCATAA-1_1	P1	0	-4.33819	2.29477
CAACCTCTCGGTTAGT-1_1	P1	0	1.68889	1.08108
CAACCTCTCTCCGATC-1_1	P1	0	-1.70283	1.05936
CAACGATAGCTCGCAC-1_1	P1	0	0.348913	-2.81788
CAACGATAGGTAGCAC-1_1	P1	1	4.97245	1.6573
CAACGATAGTATGCAA-1_1	P1	0	-1.33551	2.11065
CAACGATAGTCTAGCT-1_1	P1	0	-0.49606	1.17657
CAACGATCACATATCG-1_1	P1	0	1.11587	0.0865107
CAACGATGTCTTACAG-1_1	P1	0	-3.99984	1.57029
CAACGATTCAAAGCCT-1_1	P1	1	3.14621	-0.769763
CAACGATTCCAATCTT-1_1	P1	1	3.25166	0.326451
CAACGATTCGAAGCCC-1_1	P1	0	-0.88927	2.20569
CAACGGCCAAGCCCAC-1_1	P1	0	-0.643216	0.63603
CAACGGCCACGGATCC-1_1	P1	0	-4.06441	1.60624
CAACGGCCATCTTTCA-1_1	P1	0	-3.7282	1.34191
CAACGGCTCATTCATC-1_1	P1	0	-2.99322	-0.940604
CAACGGCTCGGCTATA-1_1	P1	0	-1.83238	-0.0127198
CAAGACTGTGGTAATA-1_1	P1	1	4.78626	-2.36107
CAAGACTTCCGCTTAC-1_1	P1	0	-0.754035	-0.764884
CAAGACTTCGCTAAAC-1_1	P1	0	-4.59894	1.9736
CAAGACTTCGCTACGG-1_1	P1	0	0.0159986	-0.199378
CAAGACTTCGGAACTT-1_1	P1	0	0.480762	0.00257282
CAAGAGGAGACTTCCA-1_1	P1	0	0.937682	-1.88512
CAAGAGGAGAGTCGAC-1_1	P1	0	-2.14089	-1.23152
CAAGAGGAGGTGCCTC-1_1	P1	1	5.1036	-0.558641
CAAGAGGCAATGCTCA-1_1	P1	0	-3.37613	4.02595
CAAGAGGGTACCCACG-1_1	P1	0	-0.53651	-1.34802
CAAGCTAAGATTAGTG-1_1	P1	1	3.73111	1.15515
CAAGCTAAGCGTCAGA-1_1	P1	0	-0.178851	-2.69497
CAAGCTAAGGGAGAAT-1_1	P1	1	4.4718	1.29878
CAAGCTACACGACGTC-1_1	P1	0	0.0987188	-2.33725
CAAGCTACACGCACCA-1_1	P1	1	3.51045	-0.15733
CAAGCTACACTTCATT-1_1	P1	0	-1.82192	-0.292935
CAAGCTATCCAACCAA-1_1	P1	1	3.95902	1.21589
CAAGCTATCCCGTTCA-1_1	P1	1	1.38121	-3.96133
CAAGCTATCTTCCACG-1_1	P1	0	-4.22165	2.74389
CAAGCTATCTTCGTAT-1_1	P1	0	-5.28194	1.47255
CAAGCTATCTTCTTCC-1_1	P1	0	-0.93572	-1.75246
CAAGGGAAGATGCAGC-1_1	P1	1	1.37451	-1.63917
CAAGGGACAACTGGTT-1_1	P1	0	-0.26139	0.203689
CAAGGGACACGGCCAT-1_1	P1	0	-0.00152097	3.02961
CAAGGGACATCGCTCT-1_1	P1	1	4.7825	-0.920647
CAAGGGACATTCATCT-1_1	P1	1	3.50986	-0.575488
CAAGGGAGTAAGAACT-1_1	P1	1	2.05901	0.168182
CAAGGGAGTGTCGATT-1_1	P1	0	-1.22887	2.52281
CAAGGGATCAGCCCAG-1_1	P1	0	-3.68459	-2.65172
CAAGGGATCCTCTAAT-1_1	P1	0	-1.49806	0.81444
CAATACGAGATGTTAG-1_1	P1	1	-0.0782031	-2.84613
CAATACGAGGACTTCT-1_1	P1	0	-0.0903589	2.19235
CAATACGCATTCTTCA-1_1	P1	1	4.64024	0.0945538
CAATACGGTACTCCCT-1_1	P1	0	-2.47458	-0.680153
CAATCGACAGCAGAAC-1_1	P1	1	4.61499	-2.36239
CAATCGACATTCTGTT-1_1	P1	1	4.26023	-0.800144
CAATCGAGTAACGATA-1_1	P1	0	-0.860549	-3.03246
CAATCGAGTGCCCAGT-1_1	P1	1	4.92865	1.53246
CAATCGAGTTGTCAGT-1_1	P1	0	0.535094	1.04296
CAATCGATCCGTCAAA-1_1	P1	1	0.893016	-3.1676
CAATCGATCGATAACC-1_1	P1	1	3.63526	0.849872
CAATCGATCTATACTC-1_1	P1	0	-1.89544	-0.74908
CAATGACAGACATGCG-1_1	P1	0	0.388673	1.6701
CAATGACAGCTCATAC-1_1	P1	0	0.981706	-1.5286
CAATGACCAATTGGTC-1_1	P1	0	-3.78696	3.30309
CAATGACCAGCTAACT-1_1	P1	1	2.70294	-2.43997
CAATGACGTCAACCAT-1_1	P1	4	-1.27895	-4.79337
CAATGACGTCCTATAG-1_1	P1	0	-2.74402	-1.95855
CAATTTCAGCAAACAT-1_1	P1	1	2.75917	0.0130258
CAATTTCAGGGCAACT-1_1	P1	1	5.68254	-0.119573
CAATTTCAGGGTAATT-1_1	P1	1	1.40767	-0.0602886
CAATTTCAGTGAATAC-1_1	P1	0	-1.89679	4.04186
CAATTTCCACCAGTAT-1_1	P1	0	-1.27022	1.40825
CAATTTCCAGAATGTA-1_1	P1	0	-3.58934	-0.0503821
CAATTTCGTACAGAAT-1_1	P1	0	-0.0188093	-1.31477
CAATTTCGTACCCAGC-1_1	P1	1	1.60728	-4.28214
CAATTTCGTATCGCAT-1_1	P1	1	1.24535	-0.934721
CAATTTCTCAACGTGT-1_1	P1	1	-4.59236	0.51025
CAATTTCTCACTACGA-1_1	P1	0	-2.07563	1.61318
CAATTTCTCGAGTACT-1_1	P1	0	-3.26345	1.22037
CAATTTCTCTCTGAGA-1_1	P1	0	-2.72871	-0.965746
CACAACAAGTATTCCG-1_1	P1	0	-1.515	-0.678135
CACAACACAAGACGAC-1_1	P1	0	-5.08548	1.98073
CACAACACATGTGTCA-1_1	P1	1	2.39623	-1.80387
CACAACAGTGCAACAG-1_1	P1	0	-4.19522	0.58221
CACAACAGTGGACAGT-1_1	P1	0	1.26211	1.777
CACAACATCATCTCTA-1_1	P1	1	5.51276	-1.56835
CACAACATCATTCATC-1_1	P1	1	2.25912	-0.42965
CACACAACACGTATAC-1_1	P1	1	4.09212	0.531943
CACACAACATGTAACC-1_1	P1	0	0.699939	1.16918
CACACAAGTTTCCCAC-1_1	P1	0	-3.58235	3.68927
CACACAATCAAGTTGC-1_1	P1	1	-5.18689	1.45027
CACACAATCAGCTTCC-1_1	P1	1	2.69987	-0.955864
CACACAATCTCGCGTT-1_1	P1	1	4.48986	-1.76122
CACAGATAGCTTTGTG-1_1	P1	0	-1.25907	0.324115
CACAGATAGTTGTCAC-1_1	P1	0	0.400579	1.41704
CACAGATCACACTTAG-1_1	P1	0	-2.23895	1.0611
CACAGATCAGCCCACA-1_1	P1	0	-3.02324	-1.28228
CACAGATCAGTGGCTC-1_1	P1	0	0.0565638	1.33727
CACAGATGTCATCCGG-1_1	P1	1	-0.0710851	-4.31261
CACAGATGTGGCTAGA-1_1	P1	1	1.10333	-0.983938
CACAGGCCAGACCGCT-1_1	P1	0	-4.50492	-0.863897
CACAGGCCAGCTCATA-1_1	P1	0	-2.85085	1.50393
CACAGGCCAGTGGCTC-1_1	P1	0	-2.9138	0.917439
CACAGGCTCCCAGTGG-1_1	P1	1	1.82409	1.2104
CACAGGCTCGTAGCCG-1_1	P1	1	2.34066	-0.846275
CACAGGCTCTTTCGAT-1_1	P1	0	-4.16331	4.07191
CACATGAAGCCTCTCT-1_1	P1	0	-4.01428	1.66943
CACATGAAGGTACATA-1_1	P1	1	3.7319	0.043124
CACATGACACAACCGC-1_1	P1	0	-4.30729	1.82797
CACATGACAGGTGTTT-1_1	P1	0	-0.399061	2.07066
CACATGAGTCTGTAGT-1_1	P1	0	-3.84245	-0.456466
CACCAAAAGCAATAAC-1_1	P1	0	-2.71086	2.30707
CACCAAAAGCTCCATA-1_1	P1	0	-4.47888	2.05112
CACCAAAAGCTGACAG-1_1	P1	0	1.97536	0.50052
CACCAAACAAATTGCC-1_1	P1	0	2.29247	1.69563
CACCAAACAATGCAGG-1_1	P1	0	1.84262	2.13516
CACCAAACACATCATG-1_1	P1	0	-0.348657	-0.421124
CACCAAACAGCATTGT-1_1	P1	1	5.65024	-1.24606
CACCAAACAGCGACAA-1_1	P1	0	-4.47841	1.14246
CACCAAACAGCGCGTT-1_1	P1	0	0.285436	1.12708
CACCAAAGTCACTACA-1_1	P1	4	-1.17612	-4.80196
CACCAAAGTCCTCAGG-1_1	P1	0	-4.28689	1.64782
CACCAAAGTGCCTACG-1_1	P1	0	0.74092	-1.16085
CACCAAAGTTTCCATT-1_1	P1	0	0.840371	1.90854
CACCAAATCATTGGTG-1_1	P1	0	-1.4154	3.26157
CACCAAATCTTCGACC-1_1	P1	1	2.1886	-1.16295
CACCGTTAGAAACCAT-1_1	P1	1	3.49825	-3.26506
CACCGTTAGTACAGCG-1_1	P1	0	-2.02715	2.43137
CACCGTTCAAGACGAC-1_1	P1	0	-0.318495	-0.649602
CACCGTTCAATCTAGC-1_1	P1	0	-1.51278	0.317379
CACCGTTCAGGCCTGT-1_1	P1	1	5.15678	-1.47621
CACCGTTCATCTCATT-1_1	P1	0	-1.18021	3.94995
CACCGTTGTTCGGCCA-1_1	P1	0	-0.776459	4.12173
CACCGTTTCAATCTCT-1_1	P1	0	1.42252	1.22669
CACCGTTTCCTCTTTC-1_1	P1	0	0.421633	2.53577
CACGAATAGCCAGACA-1_1	P1	1	4.40556	-0.845592
CACGAATCAACCGCCA-1_1	P1	0	0.798765	2.59507
CACGAATCACACACGC-1_1	P1	1	5.5095	0.0380164
CACGAATGTGGTCTAT-1_1	P1	0	-1.4443	-0.595866
CACGAATGTGTATCCA-1_1	P1	0	-2.34309	-0.64756
CACGAATTCATGCCAA-1_1	P1	0	-1.20957	1.65816
CACGAATTCCGGCAAC-1_1	P1	0	-2.38461	-0.614405
CACGAATTCGTACACA-1_1	P1	0	-1.02233	0.331082
CACGAATTCTGGTCAA-1_1	P1	0	-0.626064	-0.35259
CACGGGTCACTGCGTG-1_1	P1	1	5.21495	-1.83123
CACGGGTGTCACTTCC-1_1	P1	0	-1.13935	-2.46037
CACGGGTGTTCATCTT-1_1	P1	0	-3.23043	0.165835
CACGGGTTCCAAGCCG-1_1	P1	1	1.76577	-3.02053
CACGGGTTCGACGAGA-1_1	P1	0	-0.177485	-1.25772
CACGTGGAGACGGAAA-1_1	P1	0	-0.67533	-0.0760316
CACGTGGGTAGCTCGC-1_1	P1	0	-1.05431	-0.364242
CACGTGGGTTCCTACC-1_1	P1	1	0.16859	-3.28108
CACGTGGGTTCGGACC-1_1	P1	0	-4.38599	0.417677
CACGTGGGTTTGATCG-1_1	P1	0	-2.17548	2.47194
CACGTGGTCTTAAGGC-1_1	P1	0	-2.88772	1.71697
CACGTTCAGACCAGCA-1_1	P1	0	-2.59518	2.70161
CACGTTCAGATGCAGC-1_1	P1	0	-0.33478	-0.409635
CACGTTCAGCCTCTCT-1_1	P1	1	2.46035	-0.304355
CACGTTCCAATTGCGT-1_1	P1	0	-2.79517	-2.07582
CACGTTCCACAAGCTT-1_1	P1	0	-0.255062	-3.04791
CACGTTCCACATTCGA-1_1	P1	1	3.77423	0.41318
CACGTTCCATCTATCT-1_1	P1	0	-1.67026	-0.679807
CACGTTCCATTAGGCT-1_1	P1	1	1.38882	-2.26069
CACGTTCGTCACTCTC-1_1	P1	0	-1.29913	0.38386
CACGTTCGTTAGGCCC-1_1	P1	1	-0.103168	-4.12071
CACGTTCTCCAACACA-1_1	P1	0	-0.361324	-0.652116
CACGTTCTCCGGCTTT-1_1	P1	0	-3.4737	3.80033
CACGTTCTCCTCGCAT-1_1	P1	0	-2.48887	2.67192
CACGTTCTCGATAACC-1_1	P1	1	3.8179	-2.62709
CACGTTCTCGTCTACC-1_1	P1	0	0.538328	2.84475
CACGTTCTCTTGATTC-1_1	P1	1	2.5411	0.192256
CACTAAGAGCGTGTCC-1_1	P1	5	1.51876	-4.81159
CACTAAGCAAGCACCC-1_1	P1	0	-0.484469	-0.606584
CACTAAGCAGACCTGC-1_1	P1	1	4.44407	-0.336284
CACTAAGCAGCTCATA-1_1	P1	0	-3.83934	1.36444
CACTAAGCATCGCTAA-1_1	P1	0	-1.30002	4.19226
CACTAAGGTGACATCT-1_1	P1	0	-1.02808	-0.757051
CACTAAGGTGTACATC-1_1	P1	1	2.18225	-3.93815
CACTAAGGTTTCGATG-1_1	P1	1	0.728331	-4.36312
CACTAAGTCCATTCAT-1_1	P1	1	5.09204	1.18501
CACTAAGTCGTAACAC-1_1	P1	0	0.102546	0.00603394
CACTGAAAGGATTACA-1_1	P1	0	-4.40978	1.29582
CACTGAACACAGTACT-1_1	P1	1	1.24933	-1.74004
CACTGAAGTTCGGTTA-1_1	P1	1	1.45087	-3.13148
CACTGAATCAATCTTC-1_1	P1	0	0.312051	-1.53855
CACTGAATCACTTGTT-1_1	P1	1	1.44274	-0.107919
CACTGAATCATTGTGG-1_1	P1	0	-2.64597	0.683814
CACTGAATCGGTCACG-1_1	P1	0	-1.67883	-0.849115
CACTGGGAGCACACCC-1_1	P1	1	0.662843	-1.14108
CACTGGGAGTTCCGTA-1_1	P1	1	4.32134	-2.09753
CACTGGGGTAGCGTAG-1_1	P1	1	3.56314	-2.11486
CACTGGGTCCGAAATC-1_1	P1	1	0.863457	-0.0851695
CACTGGGTCCTCAGGG-1_1	P1	0	-0.676018	-0.575056
CACTGGGTCGACATTG-1_1	P1	1	0.828262	-3.89112
CACTGTCAGAAGCGAA-1_1	P1	1	2.0835	0.37583
CACTGTCAGCCTCTCT-1_1	P1	1	3.73584	-0.546478
CACTGTCCAACGTATC-1_1	P1	1	2.80819	-0.219553
CACTGTCCATCCTTGC-1_1	P1	0	-3.78752	3.10761
CACTGTCGTACCCGCA-1_1	P1	0	-1.88154	-0.582724
CACTGTCGTCATACCA-1_1	P1	0	-0.306415	1.73271
CACTGTCGTCCCTGAG-1_1	P1	0	0.250572	-1.40884
CACTGTCGTTTGTTGG-1_1	P1	1	2.94444	-2.98001
CACTGTCTCAGCCCAG-1_1	P1	0	-4.34932	0.291632
CACTGTCTCTGGACCG-1_1	P1	0	-3.27107	0.999685
CACTGTCTCTTCGTAT-1_1	P1	1	-0.502545	4.07466
CACTTCGAGACACACG-1_1	P1	0	-3.55751	-0.108432
CACTTCGCAAAGGATT-1_1	P1	1	3.74997	-0.0599558
[truncated: 6,391 more rows]

## Sheet: Data2.Figure 2C
Cell	Ident	Seurat_clusters	UMAP_1	UMAP_2	Sequence fasq file
cell127_2	P3_IGF1R_high	1	1.59472	-2.78372	190409_Hiseq3000_l3_00391_N031-N031_Dr_Goto_mRNA_68_3_G4
cell112_3	P3_NRP1_high	1	2.40811	-2.75043	200330_HiSeq3000_nexter384_l4_0016_UDP0016_Plate_A_H02_384well_P01_Dr_Goto_K68-200226
cell139_3	P3_NRP1_high	1	2.69116	-2.32657	200330_HiSeq3000_nexter384_l4_0043_UDP0043_Plate_A_C06_384well_F03_Dr_Goto_K68-200226
cell1_1	P4_NRP1_high	1	3.18751	-4.27614	190317_Hiseq3000_l5_00001_N001-N001_Dr_GotoK66_190222_A1
cell11_1	P4_NRP1_high	1	1.4705	-4.20592	190317_Hiseq3000_l5_00131_N011-N011_Dr_GotoK66_190222_C2
cell116_1	P4_NRP1_high	1	0.806613	-1.89517	190317_Hiseq3000_l6_00248_N020-N020_Dr_GotoK66_190223_D3
cell14_1	P4_NRP1_high	1	1.30821	-4.26374	190317_Hiseq3000_l5_00170_N014-N014_Dr_GotoK66_190222_F2
cell144_1	P4_NRP1_high	1	0.815663	-2.02341	190317_Hiseq3000_l6_00612_N048-N048_Dr_GotoK66_190223_H6
cell15_1	P4_NRP1_high	1	2.52832	-4.17528	190317_Hiseq3000_l5_00183_N015-N015_Dr_GotoK66_190222_G2
cell151_1	P4_NRP1_high	1	0.973354	-2.66972	190317_Hiseq3000_l6_00703_N055-N055_Dr_GotoK66_190223_G7
cell16_1	P4_NRP1_high	1	2.39224	-3.9952	190317_Hiseq3000_l5_00196_N016-N016_Dr_GotoK66_190222_H2
cell162_1	P4_NRP1_high	1	0.95424	-2.11579	190317_Hiseq3000_l6_00846_N066-N066_Dr_GotoK66_190223_B9
cell164_1	P4_NRP1_high	1	0.624364	-1.84809	190317_Hiseq3000_l6_00872_N068-N068_Dr_GotoK66_190223_D9
cell170_1	P4_NRP1_high	1	0.822401	-2.11157	190317_Hiseq3000_l6_00950_N074-N074_Dr_GotoK66_190223_B10
cell19_1	P4_NRP1_high	1	1.40118	-2.88188	190317_Hiseq3000_l5_00235_N019-N019_Dr_GotoK66_190222_C3
cell2_1	P4_NRP1_high	1	1.00322	-3.14551	190317_Hiseq3000_l5_00014_N002-N002_Dr_GotoK66_190222_B1
cell21_1	P4_NRP1_high	1	1.77041	-3.69885	190317_Hiseq3000_l5_00261_N021-N021_Dr_GotoK66_190222_E3
cell23_1	P4_NRP1_high	1	3.97643	-3.53073	190317_Hiseq3000_l5_00287_N023-N023_Dr_GotoK66_190222_G3
cell25_1	P4_NRP1_high	1	4.21355	-3.29041	190317_Hiseq3000_l5_00313_N025-N025_Dr_GotoK66_190222_A4
cell28_1	P4_NRP1_high	1	2.31892	-3.88203	190317_Hiseq3000_l5_00352_N028-N028_Dr_GotoK66_190222_D4
cell30_1	P4_NRP1_high	1	1.75013	-2.91832	190317_Hiseq3000_l5_00378_N030-N030_Dr_GotoK66_190222_F4
cell32_1	P4_NRP1_high	1	1.64944	-4.37997	190317_Hiseq3000_l5_00404_N032-N032_Dr_GotoK66_190222_H4
cell33_1	P4_NRP1_high	1	4.00662	-3.0164	190317_Hiseq3000_l5_00417_N033-N033_Dr_GotoK66_190222_A5
cell34_1	P4_NRP1_high	1	4.0574	-3.67547	190317_Hiseq3000_l5_00430_N034-N034_Dr_GotoK66_190222_B5
cell35_1	P4_NRP1_high	1	2.7221	-4.42668	190317_Hiseq3000_l5_00443_N035-N035_Dr_GotoK66_190222_C5
cell36_1	P4_NRP1_high	1	1.70985	-4.01811	190317_Hiseq3000_l5_00456_N036-N036_Dr_GotoK66_190222_D5
cell39_1	P4_NRP1_high	1	4.29518	-3.34857	190317_Hiseq3000_l5_00495_N039-N039_Dr_GotoK66_190222_G5
cell45_1	P4_NRP1_high	1	1.29138	-4.35962	190317_Hiseq3000_l5_00573_N045-N045_Dr_GotoK66_190222_E6
cell46_1	P4_NRP1_high	1	3.00767	-4.53119	190317_Hiseq3000_l5_00586_N046-N046_Dr_GotoK66_190222_F6
cell47_1	P4_NRP1_high	1	3.68724	-4.0968	190317_Hiseq3000_l5_00599_N047-N047_Dr_GotoK66_190222_G6
cell49_1	P4_NRP1_high	1	3.85791	-3.93061	190317_Hiseq3000_l5_00625_N049-N049_Dr_GotoK66_190222_A7
cell50_1	P4_NRP1_high	1	1.53514	-3.65993	190317_Hiseq3000_l5_00638_N050-N050_Dr_GotoK66_190222_B7
cell51_1	P4_NRP1_high	1	4.04252	-3.39091	190317_Hiseq3000_l5_00651_N051-N051_Dr_GotoK66_190222_C7
cell53_1	P4_NRP1_high	1	3.23113	-4.35827	190317_Hiseq3000_l5_00677_N053-N053_Dr_GotoK66_190222_E7
cell58_1	P4_NRP1_high	1	1.94505	-4.24136	190317_Hiseq3000_l5_00742_N058-N058_Dr_GotoK66_190222_B8
cell61_1	P4_NRP1_high	1	1.59121	-4.39879	190317_Hiseq3000_l5_00781_N061-N061_Dr_GotoK66_190222_E8
cell62_1	P4_NRP1_high	1	1.41458	-3.56763	190317_Hiseq3000_l5_00794_N062-N062_Dr_GotoK66_190222_F8
cell63_1	P4_NRP1_high	1	1.43697	-4.04633	190317_Hiseq3000_l5_00807_N063-N063_Dr_GotoK66_190222_G8
cell65_1	P4_NRP1_high	1	2.73118	-4.35879	190317_Hiseq3000_l5_00833_N065-N065_Dr_GotoK66_190222_A9
cell7_1	P4_NRP1_high	1	2.17129	-4.05986	190317_Hiseq3000_l5_00079_N007-N007_Dr_GotoK66_190222_G1
cell71_1	P4_NRP1_high	1	1.31031	-3.99709	190317_Hiseq3000_l5_00911_N071-N071_Dr_GotoK66_190222_G9
cell72_1	P4_NRP1_high	1	3.23375	-4.01273	190317_Hiseq3000_l5_00924_N072-N072_Dr_GotoK66_190222_H9
cell74_1	P4_NRP1_high	1	1.15053	-3.65691	190317_Hiseq3000_l5_00950_N074-N074_Dr_GotoK66_190222_B10
cell75_1	P4_NRP1_high	1	2.0836	-4.22721	190317_Hiseq3000_l5_00963_N075-N075_Dr_GotoK66_190222_C10
cell77_1	P4_NRP1_high	1	2.73203	-4.11123	190317_Hiseq3000_l5_00989_N077-N077_Dr_GotoK66_190222_E10
cell8_1	P4_NRP1_high	1	1.17837	-3.48488	190317_Hiseq3000_l5_00092_N008-N008_Dr_GotoK66_190222_H1
cell81_1	P4_NRP1_high	1	3.74206	-3.43081	190317_Hiseq3000_l5_01041_N081-N081_Dr_GotoK66_190222_A11
cell82_1	P4_NRP1_high	1	3.49684	-4.24346	190317_Hiseq3000_l5_01054_N082-N082_Dr_GotoK66_190222_B11
cell90_1	P4_NRP1_high	1	2.39803	-4.46269	190317_Hiseq3000_l5_01158_N090-N090_Dr_GotoK66_190222_B12
cell91_1	P4_NRP1_high	1	2.55559	-3.77784	190317_Hiseq3000_l5_01171_N091-N091_Dr_GotoK66_190222_C12
cell95_1	P4_NRP1_high	1	4.26342	-3.54371	190317_Hiseq3000_l5_01223_N095-N095_Dr_GotoK66_190222_G12
cell104_4	P1_IGF1R_high	2	2.74241	-1.92934	200330_HiSeq3000_nexter384_l6_0200_UDP0200_Plate_C_H01_384well_O13_Dr_Goto_K24-200205
cell110_4	P1_IGF1R_high	2	1.53312	-1.37199	200330_HiSeq3000_nexter384_l6_0206_UDP0206_Plate_C_F02_384well_L13_Dr_Goto_K24-200205
cell116_4	P1_IGF1R_high	2	2.26288	-0.701758	200330_HiSeq3000_nexter384_l6_0212_UDP0212_Plate_C_D03_384well_G14_Dr_Goto_K24-200205
cell133_4	P1_IGF1R_high	2	2.75097	0.435428	200330_HiSeq3000_nexter384_l6_0229_UDP0229_Plate_C_E05_384well_I15_Dr_Goto_K24-200205
cell145_4	P1_IGF1R_high	2	3.21663	-0.598507	200330_HiSeq3000_nexter384_l6_0241_UDP0241_Plate_C_A07_384well_A16_Dr_Goto_K24-200205
cell171_4	P1_IGF1R_high	2	2.99406	-2.3219	200330_HiSeq3000_nexter384_l6_0267_UDP0267_Plate_C_C10_384well_F17_Dr_Goto_K24-200205
cell179_4	P1_IGF1R_high	2	2.76675	-0.55038	200330_HiSeq3000_nexter384_l6_0275_UDP0275_Plate_C_C11_384well_E18_Dr_Goto_K24-200205
cell189_4	P1_IGF1R_high	2	1.89144	-1.85889	200330_HiSeq3000_nexter384_l6_0285_UDP0285_Plate_C_E12_384well_J18_Dr_Goto_K24-200205
cell29_4	P1_IGF1R_high	2	3.6852	-2.86841	200330_HiSeq3000_nexter384_l5_0125_UDP0125_Plate_B_E04_384well_J08_Dr_Goto_K24-200204
cell32_4	P1_IGF1R_high	2	3.43949	-2.57437	200330_HiSeq3000_nexter384_l5_0128_UDP0128_Plate_B_H04_384well_P08_Dr_Goto_K24-200204
cell34_4	P1_IGF1R_high	2	2.34498	-2.45083	200330_HiSeq3000_nexter384_l5_0130_UDP0130_Plate_B_B05_384well_C09_Dr_Goto_K24-200204
cell36_4	P1_IGF1R_high	2	2.55343	-4.64863	200330_HiSeq3000_nexter384_l5_0132_UDP0132_Plate_B_D05_384well_G09_Dr_Goto_K24-200204
cell74_4	P1_IGF1R_high	2	2.11892	0.080946	200330_HiSeq3000_nexter384_l5_0170_UDP0170_Plate_B_B10_384well_D11_Dr_Goto_K24-200204
cell77_4	P1_IGF1R_high	2	2.86199	-1.01191	200330_HiSeq3000_nexter384_l5_0173_UDP0173_Plate_B_E10_384well_J11_Dr_Goto_K24-200204
cell10_2	P3_IGF1R_high	2	3.01138	0.0626712	190409_Hiseq3000_l1_00118_N010-N010_Dr_Goto_mRNA_68_1_B2
cell119_2	P3_IGF1R_high	2	2.54054	-1.93961	190409_Hiseq3000_l3_00287_N023-N023_Dr_Goto_mRNA_68_3_G3
cell12_2	P3_IGF1R_high	2	2.70825	-1.35947	190409_Hiseq3000_l1_00144_N012-N012_Dr_Goto_mRNA_68_1_D2
cell132_2	P3_IGF1R_high	2	1.9158	-3.40147	190409_Hiseq3000_l3_00456_N036-N036_Dr_Goto_mRNA_68_3_D5
cell141_2	P3_IGF1R_high	2	-0.173548	-1.68664	190409_Hiseq3000_l3_00573_N045-N045_Dr_Goto_mRNA_68_3_E6
cell143_2	P3_IGF1R_high	2	1.96445	-0.578359	190409_Hiseq3000_l3_00599_N047-N047_Dr_Goto_mRNA_68_3_G6
cell163_2	P3_IGF1R_high	2	2.06155	-3.42344	190409_Hiseq3000_l3_00859_N067-N067_Dr_Goto_mRNA_68_3_C9
cell165_2	P3_IGF1R_high	2	2.8502	-1.80496	190409_Hiseq3000_l3_00885_N069-N069_Dr_Goto_mRNA_68_3_E9
cell175_2	P3_IGF1R_high	2	2.27468	-1.68049	190409_Hiseq3000_l3_01015_N079-N079_Dr_Goto_mRNA_68_3_G10
cell180_2	P3_IGF1R_high	2	2.29353	-2.63864	190409_Hiseq3000_l3_01080_N084-N084_Dr_Goto_mRNA_68_3_D11
cell182_2	P3_IGF1R_high	2	2.05374	-2.79419	190409_Hiseq3000_l3_01106_N086-N086_Dr_Goto_mRNA_68_3_F11
cell19_2	P3_IGF1R_high	2	3.01665	0.499006	190409_Hiseq3000_l1_00235_N019-N019_Dr_Goto_mRNA_68_1_C3
cell25_2	P3_IGF1R_high	2	2.48459	0.0604497	190409_Hiseq3000_l1_00313_N025-N025_Dr_Goto_mRNA_68_1_A4
cell30_2	P3_IGF1R_high	2	1.78021	-0.44579	190409_Hiseq3000_l1_00378_N030-N030_Dr_Goto_mRNA_68_1_F4
cell31_2	P3_IGF1R_high	2	2.70835	-0.654134	190409_Hiseq3000_l1_00391_N031-N031_Dr_Goto_mRNA_68_1_G4
cell40_2	P3_IGF1R_high	2	3.39979	-1.48087	190409_Hiseq3000_l1_00508_N040-N040_Dr_Goto_mRNA_68_1_H5
cell51_2	P3_IGF1R_high	2	2.64584	0.0930878	190409_Hiseq3000_l1_00651_N051-N051_Dr_Goto_mRNA_68_1_C7
cell53_2	P3_IGF1R_high	2	3.05654	-0.124546	190409_Hiseq3000_l1_00677_N053-N053_Dr_Goto_mRNA_68_1_E7
cell66_2	P3_IGF1R_high	2	3.05186	-2.05887	190409_Hiseq3000_l1_00846_N066-N066_Dr_Goto_mRNA_68_1_B9
cell68_2	P3_IGF1R_high	2	2.18838	0.586793	190409_Hiseq3000_l1_00872_N068-N068_Dr_Goto_mRNA_68_1_D9
cell71_2	P3_IGF1R_high	2	2.85413	0.257443	190409_Hiseq3000_l1_00911_N071-N071_Dr_Goto_mRNA_68_1_G9
cell73_2	P3_IGF1R_high	2	1.44623	0.207479	190409_Hiseq3000_l1_00937_N073-N073_Dr_Goto_mRNA_68_1_A10
cell8_2	P3_IGF1R_high	2	3.01079	-4.23073	190409_Hiseq3000_l1_00092_N008-N008_Dr_Goto_mRNA_68_1_H1
cell82_2	P3_IGF1R_high	2	3.27246	-2.67789	190409_Hiseq3000_l1_01054_N082-N082_Dr_Goto_mRNA_68_1_B11
cell85_2	P3_IGF1R_high	2	2.9912	-0.422409	190409_Hiseq3000_l1_01093_N085-N085_Dr_Goto_mRNA_68_1_E11
cell9_2	P3_IGF1R_high	2	3.04018	0.233473	190409_Hiseq3000_l1_00105_N009-N009_Dr_Goto_mRNA_68_1_A2
cell95_2	P3_IGF1R_high	2	2.79314	-0.842123	190409_Hiseq3000_l1_01223_N095-N095_Dr_Goto_mRNA_68_1_G12
cell96_2	P3_IGF1R_high	2	3.59885	-2.41769	190409_Hiseq3000_l1_01236_N096-N096_Dr_Goto_mRNA_68_1_H12
cell1_3	P3_NRP1_high	2	2.59658	-2.89084	200330_HiSeq3000_nexter384_l3_0193_UDP0193_Plate_C_A01_384well_A13_Dr_Goto_K68-200222
cell103_3	P3_NRP1_high	2	3.27404	-2.04485	200330_HiSeq3000_nexter384_l4_0007_UDP0007_Plate_A_G01_384well_M01_Dr_Goto_K68-200226
cell105_3	P3_NRP1_high	2	2.67654	0.35352	200330_HiSeq3000_nexter384_l4_0009_UDP0009_Plate_A_A02_384well_B01_Dr_Goto_K68-200226
cell108_3	P3_NRP1_high	2	2.57237	-1.04539	200330_HiSeq3000_nexter384_l4_0012_UDP0012_Plate_A_D02_384well_H01_Dr_Goto_K68-200226
cell114_3	P3_NRP1_high	2	1.79168	-2.32615	200330_HiSeq3000_nexter384_l4_0018_UDP0018_Plate_A_B03_384well_C02_Dr_Goto_K68-200226
cell123_3	P3_NRP1_high	2	2.63528	-1.6746	200330_HiSeq3000_nexter384_l4_0027_UDP0027_Plate_A_C04_384well_F02_Dr_Goto_K68-200226
cell129_3	P3_NRP1_high	2	1.67201	-3.47693	200330_HiSeq3000_nexter384_l4_0033_UDP0033_Plate_A_A05_384well_A03_Dr_Goto_K68-200226
cell137_3	P3_NRP1_high	2	2.04242	-3.00398	200330_HiSeq3000_nexter384_l4_0041_UDP0041_Plate_A_A06_384well_B03_Dr_Goto_K68-200226
cell14_3	P3_NRP1_high	2	2.71518	0.693149	200330_HiSeq3000_nexter384_l3_0206_UDP0206_Plate_C_F02_384well_L13_Dr_Goto_K68-200222
cell148_3	P3_NRP1_high	2	3.29319	-3.59333	200330_HiSeq3000_nexter384_l4_0052_UDP0052_Plate_A_D07_384well_G04_Dr_Goto_K68-200226
cell154_3	P3_NRP1_high	2	2.29212	-1.24313	200330_HiSeq3000_nexter384_l4_0058_UDP0058_Plate_A_B08_384well_D04_Dr_Goto_K68-200226
cell183_3	P3_NRP1_high	2	2.32663	0.213357	200330_HiSeq3000_nexter384_l4_0087_UDP0087_Plate_A_G11_384well_M06_Dr_Goto_K68-200226
cell185_3	P3_NRP1_high	2	2.80898	-0.82419	200330_HiSeq3000_nexter384_l4_0089_UDP0089_Plate_A_A12_384well_B06_Dr_Goto_K68-200226
cell186_3	P3_NRP1_high	2	1.78942	-2.27196	200330_HiSeq3000_nexter384_l4_0090_UDP0090_Plate_A_B12_384well_D06_Dr_Goto_K68-200226
cell26_3	P3_NRP1_high	2	2.43096	-2.20031	200330_HiSeq3000_nexter384_l3_0218_UDP0218_Plate_C_B04_384well_D14_Dr_Goto_K68-200222
cell29_3	P3_NRP1_high	2	3.42943	-2.82363	200330_HiSeq3000_nexter384_l3_0221_UDP0221_Plate_C_E04_384well_J14_Dr_Goto_K68-200222
cell36_3	P3_NRP1_high	2	1.41498	-3.46709	200330_HiSeq3000_nexter384_l3_0228_UDP0228_Plate_C_D05_384well_G15_Dr_Goto_K68-200222
cell41_3	P3_NRP1_high	2	2.18843	0.772464	200330_HiSeq3000_nexter384_l3_0233_UDP0233_Plate_C_A06_384well_B15_Dr_Goto_K68-200222
cell47_3	P3_NRP1_high	2	2.64457	-2.42186	200330_HiSeq3000_nexter384_l3_0239_UDP0239_Plate_C_G06_384well_N15_Dr_Goto_K68-200222
cell48_3	P3_NRP1_high	2	2.13431	1.39524	200330_HiSeq3000_nexter384_l3_0240_UDP0240_Plate_C_H06_384well_P15_Dr_Goto_K68-200222
cell52_3	P3_NRP1_high	2	2.35725	0.955111	200330_HiSeq3000_nexter384_l3_0244_UDP0244_Plate_C_D07_384well_G16_Dr_Goto_K68-200222
cell61_3	P3_NRP1_high	2	2.38606	0.434422	200330_HiSeq3000_nexter384_l3_0253_UDP0253_Plate_C_E08_384well_J16_Dr_Goto_K68-200222
cell84_3	P3_NRP1_high	2	-0.175552	-1.46231	200330_HiSeq3000_nexter384_l3_0276_UDP0276_Plate_C_D11_384well_G18_Dr_Goto_K68-200222
cell87_3	P3_NRP1_high	2	3.08936	-1.11757	200330_HiSeq3000_nexter384_l3_0279_UDP0279_Plate_C_G11_384well_M18_Dr_Goto_K68-200222
cell98_3	P3_NRP1_high	2	2.26974	-3.06187	200330_HiSeq3000_nexter384_l4_0002_UDP0002_Plate_A_B01_384well_C01_Dr_Goto_K68-200226
cell111_1	P4_NRP1_high	2	0.7699	-1.4082	190317_Hiseq3000_l6_00183_N015-N015_Dr_GotoK66_190223_G2
cell147_1	P4_NRP1_high	2	1.2276	-2.35522	190317_Hiseq3000_l6_00651_N051-N051_Dr_GotoK66_190223_C7
cell20_1	P4_NRP1_high	2	3.54173	-4.07904	190317_Hiseq3000_l5_00248_N020-N020_Dr_GotoK66_190222_D3
cell22_1	P4_NRP1_high	2	3.02755	-2.2736	190317_Hiseq3000_l5_00274_N022-N022_Dr_GotoK66_190222_F3
cell4_1	P4_NRP1_high	2	3.2212	-2.09529	190317_Hiseq3000_l5_00040_N004-N004_Dr_GotoK66_190222_D1
cell41_1	P4_NRP1_high	2	3.83695	-2.27815	190317_Hiseq3000_l5_00521_N041-N041_Dr_GotoK66_190222_A6
cell44_1	P4_NRP1_high	2	4.17232	-3.18719	190317_Hiseq3000_l5_00560_N044-N044_Dr_GotoK66_190222_D6
cell6_1	P4_NRP1_high	2	2.23508	-1.35595	190317_Hiseq3000_l5_00066_N006-N006_Dr_GotoK66_190222_F1
cell70_1	P4_NRP1_high	2	3.88104	-2.22121	190317_Hiseq3000_l5_00898_N070-N070_Dr_GotoK66_190222_F9
cell76_1	P4_NRP1_high	2	3.26791	-2.07865	190317_Hiseq3000_l5_00976_N076-N076_Dr_GotoK66_190222_D10
cell89_1	P4_NRP1_high	2	3.90153	-2.83225	190317_Hiseq3000_l5_01145_N089-N089_Dr_GotoK66_190222_A12
cell9_1	P4_NRP1_high	2	1.0135	-1.86694	190317_Hiseq3000_l5_00105_N009-N009_Dr_GotoK66_190222_A2
cell92_1	P4_NRP1_high	2	3.83541	-2.32201	190317_Hiseq3000_l5_01184_N092-N092_Dr_GotoK66_190222_D12
cell108_4	P1_IGF1R_high	3	-2.67922	0.323957	200330_HiSeq3000_nexter384_l6_0204_UDP0204_Plate_C_D02_384well_H13_Dr_Goto_K24-200205
cell122_4	P1_IGF1R_high	3	-2.85831	-0.324692	200330_HiSeq3000_nexter384_l6_0218_UDP0218_Plate_C_B04_384well_D14_Dr_Goto_K24-200205
cell126_4	P1_IGF1R_high	3	-1.45994	2.9224	200330_HiSeq3000_nexter384_l6_0222_UDP0222_Plate_C_F04_384well_L14_Dr_Goto_K24-200205
cell130_4	P1_IGF1R_high	3	-1.01912	2.10903	200330_HiSeq3000_nexter384_l6_0226_UDP0226_Plate_C_B05_384well_C15_Dr_Goto_K24-200205
cell15_4	P1_IGF1R_high	3	1.64289	-0.275546	200330_HiSeq3000_nexter384_l5_0111_UDP0111_Plate_B_G02_384well_N07_Dr_Goto_K24-200204
cell161_4	P1_IGF1R_high	3	1.82803	-1.26018	200330_HiSeq3000_nexter384_l6_0257_UDP0257_Plate_C_A09_384well_A17_Dr_Goto_K24-200205
cell166_4	P1_IGF1R_high	3	2.74195	-3.6345	200330_HiSeq3000_nexter384_l6_0262_UDP0262_Plate_C_F09_384well_K17_Dr_Goto_K24-200205
cell167_4	P1_IGF1R_high	3	1.65802	-4.52046	200330_HiSeq3000_nexter384_l6_0263_UDP0263_Plate_C_G09_384well_M17_Dr_Goto_K24-200205
cell174_4	P1_IGF1R_high	3	-2.65648	1.13028	200330_HiSeq3000_nexter384_l6_0270_UDP0270_Plate_C_F10_384well_L17_Dr_Goto_K24-200205
cell20_4	P1_IGF1R_high	3	-3.74163	1.89895	200330_HiSeq3000_nexter384_l5_0116_UDP0116_Plate_B_D03_384well_G08_Dr_Goto_K24-200204
cell23_4	P1_IGF1R_high	3	-2.89505	-1.02542	200330_HiSeq3000_nexter384_l5_0119_UDP0119_Plate_B_G03_384well_M08_Dr_Goto_K24-200204
cell24_4	P1_IGF1R_high	3	1.89018	0.75415	200330_HiSeq3000_nexter384_l5_0120_UDP0120_Plate_B_H03_384well_O08_Dr_Goto_K24-200204
cell25_4	P1_IGF1R_high	3	0.580486	2.47447	200330_HiSeq3000_nexter384_l5_0121_UDP0121_Plate_B_A04_384well_B08_Dr_Goto_K24-200204
cell42_4	P1_IGF1R_high	3	-1.53736	1.06188	200330_HiSeq3000_nexter384_l5_0138_UDP0138_Plate_B_B06_384well_D09_Dr_Goto_K24-200204
cell44_4	P1_IGF1R_high	3	-2.39822	-1.2466	200330_HiSeq3000_nexter384_l5_0140_UDP0140_Plate_B_D06_384well_H09_Dr_Goto_K24-200204
cell46_4	P1_IGF1R_high	3	0.432411	-2.06943	200330_HiSeq3000_nexter384_l5_0142_UDP0142_Plate_B_F06_384well_L09_Dr_Goto_K24-200204
cell5_4	P1_IGF1R_high	3	-0.408463	3.37059	200330_HiSeq3000_nexter384_l5_0101_UDP0101_Plate_B_E01_384well_I07_Dr_Goto_K24-200204
cell52_4	P1_IGF1R_high	3	-2.03703	-0.342478	200330_HiSeq3000_nexter384_l5_0148_UDP0148_Plate_B_D07_384well_G10_Dr_Goto_K24-200204
cell55_4	P1_IGF1R_high	3	-1.79854	0.33813	200330_HiSeq3000_nexter384_l5_0151_UDP0151_Plate_B_G07_384well_M10_Dr_Goto_K24-200204
cell59_4	P1_IGF1R_high	3	-3.37111	1.6554	200330_HiSeq3000_nexter384_l5_0155_UDP0155_Plate_B_C08_384well_F10_Dr_Goto_K24-200204
cell63_4	P1_IGF1R_high	3	3.01889	-3.6689	200330_HiSeq3000_nexter384_l5_0159_UDP0159_Plate_B_G08_384well_N10_Dr_Goto_K24-200204
cell76_4	P1_IGF1R_high	3	-3.95804	2.11279	200330_HiSeq3000_nexter384_l5_0172_UDP0172_Plate_B_D10_384well_H11_Dr_Goto_K24-200204
cell81_4	P1_IGF1R_high	3	-3.39643	3.96294	200330_HiSeq3000_nexter384_l5_0177_UDP0177_Plate_B_A11_384well_A12_Dr_Goto_K24-200204
cell84_4	P1_IGF1R_high	3	-1.3205	0.688715	200330_HiSeq3000_nexter384_l5_0180_UDP0180_Plate_B_D11_384well_G12_Dr_Goto_K24-200204
cell88_4	P1_IGF1R_high	3	-2.69083	-0.496654	200330_HiSeq3000_nexter384_l5_0184_UDP0184_Plate_B_H11_384well_O12_Dr_Goto_K24-200204
cell89_4	P1_IGF1R_high	3	-1.04332	1.62192	200330_HiSeq3000_nexter384_l5_0185_UDP0185_Plate_B_A12_384well_B12_Dr_Goto_K24-200204
cell9_4	P1_IGF1R_high	3	-1.37397	-0.554048	200330_HiSeq3000_nexter384_l5_0105_UDP0105_Plate_B_A02_384well_B07_Dr_Goto_K24-200204
cell91_4	P1_IGF1R_high	3	0.276402	-2.3248	200330_HiSeq3000_nexter384_l5_0187_UDP0187_Plate_B_C12_384well_F12_Dr_Goto_K24-200204
cell92_4	P1_IGF1R_high	3	-3.02761	0.621844	200330_HiSeq3000_nexter384_l5_0188_UDP0188_Plate_B_D12_384well_H12_Dr_Goto_K24-200204
cell94_4	P1_IGF1R_high	3	-1.4312	2.20859	200330_HiSeq3000_nexter384_l5_0190_UDP0190_Plate_B_F12_384well_L12_Dr_Goto_K24-200204
cell124_2	P3_IGF1R_high	3	-3.01031	-0.67562	190409_Hiseq3000_l3_00352_N028-N028_Dr_Goto_mRNA_68_3_D4
cell134_2	P3_IGF1R_high	3	-2.42662	-0.854847	190409_Hiseq3000_l3_00482_N038-N038_Dr_Goto_mRNA_68_3_F5
cell138_2	P3_IGF1R_high	3	0.0600959	-1.90211	190409_Hiseq3000_l3_00534_N042-N042_Dr_Goto_mRNA_68_3_B6
cell14_2	P3_IGF1R_high	3	-2.29551	-1.10949	190409_Hiseq3000_l1_00170_N014-N014_Dr_Goto_mRNA_68_1_F2
cell145_2	P3_IGF1R_high	3	0.0644795	-1.43273	190409_Hiseq3000_l3_00625_N049-N049_Dr_Goto_mRNA_68_3_A7
cell154_2	P3_IGF1R_high	3	-3.77411	1.5995	190409_Hiseq3000_l3_00742_N058-N058_Dr_Goto_mRNA_68_3_B8
cell155_2	P3_IGF1R_high	3	-0.919771	-0.842911	190409_Hiseq3000_l3_00755_N059-N059_Dr_Goto_mRNA_68_3_C8
cell158_2	P3_IGF1R_high	3	-3.82918	3.62815	190409_Hiseq3000_l3_00794_N062-N062_Dr_Goto_mRNA_68_3_F8
cell164_2	P3_IGF1R_high	3	-2.36818	-0.638409	190409_Hiseq3000_l3_00872_N068-N068_Dr_Goto_mRNA_68_3_D9
cell170_2	P3_IGF1R_high	3	-2.01246	0.0650063	190409_Hiseq3000_l3_00950_N074-N074_Dr_Goto_mRNA_68_3_B10
cell172_2	P3_IGF1R_high	3	-0.674822	-1.67508	190409_Hiseq3000_l3_00976_N076-N076_Dr_Goto_mRNA_68_3_D10
cell179_2	P3_IGF1R_high	3	1.79581	0.24974	190409_Hiseq3000_l3_01067_N083-N083_Dr_Goto_mRNA_68_3_C11
cell181_2	P3_IGF1R_high	3	1.66727	-3.34344	190409_Hiseq3000_l3_01093_N085-N085_Dr_Goto_mRNA_68_3_E11
cell183_2	P3_IGF1R_high	3	-0.377698	-0.869973	190409_Hiseq3000_l3_01119_N087-N087_Dr_Goto_mRNA_68_3_G11
cell184_2	P3_IGF1R_high	3	-2.02003	-1.16312	190409_Hiseq3000_l3_01132_N088-N088_Dr_Goto_mRNA_68_3_H11
cell188_2	P3_IGF1R_high	3	2.96573	-4.59601	190409_Hiseq3000_l3_01184_N092-N092_Dr_Goto_mRNA_68_3_D12
cell20_2	P3_IGF1R_high	3	-3.31639	0.826658	190409_Hiseq3000_l1_00248_N020-N020_Dr_Goto_mRNA_68_1_D3
cell23_2	P3_IGF1R_high	3	-2.10552	-1.01132	190409_Hiseq3000_l1_00287_N023-N023_Dr_Goto_mRNA_68_1_G3
cell72_2	P3_IGF1R_high	3	-2.06706	0.842829	190409_Hiseq3000_l1_00924_N072-N072_Dr_Goto_mRNA_68_1_H9
cell83_2	P3_IGF1R_high	3	-1.9075	0.04704	190409_Hiseq3000_l1_01067_N083-N083_Dr_Goto_mRNA_68_1_C11
cell92_2	P3_IGF1R_high	3	-0.872568	-1.08133	190409_Hiseq3000_l1_01184_N092-N092_Dr_Goto_mRNA_68_1_D12
cell104_3	P3_NRP1_high	3	-1.14884	-1.2776	200330_HiSeq3000_nexter384_l4_0008_UDP0008_Plate_A_H01_384well_O01_Dr_Goto_K68-200226
cell110_3	P3_NRP1_high	3	-2.08369	-0.235317	200330_HiSeq3000_nexter384_l4_0014_UDP0014_Plate_A_F02_384well_L01_Dr_Goto_K68-200226
cell120_3	P3_NRP1_high	3	-3.82818	3.59549	200330_HiSeq3000_nexter384_l4_0024_UDP0024_Plate_A_H03_384well_O02_Dr_Goto_K68-200226
cell124_3	P3_NRP1_high	3	-3.10267	1.04013	200330_HiSeq3000_nexter384_l4_0028_UDP0028_Plate_A_D04_384well_H02_Dr_Goto_K68-200226
cell133_3	P3_NRP1_high	3	-1.26957	-0.956316	200330_HiSeq3000_nexter384_l4_0037_UDP0037_Plate_A_E05_384well_I03_Dr_Goto_K68-200226
cell138_3	P3_NRP1_high	3	1.0466	-1.99282	200330_HiSeq3000_nexter384_l4_0042_UDP0042_Plate_A_B06_384well_D03_Dr_Goto_K68-200226
cell157_3	P3_NRP1_high	3	-2.66404	1.67834	200330_HiSeq3000_nexter384_l4_0061_UDP0061_Plate_A_E08_384well_J04_Dr_Goto_K68-200226
cell158_3	P3_NRP1_high	3	-1.76975	-0.380947	200330_HiSeq3000_nexter384_l4_0062_UDP0062_Plate_A_F08_384well_L04_Dr_Goto_K68-200226
cell170_3	P3_NRP1_high	3	-2.92655	-0.155448	200330_HiSeq3000_nexter384_l4_0074_UDP0074_Plate_A_B10_384well_D05_Dr_Goto_K68-200226
cell171_3	P3_NRP1_high	3	-2.3359	-0.491677	200330_HiSeq3000_nexter384_l4_0075_UDP0075_Plate_A_C10_384well_F05_Dr_Goto_K68-200226
cell172_3	P3_NRP1_high	3	-1.56494	0.356129	200330_HiSeq3000_nexter384_l4_0076_UDP0076_Plate_A_D10_384well_H05_Dr_Goto_K68-200226
cell178_3	P3_NRP1_high	3	-2.64817	-0.423939	200330_HiSeq3000_nexter384_l4_0082_UDP0082_Plate_A_B11_384well_C06_Dr_Goto_K68-200226
cell179_3	P3_NRP1_high	3	2.05691	-2.60183	200330_HiSeq3000_nexter384_l4_0083_UDP0083_Plate_A_C11_384well_E06_Dr_Goto_K68-200226
cell190_3	P3_NRP1_high	3	-2.02044	-1.17221	200330_HiSeq3000_nexter384_l4_0094_UDP0094_Plate_A_F12_384well_L06_Dr_Goto_K68-200226
cell21_3	P3_NRP1_high	3	-2.50226	-0.901387	200330_HiSeq3000_nexter384_l3_0213_UDP0213_Plate_C_E03_384well_I14_Dr_Goto_K68-200222
cell22_3	P3_NRP1_high	3	-2.36046	2.76939	200330_HiSeq3000_nexter384_l3_0214_UDP0214_Plate_C_F03_384well_K14_Dr_Goto_K68-200222
cell31_3	P3_NRP1_high	3	-2.49988	-0.590081	200330_HiSeq3000_nexter384_l3_0223_UDP0223_Plate_C_G04_384well_N14_Dr_Goto_K68-200222
cell37_3	P3_NRP1_high	3	-0.505332	-1.22094	200330_HiSeq3000_nexter384_l3_0229_UDP0229_Plate_C_E05_384well_I15_Dr_Goto_K68-200222
cell44_3	P3_NRP1_high	3	-1.44944	-0.816668	200330_HiSeq3000_nexter384_l3_0236_UDP0236_Plate_C_D06_384well_H15_Dr_Goto_K68-200222
cell46_3	P3_NRP1_high	3	-2.9478	0.357397	200330_HiSeq3000_nexter384_l3_0238_UDP0238_Plate_C_F06_384well_L15_Dr_Goto_K68-200222
cell58_3	P3_NRP1_high	3	-1.48202	0.500418	200330_HiSeq3000_nexter384_l3_0250_UDP0250_Plate_C_B08_384well_D16_Dr_Goto_K68-200222
cell59_3	P3_NRP1_high	3	-0.754205	-1.26681	200330_HiSeq3000_nexter384_l3_0251_UDP0251_Plate_C_C08_384well_F16_Dr_Goto_K68-200222
cell65_3	P3_NRP1_high	3	0.773412	-2.7244	200330_HiSeq3000_nexter384_l3_0257_UDP0257_Plate_C_A09_384well_A17_Dr_Goto_K68-200222
cell74_3	P3_NRP1_high	3	-2.79595	-0.958828	200330_HiSeq3000_nexter384_l3_0266_UDP0266_Plate_C_B10_384well_D17_Dr_Goto_K68-200222
cell83_3	P3_NRP1_high	3	-2.55811	-0.236131	200330_HiSeq3000_nexter384_l3_0275_UDP0275_Plate_C_C11_384well_E18_Dr_Goto_K68-200222
cell85_3	P3_NRP1_high	3	-2.58431	1.30768	200330_HiSeq3000_nexter384_l3_0277_UDP0277_Plate_C_E11_384well_I18_Dr_Goto_K68-200222
cell94_3	P3_NRP1_high	3	-2.82171	0.52567	200330_HiSeq3000_nexter384_l3_0286_UDP0286_Plate_C_F12_384well_L18_Dr_Goto_K68-200222
cell96_3	P3_NRP1_high	3	-2.12437	1.35395	200330_HiSeq3000_nexter384_l3_0288_UDP0288_Plate_C_H12_384well_P18_Dr_Goto_K68-200222
cell100_1	P4_NRP1_high	3	-0.668267	-0.676502	190317_Hiseq3000_l6_00040_N004-N004_Dr_GotoK66_190223_D1
cell118_1	P4_NRP1_high	3	-0.481725	-0.966663	190317_Hiseq3000_l6_00274_N022-N022_Dr_GotoK66_190223_F3
cell130_1	P4_NRP1_high	3	-0.228062	-0.757971	190317_Hiseq3000_l6_00430_N034-N034_Dr_GotoK66_190223_B5
cell134_1	P4_NRP1_high	3	-0.532968	-0.426903	190317_Hiseq3000_l6_00482_N038-N038_Dr_GotoK66_190223_F5
cell142_1	P4_NRP1_high	3	-0.0451964	-0.836333	190317_Hiseq3000_l6_00586_N046-N046_Dr_GotoK66_190223_F6
cell155_1	P4_NRP1_high	3	-0.136058	-0.96707	190317_Hiseq3000_l6_00755_N059-N059_Dr_GotoK66_190223_C8
cell185_1	P4_NRP1_high	3	0.328013	-1.3633	190317_Hiseq3000_l6_01145_N089-N089_Dr_GotoK66_190223_A12
cell5_1	P4_NRP1_high	3	-2.73008	-1.06917	190317_Hiseq3000_l5_00053_N005-N005_Dr_GotoK66_190222_E1
cell56_1	P4_NRP1_high	3	3.67261	-1.96587	190317_Hiseq3000_l5_00716_N056-N056_Dr_GotoK66_190222_H7
cell98_1	P4_NRP1_high	3	-0.364219	-0.525233	190317_Hiseq3000_l6_00014_N002-N002_Dr_GotoK66_190223_B1
cell134_4	P1_IGF1R_high	4	-1.14727	3.88672	200330_HiSeq3000_nexter384_l6_0230_UDP0230_Plate_C_F05_384well_K15_Dr_Goto_K24-200205
cell14_4	P1_IGF1R_high	4	-1.96392	3.53653	200330_HiSeq3000_nexter384_l5_0110_UDP0110_Plate_B_F02_384well_L07_Dr_Goto_K24-200204
cell140_4	P1_IGF1R_high	4	-0.919957	4.08534	200330_HiSeq3000_nexter384_l6_0236_UDP0236_Plate_C_D06_384well_H15_Dr_Goto_K24-200205
cell142_4	P1_IGF1R_high	4	-3.2718	4.02054	200330_HiSeq3000_nexter384_l6_0238_UDP0238_Plate_C_F06_384well_L15_Dr_Goto_K24-200205
cell40_4	P1_IGF1R_high	4	-1.19906	3.46046	200330_HiSeq3000_nexter384_l5_0136_UDP0136_Plate_B_H05_384well_O09_Dr_Goto_K24-200204
cell45_4	P1_IGF1R_high	4	-1.16617	4.0162	200330_HiSeq3000_nexter384_l5_0141_UDP0141_Plate_B_E06_384well_J09_Dr_Goto_K24-200204
cell6_4	P1_IGF1R_high	4	-2.84061	1.16365	200330_HiSeq3000_nexter384_l5_0102_UDP0102_Plate_B_F01_384well_K07_Dr_Goto_K24-200204
cell62_4	P1_IGF1R_high	4	-0.389638	3.78414	200330_HiSeq3000_nexter384_l5_0158_UDP0158_Plate_B_F08_384well_L10_Dr_Goto_K24-200204
cell79_4	P1_IGF1R_high	4	-2.17044	2.3433	200330_HiSeq3000_nexter384_l5_0175_UDP0175_Plate_B_G10_384well_N11_Dr_Goto_K24-200204
cell87_4	P1_IGF1R_high	4	-2.00385	2.06586	200330_HiSeq3000_nexter384_l5_0183_UDP0183_Plate_B_G11_384well_M12_Dr_Goto_K24-200204
cell1_2	P3_IGF1R_high	4	-2.1837	3.27787	190409_Hiseq3000_l1_00001_N001-N001_Dr_Goto_mRNA_68_1_A1
cell104_2	P3_IGF1R_high	4	-1.86797	1.87603	190409_Hiseq3000_l3_00092_N008-N008_Dr_Goto_mRNA_68_3_H1
cell105_2	P3_IGF1R_high	4	-3.39206	3.22724	190409_Hiseq3000_l3_00105_N009-N009_Dr_Goto_mRNA_68_3_A2
cell107_2	P3_IGF1R_high	4	-2.05056	2.91825	190409_Hiseq3000_l3_00131_N011-N011_Dr_Goto_mRNA_68_3_C2
cell108_2	P3_IGF1R_high	4	-2.36422	3.2336	190409_Hiseq3000_l3_00144_N012-N012_Dr_Goto_mRNA_68_3_D2
cell109_2	P3_IGF1R_high	4	-3.72046	2.34112	190409_Hiseq3000_l3_00157_N013-N013_Dr_Goto_mRNA_68_3_E2
cell113_2	P3_IGF1R_high	4	-1.84305	2.73414	190409_Hiseq3000_l3_00209_N017-N017_Dr_Goto_mRNA_68_3_A3
cell121_2	P3_IGF1R_high	4	-3.58258	2.71737	190409_Hiseq3000_l3_00313_N025-N025_Dr_Goto_mRNA_68_3_A4
cell122_2	P3_IGF1R_high	4	-3.10073	1.08542	190409_Hiseq3000_l3_00326_N026-N026_Dr_Goto_mRNA_68_3_B4
cell125_2	P3_IGF1R_high	4	-3.53909	3.21023	190409_Hiseq3000_l3_00365_N029-N029_Dr_Goto_mRNA_68_3_E4
cell126_2	P3_IGF1R_high	4	-4.07801	3.01105	190409_Hiseq3000_l3_00378_N030-N030_Dr_Goto_mRNA_68_3_F4
cell128_2	P3_IGF1R_high	4	-1.74686	1.38923	190409_Hiseq3000_l3_00404_N032-N032_Dr_Goto_mRNA_68_3_H4
cell136_2	P3_IGF1R_high	4	-2.07912	3.21342	190409_Hiseq3000_l3_00508_N040-N040_Dr_Goto_mRNA_68_3_H5
cell137_2	P3_IGF1R_high	4	-2.90344	2.24726	190409_Hiseq3000_l3_00521_N041-N041_Dr_Goto_mRNA_68_3_A6
cell148_2	P3_IGF1R_high	4	-2.66614	3.38788	190409_Hiseq3000_l3_00664_N052-N052_Dr_Goto_mRNA_68_3_D7
cell151_2	P3_IGF1R_high	4	-3.3838	4.09661	190409_Hiseq3000_l3_00703_N055-N055_Dr_Goto_mRNA_68_3_G7
cell157_2	P3_IGF1R_high	4	-3.45488	3.15125	190409_Hiseq3000_l3_00781_N061-N061_Dr_Goto_mRNA_68_3_E8
cell169_2	P3_IGF1R_high	4	-2.81413	2.40975	190409_Hiseq3000_l3_00937_N073-N073_Dr_Goto_mRNA_68_3_A10
cell190_2	P3_IGF1R_high	4	-2.74442	3.69907	190409_Hiseq3000_l3_01210_N094-N094_Dr_Goto_mRNA_68_3_F12
cell21_2	P3_IGF1R_high	4	-2.49955	2.96829	190409_Hiseq3000_l1_00261_N021-N021_Dr_Goto_mRNA_68_1_E3
cell28_2	P3_IGF1R_high	4	-1.48879	2.50158	190409_Hiseq3000_l1_00352_N028-N028_Dr_Goto_mRNA_68_1_D4
cell3_2	P3_IGF1R_high	4	-1.267	2.24111	190409_Hiseq3000_l1_00027_N003-N003_Dr_Goto_mRNA_68_1_C1
cell32_2	P3_IGF1R_high	4	-1.69772	3.25915	190409_Hiseq3000_l1_00404_N032-N032_Dr_Goto_mRNA_68_1_H4
cell34_2	P3_IGF1R_high	4	-3.7683	3.18256	190409_Hiseq3000_l1_00430_N034-N034_Dr_Goto_mRNA_68_1_B5
cell36_2	P3_IGF1R_high	4	-3.59856	4.04497	190409_Hiseq3000_l1_00456_N036-N036_Dr_Goto_mRNA_68_1_D5
cell45_2	P3_IGF1R_high	4	-3.02768	1.66646	190409_Hiseq3000_l1_00573_N045-N045_Dr_Goto_mRNA_68_1_E6
cell62_2	P3_IGF1R_high	4	-2.55948	2.84447	190409_Hiseq3000_l1_00794_N062-N062_Dr_Goto_mRNA_68_1_F8
cell67_2	P3_IGF1R_high	4	-3.18901	1.99172	190409_Hiseq3000_l1_00859_N067-N067_Dr_Goto_mRNA_68_1_C9
cell70_2	P3_IGF1R_high	4	-1.50623	2.48857	190409_Hiseq3000_l1_00898_N070-N070_Dr_Goto_mRNA_68_1_F9
cell75_2	P3_IGF1R_high	4	-2.94065	2.01397	190409_Hiseq3000_l1_00963_N075-N075_Dr_Goto_mRNA_68_1_C10
cell79_2	P3_IGF1R_high	4	-1.69071	1.67922	190409_Hiseq3000_l1_01015_N079-N079_Dr_Goto_mRNA_68_1_G10
cell86_2	P3_IGF1R_high	4	-1.80339	2.82865	190409_Hiseq3000_l1_01106_N086-N086_Dr_Goto_mRNA_68_1_F11
cell88_2	P3_IGF1R_high	4	-2.75226	2.1012	190409_Hiseq3000_l1_01132_N088-N088_Dr_Goto_mRNA_68_1_H11
cell94_2	P3_IGF1R_high	4	-2.49597	3.9244	190409_Hiseq3000_l1_01210_N094-N094_Dr_Goto_mRNA_68_1_F12
cell98_2	P3_IGF1R_high	4	-3.10819	3.54701	190409_Hiseq3000_l3_00014_N002-N002_Dr_Goto_mRNA_68_3_B1
cell11_3	P3_NRP1_high	4	-3.04205	2.63563	200330_HiSeq3000_nexter384_l3_0203_UDP0203_Plate_C_C02_384well_F13_Dr_Goto_K68-200222
cell111_3	P3_NRP1_high	4	-3.29226	3.68184	200330_HiSeq3000_nexter384_l4_0015_UDP0015_Plate_A_G02_384well_N01_Dr_Goto_K68-200226
cell113_3	P3_NRP1_high	4	-3.29486	1.31751	200330_HiSeq3000_nexter384_l4_0017_UDP0017_Plate_A_A03_384well_A02_Dr_Goto_K68-200226
cell135_3	P3_NRP1_high	4	-2.76844	3.93947	200330_HiSeq3000_nexter384_l4_0039_UDP0039_Plate_A_G05_384well_M03_Dr_Goto_K68-200226
cell140_3	P3_NRP1_high	4	-0.87564	4.16008	200330_HiSeq3000_nexter384_l4_0044_UDP0044_Plate_A_D06_384well_H03_Dr_Goto_K68-200226
cell161_3	P3_NRP1_high	4	-2.37013	3.56799	200330_HiSeq3000_nexter384_l4_0065_UDP0065_Plate_A_A09_384well_A05_Dr_Goto_K68-200226
cell162_3	P3_NRP1_high	4	-2.99034	3.41677	200330_HiSeq3000_nexter384_l4_0066_UDP0066_Plate_A_B09_384well_C05_Dr_Goto_K68-200226
cell176_3	P3_NRP1_high	4	-2.11349	3.47481	200330_HiSeq3000_nexter384_l4_0080_UDP0080_Plate_A_H10_384well_P05_Dr_Goto_K68-200226
cell182_3	P3_NRP1_high	4	-3.49931	3.51599	200330_HiSeq3000_nexter384_l4_0086_UDP0086_Plate_A_F11_384well_K06_Dr_Goto_K68-200226
cell32_3	P3_NRP1_high	4	-1.49914	4.11484	200330_HiSeq3000_nexter384_l3_0224_UDP0224_Plate_C_H04_384well_P14_Dr_Goto_K68-200222
cell35_3	P3_NRP1_high	4	-3.10617	2.88457	200330_HiSeq3000_nexter384_l3_0227_UDP0227_Plate_C_C05_384well_E15_Dr_Goto_K68-200222
cell43_3	P3_NRP1_high	4	-1.8802	2.23598	200330_HiSeq3000_nexter384_l3_0235_UDP0235_Plate_C_C06_384well_F15_Dr_Goto_K68-200222
cell49_3	P3_NRP1_high	4	-3.09308	4.214	200330_HiSeq3000_nexter384_l3_0241_UDP0241_Plate_C_A07_384well_A16_Dr_Goto_K68-200222
cell67_3	P3_NRP1_high	4	-2.5462	2.54437	200330_HiSeq3000_nexter384_l3_0259_UDP0259_Plate_C_C09_384well_E17_Dr_Goto_K68-200222
cell77_3	P3_NRP1_high	4	-2.99861	2.43838	200330_HiSeq3000_nexter384_l3_0269_UDP0269_Plate_C_E10_384well_J17_Dr_Goto_K68-200222
cell92_3	P3_NRP1_high	4	-1.89215	3.22172	200330_HiSeq3000_nexter384_l3_0284_UDP0284_Plate_C_D12_384well_H18_Dr_Goto_K68-200222
cell93_3	P3_NRP1_high	4	-2.96667	3.28241	200330_HiSeq3000_nexter384_l3_0285_UDP0285_Plate_C_E12_384well_J18_Dr_Goto_K68-200222
cell10_1	P4_NRP1_high	4	-3.52271	1.23951	190317_Hiseq3000_l5_00118_N010-N010_Dr_GotoK66_190222_B2
cell106_1	P4_NRP1_high	4	-2.81965	4.12949	190317_Hiseq3000_l6_00118_N010-N010_Dr_GotoK66_190223_B2
cell113_1	P4_NRP1_high	4	-1.14744	1.07977	190317_Hiseq3000_l6_00209_N017-N017_Dr_GotoK66_190223_A3
cell114_1	P4_NRP1_high	4	-1.1261	1.20577	190317_Hiseq3000_l6_00222_N018-N018_Dr_GotoK66_190223_B3
cell119_1	P4_NRP1_high	4	-1.12259	1.47133	190317_Hiseq3000_l6_00287_N023-N023_Dr_GotoK66_190223_G3
cell12_1	P4_NRP1_high	4	-3.83598	2.73435	190317_Hiseq3000_l5_00144_N012-N012_Dr_GotoK66_190222_D2
cell121_1	P4_NRP1_high	4	-1.35528	0.798113	190317_Hiseq3000_l6_00313_N025-N025_Dr_GotoK66_190223_A4
cell123_1	P4_NRP1_high	4	-1.54373	0.311485	190317_Hiseq3000_l6_00339_N027-N027_Dr_GotoK66_190223_C4
cell125_1	P4_NRP1_high	4	-2.67078	2.9234	190317_Hiseq3000_l6_00365_N029-N029_Dr_GotoK66_190223_E4
cell129_1	P4_NRP1_high	4	-1.14529	0.0862373	190317_Hiseq3000_l6_00417_N033-N033_Dr_GotoK66_190223_A5
cell132_1	P4_NRP1_high	4	-0.991294	1.47209	190317_Hiseq3000_l6_00456_N036-N036_Dr_GotoK66_190223_D5
cell137_1	P4_NRP1_high	4	-1.44907	0.564967	190317_Hiseq3000_l6_00521_N041-N041_Dr_GotoK66_190223_A6
cell141_1	P4_NRP1_high	4	-2.64143	3.97913	190317_Hiseq3000_l6_00573_N045-N045_Dr_GotoK66_190223_E6
cell148_1	P4_NRP1_high	4	-2.09176	2.16362	190317_Hiseq3000_l6_00664_N052-N052_Dr_GotoK66_190223_D7
cell150_1	P4_NRP1_high	4	-1.17643	1.999	190317_Hiseq3000_l6_00690_N054-N054_Dr_GotoK66_190223_F7
cell160_1	P4_NRP1_high	4	-1.25948	0.255823	190317_Hiseq3000_l6_00820_N064-N064_Dr_GotoK66_190223_H8
cell163_1	P4_NRP1_high	4	-1.39687	1.22965	190317_Hiseq3000_l6_00859_N067-N067_Dr_GotoK66_190223_C9
cell169_1	P4_NRP1_high	4	-2.46761	2.98981	190317_Hiseq3000_l6_00937_N073-N073_Dr_GotoK66_190223_A10
cell171_1	P4_NRP1_high	4	-1.4563	2.26118	190317_Hiseq3000_l6_00963_N075-N075_Dr_GotoK66_190223_C10
cell172_1	P4_NRP1_high	4	-2.33484	3.96084	190317_Hiseq3000_l6_00976_N076-N076_Dr_GotoK66_190223_D10
cell175_1	P4_NRP1_high	4	-1.34909	0.634733	190317_Hiseq3000_l6_01015_N079-N079_Dr_GotoK66_190223_G10
cell177_1	P4_NRP1_high	4	-1.52855	2.47679	190317_Hiseq3000_l6_01041_N081-N081_Dr_GotoK66_190223_A11
cell18_1	P4_NRP1_high	4	-3.70912	2.89017	190317_Hiseq3000_l5_00222_N018-N018_Dr_GotoK66_190222_B3
cell186_1	P4_NRP1_high	4	-2.37042	2.12015	190317_Hiseq3000_l6_01158_N090-N090_Dr_GotoK66_190223_B12
cell3_1	P4_NRP1_high	4	-3.36642	2.57496	190317_Hiseq3000_l5_00027_N003-N003_Dr_GotoK66_190222_C1
cell43_1	P4_NRP1_high	4	-3.51817	2.40691	190317_Hiseq3000_l5_00547_N043-N043_Dr_GotoK66_190222_C6
cell57_1	P4_NRP1_high	4	-4.1106	2.79911	190317_Hiseq3000_l5_00729_N057-N057_Dr_GotoK66_190222_A8
cell60_1	P4_NRP1_high	4	-1.72576	2.7089	190317_Hiseq3000_l5_00768_N060-N060_Dr_GotoK66_190222_D8
cell68_1	P4_NRP1_high	4	-4.08674	2.28838	190317_Hiseq3000_l5_00872_N068-N068_Dr_GotoK66_190222_D9
cell83_1	P4_NRP1_high	4	-3.79581	2.7532	190317_Hiseq3000_l5_01067_N083-N083_Dr_GotoK66_190222_C11
cell94_1	P4_NRP1_high	4	-3.71845	2.28532	190317_Hiseq3000_l5_01210_N094-N094_Dr_GotoK66_190222_F12
cell97_1	P4_NRP1_high	4	-1.6355	2.01263	190317_Hiseq3000_l6_00001_N001-N001_Dr_GotoK66_190223_A1
cell161_2	P3_IGF1R_high	5	0.487935	3.21038	190409_Hiseq3000_l3_00833_N065-N065_Dr_Goto_mRNA_68_3_A9
cell174_2	P3_IGF1R_high	5	0.923401	2.72681	190409_Hiseq3000_l3_01002_N078-N078_Dr_Goto_mRNA_68_3_F10
cell57_2	P3_IGF1R_high	5	2.13793	1.55015	190409_Hiseq3000_l1_00729_N057-N057_Dr_Goto_mRNA_68_1_A8
cell115_3	P3_NRP1_high	5	0.733073	3.09999	200330_HiSeq3000_nexter384_l4_0019_UDP0019_Plate_A_C03_384well_E02_Dr_Goto_K68-200226
cell125_3	P3_NRP1_high	5	0.814564	2.73962	200330_HiSeq3000_nexter384_l4_0029_UDP0029_Plate_A_E04_384well_J02_Dr_Goto_K68-200226
cell128_3	P3_NRP1_high	5	-0.238355	3.71791	200330_HiSeq3000_nexter384_l4_0032_UDP0032_Plate_A_H04_384well_P02_Dr_Goto_K68-200226
cell13_3	P3_NRP1_high	5	-0.180068	3.65214	200330_HiSeq3000_nexter384_l3_0205_UDP0205_Plate_C_E02_384well_J13_Dr_Goto_K68-200222
cell136_3	P3_NRP1_high	5	1.30621	2.55338	200330_HiSeq3000_nexter384_l4_0040_UDP0040_Plate_A_H05_384well_O03_Dr_Goto_K68-200226
cell141_3	P3_NRP1_high	5	0.329544	3.4575	200330_HiSeq3000_nexter384_l4_0045_UDP0045_Plate_A_E06_384well_J03_Dr_Goto_K68-200226
cell144_3	P3_NRP1_high	5	0.578419	3.03578	200330_HiSeq3000_nexter384_l4_0048_UDP0048_Plate_A_H06_384well_P03_Dr_Goto_K68-200226
cell145_3	P3_NRP1_high	5	0.157797	3.73224	200330_HiSeq3000_nexter384_l4_0049_UDP0049_Plate_A_A07_384well_A04_Dr_Goto_K68-200226
cell151_3	P3_NRP1_high	5	0.497033	3.48117	200330_HiSeq3000_nexter384_l4_0055_UDP0055_Plate_A_G07_384well_M04_Dr_Goto_K68-200226
cell167_3	P3_NRP1_high	5	-0.621774	3.68993	200330_HiSeq3000_nexter384_l4_0071_UDP0071_Plate_A_G09_384well_M05_Dr_Goto_K68-200226
cell17_3	P3_NRP1_high	5	1.66254	2.0355	200330_HiSeq3000_nexter384_l3_0209_UDP0209_Plate_C_A03_384well_A14_Dr_Goto_K68-200222
cell173_3	P3_NRP1_high	5	0.342923	3.62171	200330_HiSeq3000_nexter384_l4_0077_UDP0077_Plate_A_E10_384well_J05_Dr_Goto_K68-200226
cell175_3	P3_NRP1_high	5	0.498399	3.31506	200330_HiSeq3000_nexter384_l4_0079_UDP0079_Plate_A_G10_384well_N05_Dr_Goto_K68-200226
cell18_3	P3_NRP1_high	5	1.07916	3.0962	200330_HiSeq3000_nexter384_l3_0210_UDP0210_Plate_C_B03_384well_C14_Dr_Goto_K68-200222
cell181_3	P3_NRP1_high	5	0.267246	3.71391	200330_HiSeq3000_nexter384_l4_0085_UDP0085_Plate_A_E11_384well_I06_Dr_Goto_K68-200226
cell20_3	P3_NRP1_high	5	-0.1062	3.91943	200330_HiSeq3000_nexter384_l3_0212_UDP0212_Plate_C_D03_384well_G14_Dr_Goto_K68-200222
cell28_3	P3_NRP1_high	5	1.38103	2.80525	200330_HiSeq3000_nexter384_l3_0220_UDP0220_Plate_C_D04_384well_H14_Dr_Goto_K68-200222
cell38_3	P3_NRP1_high	5	-0.599618	3.88114	200330_HiSeq3000_nexter384_l3_0230_UDP0230_Plate_C_F05_384well_K15_Dr_Goto_K68-200222
cell45_3	P3_NRP1_high	5	-0.54064	3.83073	200330_HiSeq3000_nexter384_l3_0237_UDP0237_Plate_C_E06_384well_J15_Dr_Goto_K68-200222
cell5_3	P3_NRP1_high	5	1.90025	1.8823	200330_HiSeq3000_nexter384_l3_0197_UDP0197_Plate_C_E01_384well_I13_Dr_Goto_K68-200222
cell90_3	P3_NRP1_high	5	1.29246	2.40843	200330_HiSeq3000_nexter384_l3_0282_UDP0282_Plate_C_B12_384well_D18_Dr_Goto_K68-200222
cell91_3	P3_NRP1_high	5	1.05325	2.76374	200330_HiSeq3000_nexter384_l3_0283_UDP0283_Plate_C_C12_384well_F18_Dr_Goto_K68-200222
cell95_3	P3_NRP1_high	5	1.90862	1.77366	200330_HiSeq3000_nexter384_l3_0287_UDP0287_Plate_C_G12_384well_N18_Dr_Goto_K68-200222

## Sheet: Data2.Figure S4A
Cell	Ident	Seurat_clusters	UMAP_1	UMAP_2	Sequence fasq file
cell1_1	P4_NRP1_high	1	-1.55202	3.87921	190317_Hiseq3000_l5_00001_N001-N001_Dr_GotoK66_190222_A1
cell1_2	P3_IGF1R_high	0	-0.533401	-1.66969	190409_Hiseq3000_l1_00001_N001-N001_Dr_Goto_mRNA_68_1_A1
cell1_3	P3_NRP1_high	0	-0.562334	2.28276	200330_HiSeq3000_nexter384_l3_0193_UDP0193_Plate_C_A01_384well_A13_Dr_Goto_K68-200222
cell10_1	P4_NRP1_high	0	-1.53747	-4.27112	190317_Hiseq3000_l5_00118_N010-N010_Dr_GotoK66_190222_B2
cell10_2	P3_IGF1R_high	1	1.82329	1.68822	190409_Hiseq3000_l1_00118_N010-N010_Dr_Goto_mRNA_68_1_B2
cell100_1	P4_NRP1_high	0	-0.0399999	-1.0892	190317_Hiseq3000_l6_00040_N004-N004_Dr_GotoK66_190223_D1
cell103_3	P3_NRP1_high	1	0.190823	2.69554	200330_HiSeq3000_nexter384_l4_0007_UDP0007_Plate_A_G01_384well_M01_Dr_Goto_K68-200226
cell104_2	P3_IGF1R_high	0	-0.279925	-2.59557	190409_Hiseq3000_l3_00092_N008-N008_Dr_Goto_mRNA_68_3_H1
cell104_3	P3_NRP1_high	0	-0.645058	-2.74677	200330_HiSeq3000_nexter384_l4_0008_UDP0008_Plate_A_H01_384well_O01_Dr_Goto_K68-200226
cell104_4	P1_IGF1R_high	1	0.534269	2.58681	200330_HiSeq3000_nexter384_l6_0200_UDP0200_Plate_C_H01_384well_O13_Dr_Goto_K24-200205
cell105_2	P3_IGF1R_high	0	-2.23567	-2.15666	190409_Hiseq3000_l3_00105_N009-N009_Dr_Goto_mRNA_68_3_A2
cell105_3	P3_NRP1_high	1	1.90437	0.733509	200330_HiSeq3000_nexter384_l4_0009_UDP0009_Plate_A_A02_384well_B01_Dr_Goto_K68-200226
cell106_1	P4_NRP1_high	0	-1.98727	-0.407305	190317_Hiseq3000_l6_00118_N010-N010_Dr_GotoK66_190223_B2
cell107_2	P3_IGF1R_high	0	0.20877	-3.05826	190409_Hiseq3000_l3_00131_N011-N011_Dr_Goto_mRNA_68_3_C2
cell108_2	P3_IGF1R_high	0	-0.827644	-1.35638	190409_Hiseq3000_l3_00144_N012-N012_Dr_Goto_mRNA_68_3_D2
cell108_3	P3_NRP1_high	0	1.8209	2.13843	200330_HiSeq3000_nexter384_l4_0012_UDP0012_Plate_A_D02_384well_H01_Dr_Goto_K68-200226
cell108_4	P1_IGF1R_high	0	-1.6898	-2.03405	200330_HiSeq3000_nexter384_l6_0204_UDP0204_Plate_C_D02_384well_H13_Dr_Goto_K24-200205
cell109_2	P3_IGF1R_high	0	-1.75623	-4.09097	190409_Hiseq3000_l3_00157_N013-N013_Dr_Goto_mRNA_68_3_E2
cell11_1	P4_NRP1_high	1	0.105497	5.04482	190317_Hiseq3000_l5_00131_N011-N011_Dr_GotoK66_190222_C2
cell11_3	P3_NRP1_high	0	-1.98183	-0.856608	200330_HiSeq3000_nexter384_l3_0203_UDP0203_Plate_C_C02_384well_F13_Dr_Goto_K68-200222
cell110_3	P3_NRP1_high	0	-0.772934	-3.05494	200330_HiSeq3000_nexter384_l4_0014_UDP0014_Plate_A_F02_384well_L01_Dr_Goto_K68-200226
cell110_4	P1_IGF1R_high	0	0.809006	1.60213	200330_HiSeq3000_nexter384_l6_0206_UDP0206_Plate_C_F02_384well_L13_Dr_Goto_K24-200205
cell111_1	P4_NRP1_high	1	1.7646	3.18848	190317_Hiseq3000_l6_00183_N015-N015_Dr_GotoK66_190223_G2
cell111_3	P3_NRP1_high	0	-2.22588	-0.469153	200330_HiSeq3000_nexter384_l4_0015_UDP0015_Plate_A_G02_384well_N01_Dr_Goto_K68-200226
cell112_3	P3_NRP1_high	1	0.131739	3.55305	200330_HiSeq3000_nexter384_l4_0016_UDP0016_Plate_A_H02_384well_P01_Dr_Goto_K68-200226
cell113_1	P4_NRP1_high	0	0.745095	-2.52163	190317_Hiseq3000_l6_00209_N017-N017_Dr_GotoK66_190223_A3
cell113_2	P3_IGF1R_high	0	-0.0120469	-1.57189	190409_Hiseq3000_l3_00209_N017-N017_Dr_Goto_mRNA_68_3_A3
cell113_3	P3_NRP1_high	0	-2.19114	-2.5899	200330_HiSeq3000_nexter384_l4_0017_UDP0017_Plate_A_A03_384well_A02_Dr_Goto_K68-200226
cell114_1	P4_NRP1_high	0	0.592517	-2.59246	190317_Hiseq3000_l6_00222_N018-N018_Dr_GotoK66_190223_B3
cell114_3	P3_NRP1_high	1	0.465599	3.35641	200330_HiSeq3000_nexter384_l4_0018_UDP0018_Plate_A_B03_384well_C02_Dr_Goto_K68-200226
cell115_3	P3_NRP1_high	2	3.31559	-1.24543	200330_HiSeq3000_nexter384_l4_0019_UDP0019_Plate_A_C03_384well_E02_Dr_Goto_K68-200226
cell116_1	P4_NRP1_high	1	1.73753	3.46119	190317_Hiseq3000_l6_00248_N020-N020_Dr_GotoK66_190223_D3
cell116_4	P1_IGF1R_high	0	1.40885	-0.413194	200330_HiSeq3000_nexter384_l6_0212_UDP0212_Plate_C_D03_384well_G14_Dr_Goto_K24-200205
cell118_1	P4_NRP1_high	0	-0.0727856	-0.276481	190317_Hiseq3000_l6_00274_N022-N022_Dr_GotoK66_190223_F3
cell119_1	P4_NRP1_high	0	0.924011	-2.44226	190317_Hiseq3000_l6_00287_N023-N023_Dr_GotoK66_190223_G3
cell119_2	P3_IGF1R_high	1	0.199785	2.46305	190409_Hiseq3000_l3_00287_N023-N023_Dr_Goto_mRNA_68_3_G3
cell12_1	P4_NRP1_high	0	-2.4288	-4.0026	190317_Hiseq3000_l5_00144_N012-N012_Dr_GotoK66_190222_D2
cell12_2	P3_IGF1R_high	1	0.992245	2.57956	190409_Hiseq3000_l1_00144_N012-N012_Dr_Goto_mRNA_68_1_D2
cell120_3	P3_NRP1_high	1	-0.321266	3.47897	200330_HiSeq3000_nexter384_l4_0024_UDP0024_Plate_A_H03_384well_O02_Dr_Goto_K68-200226
cell121_1	P4_NRP1_high	0	0.349106	-2.86887	190317_Hiseq3000_l6_00313_N025-N025_Dr_GotoK66_190223_A4
cell121_2	P3_IGF1R_high	0	-2.5037	-1.90434	190409_Hiseq3000_l3_00313_N025-N025_Dr_Goto_mRNA_68_3_A4
cell122_2	P3_IGF1R_high	0	-1.48381	-3.94363	190409_Hiseq3000_l3_00326_N026-N026_Dr_Goto_mRNA_68_3_B4
cell122_4	P1_IGF1R_high	0	-2.25445	-1.38806	200330_HiSeq3000_nexter384_l6_0218_UDP0218_Plate_C_B04_384well_D14_Dr_Goto_K24-200205
cell123_1	P4_NRP1_high	0	0.0404247	-3.51838	190317_Hiseq3000_l6_00339_N027-N027_Dr_GotoK66_190223_C4
cell123_3	P3_NRP1_high	1	0.77984	2.55879	200330_HiSeq3000_nexter384_l4_0027_UDP0027_Plate_A_C04_384well_F02_Dr_Goto_K68-200226
cell124_2	P3_IGF1R_high	0	-2.4827	-2.03087	190409_Hiseq3000_l3_00352_N028-N028_Dr_Goto_mRNA_68_3_D4
cell124_3	P3_NRP1_high	0	-1.51611	-3.01883	200330_HiSeq3000_nexter384_l4_0028_UDP0028_Plate_A_D04_384well_H02_Dr_Goto_K68-200226
cell125_1	P4_NRP1_high	0	-1.28928	-2.94522	190317_Hiseq3000_l6_00365_N029-N029_Dr_GotoK66_190223_E4
cell125_2	P3_IGF1R_high	0	-2.14471	-2.70864	190409_Hiseq3000_l3_00365_N029-N029_Dr_Goto_mRNA_68_3_E4
cell125_3	P3_NRP1_high	2	3.12344	-1.54341	200330_HiSeq3000_nexter384_l4_0029_UDP0029_Plate_A_E04_384well_J02_Dr_Goto_K68-200226
cell126_2	P3_IGF1R_high	0	-2.37301	2.53549	190409_Hiseq3000_l3_00378_N030-N030_Dr_Goto_mRNA_68_3_F4
cell126_4	P1_IGF1R_high	0	1.15995	-3.87052	200330_HiSeq3000_nexter384_l6_0222_UDP0222_Plate_C_F04_384well_L14_Dr_Goto_K24-200205
cell127_2	P3_IGF1R_high	1	0.719942	3.86286	190409_Hiseq3000_l3_00391_N031-N031_Dr_Goto_mRNA_68_3_G4
cell128_2	P3_IGF1R_high	0	-0.0314139	-2.50972	190409_Hiseq3000_l3_00404_N032-N032_Dr_Goto_mRNA_68_3_H4
cell128_3	P3_NRP1_high	2	3.09483	-2.6874	200330_HiSeq3000_nexter384_l4_0032_UDP0032_Plate_A_H04_384well_P02_Dr_Goto_K68-200226
cell129_1	P4_NRP1_high	0	0.722344	-3.56382	190317_Hiseq3000_l6_00417_N033-N033_Dr_GotoK66_190223_A5
cell129_3	P3_NRP1_high	1	0.563593	4.47468	200330_HiSeq3000_nexter384_l4_0033_UDP0033_Plate_A_A05_384well_A03_Dr_Goto_K68-200226
cell13_3	P3_NRP1_high	2	2.93079	-2.17282	200330_HiSeq3000_nexter384_l3_0205_UDP0205_Plate_C_E02_384well_J13_Dr_Goto_K68-200222
cell130_1	P4_NRP1_high	0	0.0471773	-0.135198	190317_Hiseq3000_l6_00430_N034-N034_Dr_GotoK66_190223_B5
cell130_4	P1_IGF1R_high	0	0.887031	-2.86752	200330_HiSeq3000_nexter384_l6_0226_UDP0226_Plate_C_B05_384well_C15_Dr_Goto_K24-200205
cell132_1	P4_NRP1_high	0	0.81781	-2.26637	190317_Hiseq3000_l6_00456_N036-N036_Dr_GotoK66_190223_D5
cell132_2	P3_IGF1R_high	1	0.493265	4.41954	190409_Hiseq3000_l3_00456_N036-N036_Dr_Goto_mRNA_68_3_D5
cell133_3	P3_NRP1_high	0	0.739088	-3.72346	200330_HiSeq3000_nexter384_l4_0037_UDP0037_Plate_A_E05_384well_I03_Dr_Goto_K68-200226
cell133_4	P1_IGF1R_high	1	2.12887	1.25883	200330_HiSeq3000_nexter384_l6_0229_UDP0229_Plate_C_E05_384well_I15_Dr_Goto_K24-200205
cell134_1	P4_NRP1_high	0	-0.0970425	-0.590945	190317_Hiseq3000_l6_00482_N038-N038_Dr_GotoK66_190223_F5
cell134_2	P3_IGF1R_high	0	-1.34962	-3.14991	190409_Hiseq3000_l3_00482_N038-N038_Dr_Goto_mRNA_68_3_F5
cell134_4	P1_IGF1R_high	0	1.9948	-3.15775	200330_HiSeq3000_nexter384_l6_0230_UDP0230_Plate_C_F05_384well_K15_Dr_Goto_K24-200205
cell135_3	P3_NRP1_high	0	-0.447281	2.89692	200330_HiSeq3000_nexter384_l4_0039_UDP0039_Plate_A_G05_384well_M03_Dr_Goto_K68-200226
cell136_2	P3_IGF1R_high	0	-1.19404	-0.699257	190409_Hiseq3000_l3_00508_N040-N040_Dr_Goto_mRNA_68_3_H5
cell136_3	P3_NRP1_high	2	3.10621	-1.62861	200330_HiSeq3000_nexter384_l4_0040_UDP0040_Plate_A_H05_384well_O03_Dr_Goto_K68-200226
cell137_1	P4_NRP1_high	0	0.310153	-3.4982	190317_Hiseq3000_l6_00521_N041-N041_Dr_GotoK66_190223_A6
cell137_2	P3_IGF1R_high	0	-1.91542	-2.00562	190409_Hiseq3000_l3_00521_N041-N041_Dr_Goto_mRNA_68_3_A6
cell137_3	P3_NRP1_high	1	-0.330449	4.24713	200330_HiSeq3000_nexter384_l4_0041_UDP0041_Plate_A_A06_384well_B03_Dr_Goto_K68-200226
cell138_2	P3_IGF1R_high	0	-1.01416	-1.18209	190409_Hiseq3000_l3_00534_N042-N042_Dr_Goto_mRNA_68_3_B6
cell138_3	P3_NRP1_high	0	1.72156	3.1833	200330_HiSeq3000_nexter384_l4_0042_UDP0042_Plate_A_B06_384well_D03_Dr_Goto_K68-200226
cell139_3	P3_NRP1_high	1	0.232656	3.11722	200330_HiSeq3000_nexter384_l4_0043_UDP0043_Plate_A_C06_384well_F03_Dr_Goto_K68-200226
cell14_1	P4_NRP1_high	1	-0.193442	5.03024	190317_Hiseq3000_l5_00170_N014-N014_Dr_GotoK66_190222_F2
cell14_2	P3_IGF1R_high	0	-1.24301	-3.22447	190409_Hiseq3000_l1_00170_N014-N014_Dr_Goto_mRNA_68_1_F2
cell14_3	P3_NRP1_high	1	2.13939	1.10879	200330_HiSeq3000_nexter384_l3_0206_UDP0206_Plate_C_F02_384well_L13_Dr_Goto_K68-200222
cell14_4	P1_IGF1R_high	0	0.356148	-4.05429	200330_HiSeq3000_nexter384_l5_0110_UDP0110_Plate_B_F02_384well_L07_Dr_Goto_K24-200204
cell140_3	P3_NRP1_high	0	3.48448	-2.25391	200330_HiSeq3000_nexter384_l4_0044_UDP0044_Plate_A_D06_384well_H03_Dr_Goto_K68-200226
cell140_4	P1_IGF1R_high	0	3.51044	-2.43539	200330_HiSeq3000_nexter384_l6_0236_UDP0236_Plate_C_D06_384well_H15_Dr_Goto_K24-200205
cell141_1	P4_NRP1_high	0	-1.48109	-1.40382	190317_Hiseq3000_l6_00573_N045-N045_Dr_GotoK66_190223_E6
cell141_2	P3_IGF1R_high	0	-0.569802	0.787343	190409_Hiseq3000_l3_00573_N045-N045_Dr_Goto_mRNA_68_3_E6
cell141_3	P3_NRP1_high	2	3.04342	-2.2486	200330_HiSeq3000_nexter384_l4_0045_UDP0045_Plate_A_E06_384well_J03_Dr_Goto_K68-200226
cell142_1	P4_NRP1_high	0	0.0432476	-0.127688	190317_Hiseq3000_l6_00586_N046-N046_Dr_GotoK66_190223_F6
cell142_4	P1_IGF1R_high	0	-2.15921	0.157059	200330_HiSeq3000_nexter384_l6_0238_UDP0238_Plate_C_F06_384well_L15_Dr_Goto_K24-200205
cell143_2	P3_IGF1R_high	1	1.09619	1.2609	190409_Hiseq3000_l3_00599_N047-N047_Dr_Goto_mRNA_68_3_G6
cell144_1	P4_NRP1_high	1	1.98818	3.40556	190317_Hiseq3000_l6_00612_N048-N048_Dr_GotoK66_190223_H6
cell144_3	P3_NRP1_high	2	2.90512	-1.88722	200330_HiSeq3000_nexter384_l4_0048_UDP0048_Plate_A_H06_384well_P03_Dr_Goto_K68-200226
cell145_2	P3_IGF1R_high	0	-0.878907	-1.07566	190409_Hiseq3000_l3_00625_N049-N049_Dr_Goto_mRNA_68_3_A7
cell145_3	P3_NRP1_high	2	3.52915	-2.20407	200330_HiSeq3000_nexter384_l4_0049_UDP0049_Plate_A_A07_384well_A04_Dr_Goto_K68-200226
cell145_4	P1_IGF1R_high	0	1.21556	1.69441	200330_HiSeq3000_nexter384_l6_0241_UDP0241_Plate_C_A07_384well_A16_Dr_Goto_K24-200205
cell147_1	P4_NRP1_high	1	1.25338	3.72641	190317_Hiseq3000_l6_00651_N051-N051_Dr_GotoK66_190223_C7
cell148_1	P4_NRP1_high	0	0.616623	-3.34187	190317_Hiseq3000_l6_00664_N052-N052_Dr_GotoK66_190223_D7
cell148_2	P3_IGF1R_high	0	0.562	3.54755	190409_Hiseq3000_l3_00664_N052-N052_Dr_Goto_mRNA_68_3_D7
cell148_3	P3_NRP1_high	0	-2.37601	3.01909	200330_HiSeq3000_nexter384_l4_0052_UDP0052_Plate_A_D07_384well_G04_Dr_Goto_K68-200226
cell15_1	P4_NRP1_high	1	-1.13641	4.1022	190317_Hiseq3000_l5_00183_N015-N015_Dr_GotoK66_190222_G2
cell15_4	P1_IGF1R_high	0	1.35018	-1.00509	200330_HiSeq3000_nexter384_l5_0111_UDP0111_Plate_B_G02_384well_N07_Dr_Goto_K24-200204
cell150_1	P4_NRP1_high	0	0.342146	-1.35867	190317_Hiseq3000_l6_00690_N054-N054_Dr_GotoK66_190223_F7
cell151_1	P4_NRP1_high	1	1.19978	4.08293	190317_Hiseq3000_l6_00703_N055-N055_Dr_GotoK66_190223_G7
cell151_2	P3_IGF1R_high	0	-2.09341	0.270223	190409_Hiseq3000_l3_00703_N055-N055_Dr_Goto_mRNA_68_3_G7
cell151_3	P3_NRP1_high	2	3.54403	-2.09014	200330_HiSeq3000_nexter384_l4_0055_UDP0055_Plate_A_G07_384well_M04_Dr_Goto_K68-200226
cell154_2	P3_IGF1R_high	0	-2.15105	-3.72958	190409_Hiseq3000_l3_00742_N058-N058_Dr_Goto_mRNA_68_3_B8
cell154_3	P3_NRP1_high	1	0.945875	1.98876	200330_HiSeq3000_nexter384_l4_0058_UDP0058_Plate_A_B08_384well_D04_Dr_Goto_K68-200226
cell155_1	P4_NRP1_high	0	0.109253	0.0208174	190317_Hiseq3000_l6_00755_N059-N059_Dr_GotoK66_190223_C8
cell155_2	P3_IGF1R_high	0	0.16855	-2.35674	190409_Hiseq3000_l3_00755_N059-N059_Dr_Goto_mRNA_68_3_C8
cell157_2	P3_IGF1R_high	0	-1.44724	-2.63113	190409_Hiseq3000_l3_00781_N061-N061_Dr_Goto_mRNA_68_3_E8
cell157_3	P3_NRP1_high	0	-0.6691	-3.34213	200330_HiSeq3000_nexter384_l4_0061_UDP0061_Plate_A_E08_384well_J04_Dr_Goto_K68-200226
cell158_2	P3_IGF1R_high	0	-0.166022	3.20712	190409_Hiseq3000_l3_00794_N062-N062_Dr_Goto_mRNA_68_3_F8
cell158_3	P3_NRP1_high	0	-0.633318	-2.77754	200330_HiSeq3000_nexter384_l4_0062_UDP0062_Plate_A_F08_384well_L04_Dr_Goto_K68-200226
cell16_1	P4_NRP1_high	1	-0.856457	4.33052	190317_Hiseq3000_l5_00196_N016-N016_Dr_GotoK66_190222_H2
cell160_1	P4_NRP1_high	0	0.486309	-3.17911	190317_Hiseq3000_l6_00820_N064-N064_Dr_GotoK66_190223_H8
cell161_2	P3_IGF1R_high	2	2.7271	-2.65616	190409_Hiseq3000_l3_00833_N065-N065_Dr_Goto_mRNA_68_3_A9
cell161_3	P3_NRP1_high	0	-1.01639	-0.968022	200330_HiSeq3000_nexter384_l4_0065_UDP0065_Plate_A_A09_384well_A05_Dr_Goto_K68-200226
cell161_4	P1_IGF1R_high	0	1.4647	3.65637	200330_HiSeq3000_nexter384_l6_0257_UDP0257_Plate_C_A09_384well_A17_Dr_Goto_K24-200205
cell162_1	P4_NRP1_high	1	1.798	3.51571	190317_Hiseq3000_l6_00846_N066-N066_Dr_GotoK66_190223_B9
cell162_3	P3_NRP1_high	0	-0.572239	3.27448	200330_HiSeq3000_nexter384_l4_0066_UDP0066_Plate_A_B09_384well_C05_Dr_Goto_K68-200226
cell163_1	P4_NRP1_high	0	0.298815	-2.20811	190317_Hiseq3000_l6_00859_N067-N067_Dr_GotoK66_190223_C9
cell163_2	P3_IGF1R_high	0	-0.772779	3.41477	190409_Hiseq3000_l3_00859_N067-N067_Dr_Goto_mRNA_68_3_C9
cell164_1	P4_NRP1_high	1	1.8963	3.22174	190317_Hiseq3000_l6_00872_N068-N068_Dr_GotoK66_190223_D9
cell164_2	P3_IGF1R_high	0	-1.36173	-2.70665	190409_Hiseq3000_l3_00872_N068-N068_Dr_Goto_mRNA_68_3_D9
cell165_2	P3_IGF1R_high	1	0.221125	2.29959	190409_Hiseq3000_l3_00885_N069-N069_Dr_Goto_mRNA_68_3_E9
cell166_4	P1_IGF1R_high	0	-0.928873	3.81406	200330_HiSeq3000_nexter384_l6_0262_UDP0262_Plate_C_F09_384well_K17_Dr_Goto_K24-200205
cell167_3	P3_NRP1_high	2	2.48814	-3.01266	200330_HiSeq3000_nexter384_l4_0071_UDP0071_Plate_A_G09_384well_M05_Dr_Goto_K68-200226
cell167_4	P1_IGF1R_high	0	0.103021	5.10075	200330_HiSeq3000_nexter384_l6_0263_UDP0263_Plate_C_G09_384well_M17_Dr_Goto_K24-200205
cell169_1	P4_NRP1_high	0	-0.692472	-2.62637	190317_Hiseq3000_l6_00937_N073-N073_Dr_GotoK66_190223_A10
cell169_2	P3_IGF1R_high	0	-1.52325	-2.17861	190409_Hiseq3000_l3_00937_N073-N073_Dr_Goto_mRNA_68_3_A10
cell17_3	P3_NRP1_high	2	3.06776	-0.9853	200330_HiSeq3000_nexter384_l3_0209_UDP0209_Plate_C_A03_384well_A14_Dr_Goto_K68-200222
cell170_1	P4_NRP1_high	1	1.73469	3.58633	190317_Hiseq3000_l6_00950_N074-N074_Dr_GotoK66_190223_B10
cell170_2	P3_IGF1R_high	0	0.604128	-3.72093	190409_Hiseq3000_l3_00950_N074-N074_Dr_Goto_mRNA_68_3_B10
cell170_3	P3_NRP1_high	0	-1.79297	-3.86249	200330_HiSeq3000_nexter384_l4_0074_UDP0074_Plate_A_B10_384well_D05_Dr_Goto_K68-200226
cell171_1	P4_NRP1_high	0	0.215518	-1.943	190317_Hiseq3000_l6_00963_N075-N075_Dr_GotoK66_190223_C10
cell171_3	P3_NRP1_high	0	-1.57472	-1.76706	200330_HiSeq3000_nexter384_l4_0075_UDP0075_Plate_A_C10_384well_F05_Dr_Goto_K68-200226
cell171_4	P1_IGF1R_high	0	-0.0789826	2.53438	200330_HiSeq3000_nexter384_l6_0267_UDP0267_Plate_C_C10_384well_F17_Dr_Goto_K24-200205
cell172_1	P4_NRP1_high	0	0.229107	-2.35136	190317_Hiseq3000_l6_00976_N076-N076_Dr_GotoK66_190223_D10
cell172_2	P3_IGF1R_high	0	-0.33879	-3.20281	190409_Hiseq3000_l3_00976_N076-N076_Dr_Goto_mRNA_68_3_D10
cell172_3	P3_NRP1_high	0	0.536108	-2.89576	200330_HiSeq3000_nexter384_l4_0076_UDP0076_Plate_A_D10_384well_H05_Dr_Goto_K68-200226
cell173_3	P3_NRP1_high	2	3.66213	-1.82472	200330_HiSeq3000_nexter384_l4_0077_UDP0077_Plate_A_E10_384well_J05_Dr_Goto_K68-200226
cell174_2	P3_IGF1R_high	2	3.10203	-1.56947	190409_Hiseq3000_l3_01002_N078-N078_Dr_Goto_mRNA_68_3_F10
cell174_4	P1_IGF1R_high	0	-1.06165	-3.30405	200330_HiSeq3000_nexter384_l6_0270_UDP0270_Plate_C_F10_384well_L17_Dr_Goto_K24-200205
cell175_1	P4_NRP1_high	0	0.271799	-3.09854	190317_Hiseq3000_l6_01015_N079-N079_Dr_GotoK66_190223_G10
cell175_2	P3_IGF1R_high	1	0.568114	2.77662	190409_Hiseq3000_l3_01015_N079-N079_Dr_Goto_mRNA_68_3_G10
cell175_3	P3_NRP1_high	2	2.88508	-2.43924	200330_HiSeq3000_nexter384_l4_0079_UDP0079_Plate_A_G10_384well_N05_Dr_Goto_K68-200226
cell176_3	P3_NRP1_high	0	-0.172529	-1.60664	200330_HiSeq3000_nexter384_l4_0080_UDP0080_Plate_A_H10_384well_P05_Dr_Goto_K68-200226
cell177_1	P4_NRP1_high	0	0.506058	-1.7406	190317_Hiseq3000_l6_01041_N081-N081_Dr_GotoK66_190223_A11
cell178_3	P3_NRP1_high	0	-1.79549	-2.95165	200330_HiSeq3000_nexter384_l4_0082_UDP0082_Plate_A_B11_384well_C06_Dr_Goto_K68-200226
cell179_2	P3_IGF1R_high	1	1.44026	0.900392	190409_Hiseq3000_l3_01067_N083-N083_Dr_Goto_mRNA_68_3_C11
cell179_3	P3_NRP1_high	0	-1.85414	-1.52078	200330_HiSeq3000_nexter384_l4_0083_UDP0083_Plate_A_C11_384well_E06_Dr_Goto_K68-200226
cell179_4	P1_IGF1R_high	1	1.81072	1.79082	200330_HiSeq3000_nexter384_l6_0275_UDP0275_Plate_C_C11_384well_E18_Dr_Goto_K24-200205
cell18_1	P4_NRP1_high	0	-2.51259	-3.13436	190317_Hiseq3000_l5_00222_N018-N018_Dr_GotoK66_190222_B3
cell18_3	P3_NRP1_high	2	3.42364	-1.4201	200330_HiSeq3000_nexter384_l3_0210_UDP0210_Plate_C_B03_384well_C14_Dr_Goto_K68-200222
cell180_2	P3_IGF1R_high	0	-0.40584	3.1555	190409_Hiseq3000_l3_01080_N084-N084_Dr_Goto_mRNA_68_3_D11
cell181_2	P3_IGF1R_high	0	-1.97447	-3.55393	190409_Hiseq3000_l3_01093_N085-N085_Dr_Goto_mRNA_68_3_E11
cell181_3	P3_NRP1_high	2	3.4208	-2.13654	200330_HiSeq3000_nexter384_l4_0085_UDP0085_Plate_A_E11_384well_I06_Dr_Goto_K68-200226
cell182_2	P3_IGF1R_high	1	0.327467	3.88544	190409_Hiseq3000_l3_01106_N086-N086_Dr_Goto_mRNA_68_3_F11
cell182_3	P3_NRP1_high	0	-2.38366	-0.17701	200330_HiSeq3000_nexter384_l4_0086_UDP0086_Plate_A_F11_384well_K06_Dr_Goto_K68-200226
cell183_2	P3_IGF1R_high	0	-0.465143	-0.998927	190409_Hiseq3000_l3_01119_N087-N087_Dr_Goto_mRNA_68_3_G11
cell183_3	P3_NRP1_high	1	2.64679	0.347355	200330_HiSeq3000_nexter384_l4_0087_UDP0087_Plate_A_G11_384well_M06_Dr_Goto_K68-200226
cell184_2	P3_IGF1R_high	0	-0.783967	-3.58719	190409_Hiseq3000_l3_01132_N088-N088_Dr_Goto_mRNA_68_3_H11
cell185_1	P4_NRP1_high	0	0.348551	0.409128	190317_Hiseq3000_l6_01145_N089-N089_Dr_GotoK66_190223_A12
cell185_3	P3_NRP1_high	1	1.0982	2.15629	200330_HiSeq3000_nexter384_l4_0089_UDP0089_Plate_A_A12_384well_B06_Dr_Goto_K68-200226
cell186_1	P4_NRP1_high	0	-0.521004	-2.81246	190317_Hiseq3000_l6_01158_N090-N090_Dr_GotoK66_190223_B12
cell186_3	P3_NRP1_high	1	0.716223	3.30288	200330_HiSeq3000_nexter384_l4_0090_UDP0090_Plate_A_B12_384well_D06_Dr_Goto_K68-200226
cell188_2	P3_IGF1R_high	0	-1.90289	3.97683	190409_Hiseq3000_l3_01184_N092-N092_Dr_Goto_mRNA_68_3_D12
cell189_4	P1_IGF1R_high	0	1.32204	3.4574	200330_HiSeq3000_nexter384_l6_0285_UDP0285_Plate_C_E12_384well_J18_Dr_Goto_K24-200205
cell19_1	P4_NRP1_high	1	0.611834	4.04634	190317_Hiseq3000_l5_00235_N019-N019_Dr_GotoK66_190222_C3
cell19_2	P3_IGF1R_high	0	2.01437	0.0341554	190409_Hiseq3000_l1_00235_N019-N019_Dr_Goto_mRNA_68_1_C3
cell190_2	P3_IGF1R_high	0	-2.46165	-3.75117	190409_Hiseq3000_l3_01210_N094-N094_Dr_Goto_mRNA_68_3_F12
cell190_3	P3_NRP1_high	0	-0.746926	-3.22594	200330_HiSeq3000_nexter384_l4_0094_UDP0094_Plate_A_F12_384well_L06_Dr_Goto_K68-200226
cell2_1	P4_NRP1_high	1	0.885383	4.24152	190317_Hiseq3000_l5_00014_N002-N002_Dr_GotoK66_190222_B1
cell20_1	P4_NRP1_high	1	-1.35447	3.44416	190317_Hiseq3000_l5_00248_N020-N020_Dr_GotoK66_190222_D3
cell20_2	P3_IGF1R_high	0	-1.6874	-3.27774	190409_Hiseq3000_l1_00248_N020-N020_Dr_Goto_mRNA_68_1_D3
cell20_3	P3_NRP1_high	2	3.23391	-2.06715	200330_HiSeq3000_nexter384_l3_0212_UDP0212_Plate_C_D03_384well_G14_Dr_Goto_K68-200222
cell20_4	P1_IGF1R_high	0	-1.6572	-4.2708	200330_HiSeq3000_nexter384_l5_0116_UDP0116_Plate_B_D03_384well_G08_Dr_Goto_K24-200204
cell21_1	P4_NRP1_high	1	-0.0531252	4.12273	190317_Hiseq3000_l5_00261_N021-N021_Dr_GotoK66_190222_E3
cell21_2	P3_IGF1R_high	0	-1.19887	-2.12	190409_Hiseq3000_l1_00261_N021-N021_Dr_Goto_mRNA_68_1_E3
cell21_3	P3_NRP1_high	0	-1.63828	-2.38306	200330_HiSeq3000_nexter384_l3_0213_UDP0213_Plate_C_E03_384well_I14_Dr_Goto_K68-200222
cell22_1	P4_NRP1_high	1	-0.278173	2.32641	190317_Hiseq3000_l5_00274_N022-N022_Dr_GotoK66_190222_F3
cell22_3	P3_NRP1_high	0	-1.07428	-0.261937	200330_HiSeq3000_nexter384_l3_0214_UDP0214_Plate_C_F03_384well_K14_Dr_Goto_K68-200222
cell23_1	P4_NRP1_high	1	-1.70678	2.98916	190317_Hiseq3000_l5_00287_N023-N023_Dr_GotoK66_190222_G3
cell23_2	P3_IGF1R_high	0	-0.872525	-3.63108	190409_Hiseq3000_l1_00287_N023-N023_Dr_Goto_mRNA_68_1_G3
cell23_4	P1_IGF1R_high	0	-2.62969	-1.25785	200330_HiSeq3000_nexter384_l5_0119_UDP0119_Plate_B_G03_384well_M08_Dr_Goto_K24-200204
cell24_4	P1_IGF1R_high	0	1.61577	0.117963	200330_HiSeq3000_nexter384_l5_0120_UDP0120_Plate_B_H03_384well_O08_Dr_Goto_K24-200204
cell25_1	P4_NRP1_high	1	-1.80465	2.59156	190317_Hiseq3000_l5_00313_N025-N025_Dr_GotoK66_190222_A4
cell25_2	P3_IGF1R_high	1	1.80514	0.751759	190409_Hiseq3000_l1_00313_N025-N025_Dr_Goto_mRNA_68_1_A4
cell25_4	P1_IGF1R_high	0	2.28082	-2.42128	200330_HiSeq3000_nexter384_l5_0121_UDP0121_Plate_B_A04_384well_B08_Dr_Goto_K24-200204
cell26_3	P3_NRP1_high	1	0.489564	2.37448	200330_HiSeq3000_nexter384_l3_0218_UDP0218_Plate_C_B04_384well_D14_Dr_Goto_K68-200222
cell28_1	P4_NRP1_high	1	-0.992486	4.44573	190317_Hiseq3000_l5_00352_N028-N028_Dr_GotoK66_190222_D4
cell28_2	P3_IGF1R_high	0	-0.45841	-0.231169	190409_Hiseq3000_l1_00352_N028-N028_Dr_Goto_mRNA_68_1_D4
cell28_3	P3_NRP1_high	2	2.84699	-0.868873	200330_HiSeq3000_nexter384_l3_0220_UDP0220_Plate_C_D04_384well_H14_Dr_Goto_K68-200222
cell29_3	P3_NRP1_high	1	-0.248677	3.09523	200330_HiSeq3000_nexter384_l3_0221_UDP0221_Plate_C_E04_384well_J14_Dr_Goto_K68-200222
cell29_4	P1_IGF1R_high	0	-1.43981	2.41204	200330_HiSeq3000_nexter384_l5_0125_UDP0125_Plate_B_E04_384well_J08_Dr_Goto_K24-200204
cell3_1	P4_NRP1_high	0	-2.39697	-2.91761	190317_Hiseq3000_l5_00027_N003-N003_Dr_GotoK66_190222_C1
cell3_2	P3_IGF1R_high	0	0.403273	-1.7978	190409_Hiseq3000_l1_00027_N003-N003_Dr_Goto_mRNA_68_1_C1
cell30_1	P4_NRP1_high	1	0.0534417	3.82375	190317_Hiseq3000_l5_00378_N030-N030_Dr_GotoK66_190222_F4
cell30_2	P3_IGF1R_high	2	1.21062	-0.668141	190409_Hiseq3000_l1_00378_N030-N030_Dr_Goto_mRNA_68_1_F4
cell31_2	P3_IGF1R_high	1	1.10636	1.84075	190409_Hiseq3000_l1_00391_N031-N031_Dr_Goto_mRNA_68_1_G4
cell31_3	P3_NRP1_high	0	-1.9551	-1.73332	200330_HiSeq3000_nexter384_l3_0223_UDP0223_Plate_C_G04_384well_N14_Dr_Goto_K68-200222
cell32_1	P4_NRP1_high	1	-0.300888	4.92087	190317_Hiseq3000_l5_00404_N032-N032_Dr_GotoK66_190222_H4
cell32_2	P3_IGF1R_high	0	1.03601	-3.23068	190409_Hiseq3000_l1_00404_N032-N032_Dr_Goto_mRNA_68_1_H4
cell32_3	P3_NRP1_high	0	2.32637	-0.607946	200330_HiSeq3000_nexter384_l3_0224_UDP0224_Plate_C_H04_384well_P14_Dr_Goto_K68-200222
cell32_4	P1_IGF1R_high	0	0.0186672	3.42445	200330_HiSeq3000_nexter384_l5_0128_UDP0128_Plate_B_H04_384well_P08_Dr_Goto_K24-200204
cell33_1	P4_NRP1_high	1	-1.34846	2.34414	190317_Hiseq3000_l5_00417_N033-N033_Dr_GotoK66_190222_A5
cell34_1	P4_NRP1_high	1	-1.57759	2.98623	190317_Hiseq3000_l5_00430_N034-N034_Dr_GotoK66_190222_B5
cell34_2	P3_IGF1R_high	0	-1.96461	-3.86348	190409_Hiseq3000_l1_00430_N034-N034_Dr_Goto_mRNA_68_1_B5
cell34_4	P1_IGF1R_high	1	0.339215	3.44573	200330_HiSeq3000_nexter384_l5_0130_UDP0130_Plate_B_B05_384well_C09_Dr_Goto_K24-200204
cell35_1	P4_NRP1_high	1	-1.31683	4.42237	190317_Hiseq3000_l5_00443_N035-N035_Dr_GotoK66_190222_C5
cell35_3	P3_NRP1_high	0	-1.36005	-2.49151	200330_HiSeq3000_nexter384_l3_0227_UDP0227_Plate_C_C05_384well_E15_Dr_Goto_K68-200222
cell36_1	P4_NRP1_high	1	-0.152412	4.67484	190317_Hiseq3000_l5_00456_N036-N036_Dr_GotoK66_190222_D5
cell36_2	P3_IGF1R_high	0	-2.06018	0.701309	190409_Hiseq3000_l1_00456_N036-N036_Dr_Goto_mRNA_68_1_D5
cell36_3	P3_NRP1_high	1	0.861989	3.02892	200330_HiSeq3000_nexter384_l3_0228_UDP0228_Plate_C_D05_384well_G15_Dr_Goto_K68-200222
cell36_4	P1_IGF1R_high	0	-0.863433	4.93424	200330_HiSeq3000_nexter384_l5_0132_UDP0132_Plate_B_D05_384well_G09_Dr_Goto_K24-200204
cell37_3	P3_NRP1_high	0	-0.530603	-0.370688	200330_HiSeq3000_nexter384_l3_0229_UDP0229_Plate_C_E05_384well_I15_Dr_Goto_K68-200222
cell38_3	P3_NRP1_high	2	3.07637	-2.52773	200330_HiSeq3000_nexter384_l3_0230_UDP0230_Plate_C_F05_384well_K15_Dr_Goto_K68-200222
cell39_1	P4_NRP1_high	1	-1.66803	2.48411	190317_Hiseq3000_l5_00495_N039-N039_Dr_GotoK66_190222_G5
cell4_1	P4_NRP1_high	1	-0.346772	1.93822	190317_Hiseq3000_l5_00040_N004-N004_Dr_GotoK66_190222_D1
cell40_2	P3_IGF1R_high	1	0.0612136	1.90911	190409_Hiseq3000_l1_00508_N040-N040_Dr_Goto_mRNA_68_1_H5
cell40_4	P1_IGF1R_high	0	0.421735	-4.07127	200330_HiSeq3000_nexter384_l5_0136_UDP0136_Plate_B_H05_384well_O09_Dr_Goto_K24-200204
cell41_1	P4_NRP1_high	1	-0.854549	1.84755	190317_Hiseq3000_l5_00521_N041-N041_Dr_GotoK66_190222_A6
cell41_3	P3_NRP1_high	1	2.1651	0.424475	200330_HiSeq3000_nexter384_l3_0233_UDP0233_Plate_C_A06_384well_B15_Dr_Goto_K68-200222
cell42_4	P1_IGF1R_high	0	-0.00688155	-2.84625	200330_HiSeq3000_nexter384_l5_0138_UDP0138_Plate_B_B06_384well_D09_Dr_Goto_K24-200204
cell43_1	P4_NRP1_high	0	-2.45088	-3.15258	190317_Hiseq3000_l5_00547_N043-N043_Dr_GotoK66_190222_C6
cell43_3	P3_NRP1_high	0	0.773478	-3.99166	200330_HiSeq3000_nexter384_l3_0235_UDP0235_Plate_C_C06_384well_F15_Dr_Goto_K68-200222
cell44_1	P4_NRP1_high	1	-1.3951	2.29488	190317_Hiseq3000_l5_00560_N044-N044_Dr_GotoK66_190222_D6
cell44_3	P3_NRP1_high	0	-0.524585	-2.11229	200330_HiSeq3000_nexter384_l3_0236_UDP0236_Plate_C_D06_384well_H15_Dr_Goto_K68-200222
cell44_4	P1_IGF1R_high	0	-2.36523	-2.14834	200330_HiSeq3000_nexter384_l5_0140_UDP0140_Plate_B_D06_384well_H09_Dr_Goto_K24-200204
cell45_1	P4_NRP1_high	1	0.102837	5.14547	190317_Hiseq3000_l5_00573_N045-N045_Dr_GotoK66_190222_E6
cell45_2	P3_IGF1R_high	0	1.63356	-1.33262	190409_Hiseq3000_l1_00573_N045-N045_Dr_Goto_mRNA_68_1_E6
cell45_3	P3_NRP1_high	2	2.67077	-2.46662	200330_HiSeq3000_nexter384_l3_0237_UDP0237_Plate_C_E06_384well_J15_Dr_Goto_K68-200222
cell45_4	P1_IGF1R_high	0	3.02174	-2.64229	200330_HiSeq3000_nexter384_l5_0141_UDP0141_Plate_B_E06_384well_J09_Dr_Goto_K24-200204
cell46_1	P4_NRP1_high	1	-1.55234	4.19863	190317_Hiseq3000_l5_00586_N046-N046_Dr_GotoK66_190222_F6
cell46_3	P3_NRP1_high	0	-1.44936	-3.47552	200330_HiSeq3000_nexter384_l3_0238_UDP0238_Plate_C_F06_384well_L15_Dr_Goto_K68-200222
cell46_4	P1_IGF1R_high	0	-1.77291	-0.871319	200330_HiSeq3000_nexter384_l5_0142_UDP0142_Plate_B_F06_384well_L09_Dr_Goto_K24-200204
cell47_1	P4_NRP1_high	1	-1.6906	3.38355	190317_Hiseq3000_l5_00599_N047-N047_Dr_GotoK66_190222_G6
cell47_3	P3_NRP1_high	0	0.787256	2.74382	200330_HiSeq3000_nexter384_l3_0239_UDP0239_Plate_C_G06_384well_N15_Dr_Goto_K68-200222
cell48_3	P3_NRP1_high	2	2.55614	-0.619153	200330_HiSeq3000_nexter384_l3_0240_UDP0240_Plate_C_H06_384well_P15_Dr_Goto_K68-200222
cell49_1	P4_NRP1_high	0	-2.41391	3.10008	190317_Hiseq3000_l5_00625_N049-N049_Dr_GotoK66_190222_A7
cell49_3	P3_NRP1_high	0	-2.05689	0.319615	200330_HiSeq3000_nexter384_l3_0241_UDP0241_Plate_C_A07_384well_A16_Dr_Goto_K68-200222
cell5_1	P4_NRP1_high	0	-2.06905	-4.1602	190317_Hiseq3000_l5_00053_N005-N005_Dr_GotoK66_190222_E1
cell5_3	P3_NRP1_high	2	2.70691	-0.582547	200330_HiSeq3000_nexter384_l3_0197_UDP0197_Plate_C_E01_384well_I13_Dr_Goto_K68-200222
cell5_4	P1_IGF1R_high	0	2.38696	-2.89505	200330_HiSeq3000_nexter384_l5_0101_UDP0101_Plate_B_E01_384well_I07_Dr_Goto_K24-200204
cell50_1	P4_NRP1_high	1	0.190578	4.34675	190317_Hiseq3000_l5_00638_N050-N050_Dr_GotoK66_190222_B7
cell51_1	P4_NRP1_high	1	-1.63457	2.59114	190317_Hiseq3000_l5_00651_N051-N051_Dr_GotoK66_190222_C7
cell51_2	P3_IGF1R_high	1	2.19741	1.48506	190409_Hiseq3000_l1_00651_N051-N051_Dr_Goto_mRNA_68_1_C7
cell52_3	P3_NRP1_high	1	2.22692	0.684347	200330_HiSeq3000_nexter384_l3_0244_UDP0244_Plate_C_D07_384well_G16_Dr_Goto_K68-200222
cell52_4	P1_IGF1R_high	0	-0.572153	-3.78898	200330_HiSeq3000_nexter384_l5_0148_UDP0148_Plate_B_D07_384well_G10_Dr_Goto_K24-200204
cell53_1	P4_NRP1_high	1	-1.78589	3.99956	190317_Hiseq3000_l5_00677_N053-N053_Dr_GotoK66_190222_E7
cell53_2	P3_IGF1R_high	1	1.58975	1.4145	190409_Hiseq3000_l1_00677_N053-N053_Dr_Goto_mRNA_68_1_E7
cell55_4	P1_IGF1R_high	0	-0.165341	-3.18661	200330_HiSeq3000_nexter384_l5_0151_UDP0151_Plate_B_G07_384well_M10_Dr_Goto_K24-200204
cell56_1	P4_NRP1_high	0	-0.979434	0.751701	190317_Hiseq3000_l5_00716_N056-N056_Dr_GotoK66_190222_H7
cell57_1	P4_NRP1_high	0	-2.5859	2.88068	190317_Hiseq3000_l5_00729_N057-N057_Dr_GotoK66_190222_A8
cell57_2	P3_IGF1R_high	2	2.61036	-0.332777	190409_Hiseq3000_l1_00729_N057-N057_Dr_Goto_mRNA_68_1_A8
cell58_1	P4_NRP1_high	1	-0.441621	5.15918	190317_Hiseq3000_l5_00742_N058-N058_Dr_GotoK66_190222_B8
cell58_3	P3_NRP1_high	0	0.890784	-3.09409	200330_HiSeq3000_nexter384_l3_0250_UDP0250_Plate_C_B08_384well_D16_Dr_Goto_K68-200222
cell59_3	P3_NRP1_high	0	-0.106444	-2.38507	200330_HiSeq3000_nexter384_l3_0251_UDP0251_Plate_C_C08_384well_F16_Dr_Goto_K68-200222
cell59_4	P1_IGF1R_high	0	-1.32298	-4.35994	200330_HiSeq3000_nexter384_l5_0155_UDP0155_Plate_B_C08_384well_F10_Dr_Goto_K24-200204
cell6_1	P4_NRP1_high	1	0.804511	2.02325	190317_Hiseq3000_l5_00066_N006-N006_Dr_GotoK66_190222_F1
cell6_4	P1_IGF1R_high	0	-1.93013	-0.662767	200330_HiSeq3000_nexter384_l5_0102_UDP0102_Plate_B_F01_384well_K07_Dr_Goto_K24-200204
cell60_1	P4_NRP1_high	0	0.717112	-3.01196	190317_Hiseq3000_l5_00768_N060-N060_Dr_GotoK66_190222_D8
cell61_1	P4_NRP1_high	1	-0.198259	5.14912	190317_Hiseq3000_l5_00781_N061-N061_Dr_GotoK66_190222_E8
cell61_3	P3_NRP1_high	1	2.21277	1.02759	200330_HiSeq3000_nexter384_l3_0253_UDP0253_Plate_C_E08_384well_J16_Dr_Goto_K68-200222
cell62_1	P4_NRP1_high	1	0.14423	4.03827	190317_Hiseq3000_l5_00794_N062-N062_Dr_GotoK66_190222_F8
cell62_2	P3_IGF1R_high	0	-1.1163	-2.36036	190409_Hiseq3000_l1_00794_N062-N062_Dr_Goto_mRNA_68_1_F8
cell62_4	P1_IGF1R_high	0	2.96154	-2.2603	200330_HiSeq3000_nexter384_l5_0158_UDP0158_Plate_B_F08_384well_L10_Dr_Goto_K24-200204
cell63_1	P4_NRP1_high	1	0.0552376	4.59421	190317_Hiseq3000_l5_00807_N063-N063_Dr_GotoK66_190222_G8
cell63_4	P1_IGF1R_high	0	-1.21169	3.36959	200330_HiSeq3000_nexter384_l5_0159_UDP0159_Plate_B_G08_384well_N10_Dr_Goto_K24-200204
cell65_1	P4_NRP1_high	1	-1.31787	4.4	190317_Hiseq3000_l5_00833_N065-N065_Dr_GotoK66_190222_A9
cell65_3	P3_NRP1_high	0	-1.88695	-1.21717	200330_HiSeq3000_nexter384_l3_0257_UDP0257_Plate_C_A09_384well_A17_Dr_Goto_K68-200222
cell66_2	P3_IGF1R_high	1	-0.0236584	2.26056	190409_Hiseq3000_l1_00846_N066-N066_Dr_Goto_mRNA_68_1_B9
cell67_2	P3_IGF1R_high	0	-0.981783	-3.99562	190409_Hiseq3000_l1_00859_N067-N067_Dr_Goto_mRNA_68_1_C9
cell67_3	P3_NRP1_high	0	-0.668106	1.17309	200330_HiSeq3000_nexter384_l3_0259_UDP0259_Plate_C_C09_384well_E17_Dr_Goto_K68-200222
cell68_1	P4_NRP1_high	0	-2.28314	-4.04922	190317_Hiseq3000_l5_00872_N068-N068_Dr_GotoK66_190222_D9
cell68_2	P3_IGF1R_high	1	2.06084	0.374149	190409_Hiseq3000_l1_00872_N068-N068_Dr_Goto_mRNA_68_1_D9
cell7_1	P4_NRP1_high	1	-0.622369	4.52645	190317_Hiseq3000_l5_00079_N007-N007_Dr_GotoK66_190222_G1
cell70_1	P4_NRP1_high	1	-0.711301	2.07091	190317_Hiseq3000_l5_00898_N070-N070_Dr_GotoK66_190222_F9
cell70_2	P3_IGF1R_high	0	0.597336	-2.24063	190409_Hiseq3000_l1_00898_N070-N070_Dr_Goto_mRNA_68_1_F9
cell71_1	P4_NRP1_high	1	0.115675	4.86602	190317_Hiseq3000_l5_00911_N071-N071_Dr_GotoK66_190222_G9
cell71_2	P3_IGF1R_high	1	1.98799	1.20822	190409_Hiseq3000_l1_00911_N071-N071_Dr_Goto_mRNA_68_1_G9
cell72_1	P4_NRP1_high	1	-1.46783	3.86283	190317_Hiseq3000_l5_00924_N072-N072_Dr_GotoK66_190222_H9
cell72_2	P3_IGF1R_high	0	0.0924583	-2.56514	190409_Hiseq3000_l1_00924_N072-N072_Dr_Goto_mRNA_68_1_H9
cell73_2	P3_IGF1R_high	1	1.18032	0.754134	190409_Hiseq3000_l1_00937_N073-N073_Dr_Goto_mRNA_68_1_A10
cell74_1	P4_NRP1_high	1	0.571645	4.75348	190317_Hiseq3000_l5_00950_N074-N074_Dr_GotoK66_190222_B10
cell74_3	P3_NRP1_high	0	-1.99297	-2.86781	200330_HiSeq3000_nexter384_l3_0266_UDP0266_Plate_C_B10_384well_D17_Dr_Goto_K68-200222
cell74_4	P1_IGF1R_high	1	1.71905	0.637499	200330_HiSeq3000_nexter384_l5_0170_UDP0170_Plate_B_B10_384well_D11_Dr_Goto_K24-200204
cell75_1	P4_NRP1_high	1	-0.65179	4.70843	190317_Hiseq3000_l5_00963_N075-N075_Dr_GotoK66_190222_C10
cell75_2	P3_IGF1R_high	0	-1.17245	-3.76539	190409_Hiseq3000_l1_00963_N075-N075_Dr_Goto_mRNA_68_1_C10
cell76_1	P4_NRP1_high	1	-0.222159	2.16021	190317_Hiseq3000_l5_00976_N076-N076_Dr_GotoK66_190222_D10
cell76_4	P1_IGF1R_high	0	-2.42727	-3.91753	200330_HiSeq3000_nexter384_l5_0172_UDP0172_Plate_B_D10_384well_H11_Dr_Goto_K24-200204
cell77_1	P4_NRP1_high	1	-1.23914	4.26951	190317_Hiseq3000_l5_00989_N077-N077_Dr_GotoK66_190222_E10
cell77_3	P3_NRP1_high	0	-1.76468	-2.55237	200330_HiSeq3000_nexter384_l3_0269_UDP0269_Plate_C_E10_384well_J17_Dr_Goto_K68-200222
cell77_4	P1_IGF1R_high	1	1.22702	2.01665	200330_HiSeq3000_nexter384_l5_0173_UDP0173_Plate_B_E10_384well_J11_Dr_Goto_K24-200204
cell79_2	P3_IGF1R_high	0	-0.207606	-1.73396	190409_Hiseq3000_l1_01015_N079-N079_Dr_Goto_mRNA_68_1_G10
cell79_4	P1_IGF1R_high	0	0.0824703	-3.92065	200330_HiSeq3000_nexter384_l5_0175_UDP0175_Plate_B_G10_384well_N11_Dr_Goto_K24-200204
cell8_1	P4_NRP1_high	1	0.497335	4.64456	190317_Hiseq3000_l5_00092_N008-N008_Dr_GotoK66_190222_H1
cell8_2	P3_IGF1R_high	0	-2.04899	3.66864	190409_Hiseq3000_l1_00092_N008-N008_Dr_Goto_mRNA_68_1_H1
cell81_1	P4_NRP1_high	1	-1.49024	3.11854	190317_Hiseq3000_l5_01041_N081-N081_Dr_GotoK66_190222_A11
cell81_4	P1_IGF1R_high	0	-0.521497	3.63815	200330_HiSeq3000_nexter384_l5_0177_UDP0177_Plate_B_A11_384well_A12_Dr_Goto_K24-200204
cell82_1	P4_NRP1_high	1	-2.188	3.5195	190317_Hiseq3000_l5_01054_N082-N082_Dr_GotoK66_190222_B11
cell82_2	P3_IGF1R_high	1	-0.824852	2.66701	190409_Hiseq3000_l1_01054_N082-N082_Dr_Goto_mRNA_68_1_B11
cell83_1	P4_NRP1_high	0	-2.48747	-3.61799	190317_Hiseq3000_l5_01067_N083-N083_Dr_GotoK66_190222_C11
cell83_2	P3_IGF1R_high	0	-0.0754217	-3.61539	190409_Hiseq3000_l1_01067_N083-N083_Dr_Goto_mRNA_68_1_C11
cell83_3	P3_NRP1_high	0	-0.948426	-3.47791	200330_HiSeq3000_nexter384_l3_0275_UDP0275_Plate_C_C11_384well_E18_Dr_Goto_K68-200222
cell84_3	P3_NRP1_high	0	-0.583265	0.323785	200330_HiSeq3000_nexter384_l3_0276_UDP0276_Plate_C_D11_384well_G18_Dr_Goto_K68-200222
cell84_4	P1_IGF1R_high	0	0.774727	-2.80335	200330_HiSeq3000_nexter384_l5_0180_UDP0180_Plate_B_D11_384well_G12_Dr_Goto_K24-200204
cell85_2	P3_IGF1R_high	1	1.44805	1.53234	190409_Hiseq3000_l1_01093_N085-N085_Dr_Goto_mRNA_68_1_E11
cell85_3	P3_NRP1_high	0	-1.45528	-2.47813	200330_HiSeq3000_nexter384_l3_0277_UDP0277_Plate_C_E11_384well_I18_Dr_Goto_K68-200222
cell86_2	P3_IGF1R_high	0	0.753532	-1.97837	190409_Hiseq3000_l1_01106_N086-N086_Dr_Goto_mRNA_68_1_F11
cell87_3	P3_NRP1_high	1	0.72244	2.00556	200330_HiSeq3000_nexter384_l3_0279_UDP0279_Plate_C_G11_384well_M18_Dr_Goto_K68-200222
cell87_4	P1_IGF1R_high	0	0.304583	-3.3271	200330_HiSeq3000_nexter384_l5_0183_UDP0183_Plate_B_G11_384well_M12_Dr_Goto_K24-200204
cell88_2	P3_IGF1R_high	0	1.3008	-1.67916	190409_Hiseq3000_l1_01132_N088-N088_Dr_Goto_mRNA_68_1_H11
cell88_4	P1_IGF1R_high	0	-2.16311	-2.84797	200330_HiSeq3000_nexter384_l5_0184_UDP0184_Plate_B_H11_384well_O12_Dr_Goto_K24-200204
cell89_1	P4_NRP1_high	1	-1.40644	2.45837	190317_Hiseq3000_l5_01145_N089-N089_Dr_GotoK66_190222_A12
cell89_4	P1_IGF1R_high	0	0.767914	0.181918	200330_HiSeq3000_nexter384_l5_0185_UDP0185_Plate_B_A12_384well_B12_Dr_Goto_K24-200204
cell9_1	P4_NRP1_high	1	1.12646	3.70887	190317_Hiseq3000_l5_00105_N009-N009_Dr_GotoK66_190222_A2
cell9_2	P3_IGF1R_high	1	2.02442	1.5845	190409_Hiseq3000_l1_00105_N009-N009_Dr_Goto_mRNA_68_1_A2
cell9_4	P1_IGF1R_high	0	-0.355408	-2.39436	200330_HiSeq3000_nexter384_l5_0105_UDP0105_Plate_B_A02_384well_B07_Dr_Goto_K24-200204
cell90_1	P4_NRP1_high	1	-0.988525	4.6226	190317_Hiseq3000_l5_01158_N090-N090_Dr_GotoK66_190222_B12
cell90_3	P3_NRP1_high	2	3.05001	-1.85705	200330_HiSeq3000_nexter384_l3_0282_UDP0282_Plate_C_B12_384well_D18_Dr_Goto_K68-200222
cell91_1	P4_NRP1_high	1	-1.02886	3.91559	190317_Hiseq3000_l5_01171_N091-N091_Dr_GotoK66_190222_C12
cell91_3	P3_NRP1_high	2	2.92	-1.16501	200330_HiSeq3000_nexter384_l3_0283_UDP0283_Plate_C_C12_384well_F18_Dr_Goto_K68-200222
cell91_4	P1_IGF1R_high	0	-1.94798	0.765476	200330_HiSeq3000_nexter384_l5_0187_UDP0187_Plate_B_C12_384well_F12_Dr_Goto_K24-200204
cell92_1	P4_NRP1_high	1	-0.749449	1.95299	190317_Hiseq3000_l5_01184_N092-N092_Dr_GotoK66_190222_D12
cell92_2	P3_IGF1R_high	0	0.863954	-3.74405	190409_Hiseq3000_l1_01184_N092-N092_Dr_Goto_mRNA_68_1_D12
cell92_3	P3_NRP1_high	0	-0.292077	-0.853458	200330_HiSeq3000_nexter384_l3_0284_UDP0284_Plate_C_D12_384well_H18_Dr_Goto_K68-200222
cell92_4	P1_IGF1R_high	0	-1.91688	-3.34768	200330_HiSeq3000_nexter384_l5_0188_UDP0188_Plate_B_D12_384well_H12_Dr_Goto_K24-200204
cell93_3	P3_NRP1_high	0	-1.22281	-2.0477	200330_HiSeq3000_nexter384_l3_0285_UDP0285_Plate_C_E12_384well_J18_Dr_Goto_K68-200222
cell94_1	P4_NRP1_high	0	-2.13152	-3.782	190317_Hiseq3000_l5_01210_N094-N094_Dr_GotoK66_190222_F12
cell94_2	P3_IGF1R_high	0	-1.53733	-0.909226	190409_Hiseq3000_l1_01210_N094-N094_Dr_Goto_mRNA_68_1_F12
cell94_3	P3_NRP1_high	0	-1.73533	-3.47785	200330_HiSeq3000_nexter384_l3_0286_UDP0286_Plate_C_F12_384well_L18_Dr_Goto_K68-200222
cell94_4	P1_IGF1R_high	0	1.80484	2.81545	200330_HiSeq3000_nexter384_l5_0190_UDP0190_Plate_B_F12_384well_L12_Dr_Goto_K24-200204
cell95_1	P4_NRP1_high	1	-1.876	2.61033	190317_Hiseq3000_l5_01223_N095-N095_Dr_GotoK66_190222_G12
cell95_2	P3_IGF1R_high	1	1.6795	1.91342	190409_Hiseq3000_l1_01223_N095-N095_Dr_Goto_mRNA_68_1_G12
cell95_3	P3_NRP1_high	2	2.49998	-0.80351	200330_HiSeq3000_nexter384_l3_0287_UDP0287_Plate_C_G12_384well_N18_Dr_Goto_K68-200222
cell96_2	P3_IGF1R_high	0	-1.04968	1.49684	190409_Hiseq3000_l1_01236_N096-N096_Dr_Goto_mRNA_68_1_H12
cell96_3	P3_NRP1_high	0	-0.701616	-2.15464	200330_HiSeq3000_nexter384_l3_0288_UDP0288_Plate_C_H12_384well_P18_Dr_Goto_K68-200222
cell97_1	P4_NRP1_high	0	0.6312	-2.74134	190317_Hiseq3000_l6_00001_N001-N001_Dr_GotoK66_190223_A1
cell98_1	P4_NRP1_high	0	0.0382593	-0.547291	190317_Hiseq3000_l6_00014_N002-N002_Dr_GotoK66_190223_B1
cell98_2	P3_IGF1R_high	0	-0.564369	3.9841	190409_Hiseq3000_l3_00014_N002-N002_Dr_Goto_mRNA_68_3_B1
cell98_3	P3_NRP1_high	1	-0.0571177	4.42453	200330_HiSeq3000_nexter384_l4_0002_UDP0002_Plate_A_B01_384well_C01_Dr_Goto_K68-200226

## Sheet: Data2.Figure S12A
Cell	Ident	Seurat_clusters	UMAP_1	UMAP_2
AAACCCACAAGATCCT-1_1	P1	0	4.4057	6.99375
AAACCCATCACTTCTA-1_1	P1	6	0.886108	-1.01279
AAACGAAGTACGACAG-1_1	P1	1	-11.406	-3.57843
AAACGAATCAAAGAAC-1_1	P1	0	1.65199	5.0558
AAACGCTGTACAGTTC-1_1	P1	1	-10.5928	-4.43047
AAACGCTGTGTCTAAC-1_1	P1	1	-8.11052	-5.07817
AAACGCTTCGTCCTCA-1_1	P1	1	-11.068	-4.48612
AAAGAACAGCTCTGTA-1_1	P1	1	-8.56358	-6.38766
AAAGAACAGTCTAGCT-1_1	P1	3	-4.24725	-9.05651
AAAGAACGTCATACCA-1_1	P1	6	1.07022	-1.92343
AAAGAACTCTGAGGTT-1_1	P1	3	-7.52482	-7.21717
AAAGGATTCCTTATGT-1_1	P1	2	7.38189	-6.15357
AAAGGGCGTAGCACGA-1_1	P1	2	6.35609	-5.32806
AAAGGGCTCTTGGCTC-1_1	P1	0	3.88081	7.06512
AAAGGTAAGCGCCTTG-1_1	P1	5	-0.332063	-4.23532
AAAGGTACATGGAATA-1_1	P1	4	7.29762	4.22485
AAAGGTAGTCTGTGTA-1_1	P1	2	7.66993	-6.13039
AAAGGTAGTGAATTGA-1_1	P1	1	-7.79454	-7.66746
AAAGTCCCATACAGCT-1_1	P1	0	3.1163	6.46075
AAAGTCCCATAGGTAA-1_1	P1	0	3.86424	5.19038
AAAGTGAAGACTACCT-1_1	P1	0	3.23489	8.33061
AAAGTGACAATCAAGA-1_1	P1	3	-7.05694	-7.99991
AAAGTGACAGAGATTA-1_1	P1	2	8.36498	-9.24322
AAAGTGACAGTTGGTT-1_1	P1	2	6.21203	-4.73773
AAAGTGAGTCAGCTTA-1_1	P1	2	6.98821	-3.4199
AAAGTGAGTCTACAGT-1_1	P1	0	-1.23416	5.56576
AACAAAGAGCCGCACT-1_1	P1	0	3.02324	7.09334
AACAAAGTCCCATTTA-1_1	P1	2	7.33982	-3.4592
AACAACCGTGAGAGGG-1_1	P1	0	4.9837	3.05567
AACAAGAAGAGGTTAT-1_1	P1	3	-5.30869	-9.17465
AACAAGACAAGTGCAG-1_1	P1	1	-5.87144	-2.46541
AACAAGACAGACATCT-1_1	P1	0	3.40323	6.14999
AACAAGAGTGCATTTG-1_1	P1	4	5.88198	1.853
AACACACTCATCCTAT-1_1	P1	0	4.92371	6.60338
AACCAACAGGCTGAAC-1_1	P1	1	-9.2812	-4.56929
AACCAACAGTCCGTCG-1_1	P1	0	4.66774	6.68685
AACCACAAGAAATGGG-1_1	P1	4	6.157	3.68213
AACCACACATCCTCAC-1_1	P1	2	7.34459	-4.2275
AACCACAGTGAGTTTC-1_1	P1	0	-1.25902	10.0292
AACCACAGTTCTCTAT-1_1	P1	4	6.72679	2.90717
AACCACATCGTGGGTC-1_1	P1	0	3.99901	6.69793
AACCATGAGGGCAACT-1_1	P1	4	5.40472	1.53972
AACCATGCATTCTTCA-1_1	P1	0	2.64481	7.01084
AACCATGGTTGTCATG-1_1	P1	3	-4.86831	-9.8385
AACCCAACATGATAGA-1_1	P1	3	-7.08486	-7.93964
AACCCAAGTCAAGCCC-1_1	P1	3	-7.33482	-8.06317
AACCTGAAGATCGACG-1_1	P1	0	2.59882	7.22053
AACCTGACACACCTAA-1_1	P1	0	2.84194	7.52313
AACCTTTAGCGTTACT-1_1	P1	1	-5.66114	-3.2044
AACCTTTCAGTTAAAG-1_1	P1	0	0.0382804	10.1458
AACCTTTGTACTGACT-1_1	P1	0	-1.72608	8.96777
AACCTTTTCGCCAGTG-1_1	P1	3	-7.14246	-9.173
AACGAAAAGAATACAC-1_1	P1	0	4.35143	4.99921
AACGAAAAGCGCCATC-1_1	P1	3	-4.65111	-9.51979
AACGAAACAGACAAGC-1_1	P1	1	-5.80372	-3.26905
AACGAAAGTGGAACCA-1_1	P1	0	-1.90775	9.02424
AACGGGAAGCATCCTA-1_1	P1	0	-1.78082	9.12104
AACGGGAAGGACAGCT-1_1	P1	1	-8.25364	-6.81483
AACGGGATCAGCTGAT-1_1	P1	0	0.183754	9.20952
AACGGGATCCACTTCG-1_1	P1	1	-9.5362	-4.13817
AACGTCAGTCTACACA-1_1	P1	0	0.499826	8.41066
AACGTCAGTTCCAGGC-1_1	P1	2	5.41021	-6.46085
AACGTCATCACCGGGT-1_1	P1	0	3.87383	6.29188
AACTTCTGTCCTCCAT-1_1	P1	0	5.5032	3.74797
AACTTCTTCGTGGAAG-1_1	P1	1	-10.1505	-4.09077
AACTTCTTCTAGACAC-1_1	P1	3	-5.97092	-9.23398
AACTTCTTCTGCGGAC-1_1	P1	2	5.65175	-7.57916
AACTTCTTCTGGACTA-1_1	P1	0	4.5386	7.13416
AACTTCTTCTTTCCAA-1_1	P1	2	6.55849	-6.42188
AAGAACAAGGACATCG-1_1	P1	4	6.7548	3.44574
AAGAACAAGTACAACA-1_1	P1	0	2.00771	7.22482
AAGAACACACATTCTT-1_1	P1	1	-8.0789	-6.6176
AAGACAAAGAGCATCG-1_1	P1	2	5.47964	-8.04716
AAGACAAAGCTTGTGT-1_1	P1	0	2.40717	8.94324
AAGACAACATCAGCTA-1_1	P1	4	5.91811	3.69944
AAGATAGAGTGCTCAT-1_1	P1	0	-1.21009	10.2744
AAGATAGGTGGCTTAT-1_1	P1	0	3.09295	5.15654
AAGATAGTCCCGAGAC-1_1	P1	1	-8.23782	-5.06225
AAGCATCCACCCTTAC-1_1	P1	1	-6.72725	-2.94024
AAGCATCTCGCTGCGA-1_1	P1	2	8.01918	-8.91471
AAGCCATAGGTTCACT-1_1	P1	3	-7.00098	-9.57996
AAGCGAGCACTCCTGT-1_1	P1	1	-6.04773	-3.95968
AAGCGAGCATGCCGAC-1_1	P1	2	5.71237	-4.86204
AAGCGAGTCATAGAGA-1_1	P1	1	-6.25648	-3.70973
AAGCGTTAGGTACCTT-1_1	P1	1	-8.94714	-3.07385
AAGCGTTAGTGGCGAT-1_1	P1	1	-9.21996	-6.35174
AAGGAATCACCAGGTC-1_1	P1	4	6.41551	2.51644
AAGGAATGTCTCGACG-1_1	P1	0	-1.08118	5.56345
AAGGAATGTCTGCAAT-1_1	P1	0	3.73044	5.78959
AAGGAATGTTTCCAAG-1_1	P1	4	7.63656	4.58236
AAGGAATTCCCTTCCC-1_1	P1	5	-5.00241	2.05588
AAGGTAATCAAACGAA-1_1	P1	3	-4.30124	-9.30827
AAGGTAATCTTGTTAC-1_1	P1	3	-4.31972	-9.16375
AAGTACCCACACCTAA-1_1	P1	0	-2.03561	9.4931
AAGTACCGTCCCGGTA-1_1	P1	6	0.777111	-1.22054
AAGTACCGTCCGATCG-1_1	P1	1	-11.4155	-4.07303
AAGTACCTCAAAGGTA-1_1	P1	2	6.907	-7.77108
AAGTACCTCTAACGCA-1_1	P1	0	4.55402	5.12301
AAGTCGTGTGTTCCAA-1_1	P1	2	6.13693	-7.73943
AAGTGAAAGCGAGAAA-1_1	P1	1	-5.904	-2.74032
AAGTGAACATCTAACG-1_1	P1	2	7.54007	-4.846
AAGTGAAGTCACTTCC-1_1	P1	3	-4.89055	-8.21102
AAGTGAAGTGTGAATA-1_1	P1	2	6.53702	-7.85898
AAGTGAATCTAGGCAT-1_1	P1	0	3.09623	7.47165
AAGTTCGAGAATAACC-1_1	P1	0	4.47093	5.93061
AAGTTCGCAGTCAGTT-1_1	P1	0	1.61206	6.18878
AATAGAGTCACCGACG-1_1	P1	0	4.57579	7.11027
AATAGAGTCTCTCGCA-1_1	P1	2	7.60723	-4.44816
AATCACGCATGTGGCC-1_1	P1	2	8.45184	-9.80694
AATCACGTCACGAGGA-1_1	P1	4	4.74537	2.56077
AATCGACCATCTAGAC-1_1	P1	4	7.23114	4.27235
AATCGACGTATCCTTT-1_1	P1	4	5.51432	2.63003
AATCGACGTCACGTGC-1_1	P1	2	5.41708	-8.28437
AATCGACTCCACGAAT-1_1	P1	0	4.82609	5.08469
AATCGACTCCACGTCT-1_1	P1	0	3.33051	8.02644
AATCGACTCGACGAGA-1_1	P1	2	7.05023	-3.27064
AATCGACTCGTTCATT-1_1	P1	0	4.20504	3.25032
AATCGTGAGGGCAACT-1_1	P1	0	5.00837	6.60237
AATCGTGCAAGTGTCT-1_1	P1	2	6.88377	-6.31866
AATCGTGGTATAATGG-1_1	P1	0	2.16733	7.47046
AATCGTGTCGAATGCT-1_1	P1	3	-5.37357	-9.62857
AATGAAGCAGCAGACA-1_1	P1	0	1.64097	5.61895
AATGAAGTCAACCTTT-1_1	P1	0	1.55425	7.46048
AATGACCAGACGAAGA-1_1	P1	0	-2.04185	9.05254
AATGACCAGTATCCTG-1_1	P1	1	-8.19928	-3.23861
AATGACCCAGGCAATG-1_1	P1	0	-1.77574	9.66856
AATGCCAGTATCCTCC-1_1	P1	0	3.02602	7.16894
AATGCCAGTGCTATTG-1_1	P1	4	5.97797	3.27037
AATGGAAGTTAAGACA-1_1	P1	2	5.778	-8.49102
AATGGAATCAGCAATC-1_1	P1	0	-1.49141	10.7565
AATGGAATCGCAAGAG-1_1	P1	0	4.64264	5.57212
AATTCCTAGATGGTAT-1_1	P1	0	0.760991	8.53933
AATTCCTAGGTAGACC-1_1	P1	2	7.78043	-9.50885
AATTCCTGTTCATCTT-1_1	P1	3	-5.9317	-8.67925
AATTTCCCAAGCGAGT-1_1	P1	2	8.3178	-6.735
AATTTCCGTGGTGATG-1_1	P1	1	-9.08397	-6.46699
AATTTCCTCTAGTTCT-1_1	P1	3	-5.86093	-8.87499
ACAACCAAGGGCATGT-1_1	P1	2	7.74012	-3.83329
ACAACCAAGTGTTCCA-1_1	P1	0	4.78912	5.08881
ACAAGCTAGGGTCAAC-1_1	P1	0	4.18872	5.07933
ACAAGCTCACGAGGAT-1_1	P1	2	5.69708	-8.63412
ACAAGCTCAGCCATTA-1_1	P1	4	6.41011	3.6652
ACAAGCTCATGACTGT-1_1	P1	3	-6.34151	-7.90893
ACACAGTCACACCAGC-1_1	P1	3	-4.74199	-9.99395
ACACAGTGTATGAGGC-1_1	P1	0	3.71331	7.53976
ACACAGTGTGGATCAG-1_1	P1	2	5.79606	-4.8861
ACACAGTTCATTTGTC-1_1	P1	0	3.35008	8.14204
ACACCAATCGACATAC-1_1	P1	0	2.46185	5.84367
ACACCAATCGCTTAAG-1_1	P1	3	-4.76871	-8.52233
ACACGCGAGTCACTCA-1_1	P1	6	1.20205	-2.07088
ACACGCGGTCTGTCCT-1_1	P1	0	4.56041	6.78997
ACACTGACACACGCCA-1_1	P1	0	3.06929	6.69424
ACACTGACACGACGAA-1_1	P1	2	8.05769	-6.40929
ACACTGACATACATCG-1_1	P1	0	-1.05685	8.66905
ACACTGATCATGGCCG-1_1	P1	0	4.32665	6.90873
ACACTGATCGACTCCT-1_1	P1	0	3.79299	5.55381
ACACTGATCGGCCTTT-1_1	P1	1	-11.0305	-4.73719
ACAGAAACAAATGGAT-1_1	P1	2	7.25032	-7.25247
ACAGAAACAAGAGGCT-1_1	P1	0	1.36483	6.00439
ACAGAAAGTGGATTTC-1_1	P1	0	5.18059	4.12725
ACAGAAAGTTTCAGAC-1_1	P1	0	2.71921	7.99953
ACAGAAATCGAGAAAT-1_1	P1	4	6.72035	3.35606
ACAGCCGAGAGTCCGA-1_1	P1	2	5.60118	-5.82508
ACAGCCGAGATCGACG-1_1	P1	2	6.40499	-7.24753
ACAGGGAAGAGAGTGA-1_1	P1	2	6.55465	-5.89927
ACAGGGAAGTTGTACC-1_1	P1	3	-5.73458	-8.94703
ACAGGGATCTATACTC-1_1	P1	2	7.4826	-5.31832
ACATCCCGTTAGTCGT-1_1	P1	4	7.63109	4.36714
ACATCGAAGAAATTCG-1_1	P1	3	-5.25406	-9.82785
ACATCGACATTCATCT-1_1	P1	2	7.58651	-7.40153
ACATCGAGTTATTCCT-1_1	P1	2	6.22298	-5.31457
ACATCGAGTTCTCAGA-1_1	P1	0	4.24466	6.86566
ACATCGAGTTGTAAAG-1_1	P1	3	-6.83269	-8.16403
ACATCGATCGCTTAAG-1_1	P1	0	3.80872	5.31187
ACATGCAAGTCGAAAT-1_1	P1	3	-5.60649	-8.05723
ACATGCACAGCTATTG-1_1	P1	3	-6.10445	-9.69445
ACATGCATCGGTCGGT-1_1	P1	1	-8.92623	-4.75607
ACATTTCGTACAAACA-1_1	P1	2	6.72777	-3.43723
ACATTTCTCAGCGTCG-1_1	P1	2	7.65853	-3.67038
ACATTTCTCCCTTGGT-1_1	P1	2	7.70955	-3.78484
ACATTTCTCGGAACTT-1_1	P1	0	0.229348	9.09381
ACCAAACAGCATTGAA-1_1	P1	0	-2.14354	8.92871
ACCAAACCAACGTTAC-1_1	P1	0	0.865513	8.78635
ACCAAACCAATCGCAT-1_1	P1	1	-7.14184	-2.24762
ACCAAACCACACGGAA-1_1	P1	6	0.358238	-2.35623
ACCAACAGTCTTTCAT-1_1	P1	2	8.22398	-7.03606
ACCATTTAGATGGGCT-1_1	P1	6	1.14287	-1.42934
ACCATTTCAAACTCGT-1_1	P1	3	-6.59161	-7.68006
ACCATTTGTCGTACTA-1_1	P1	1	-11.4457	-4.44809
ACCCAAAAGGTGCCTC-1_1	P1	1	-8.41005	-4.3927
ACCCAAACAGCCGTTG-1_1	P1	1	-8.32709	-4.0571
ACCCAAACATGAAGCG-1_1	P1	0	3.33054	5.2993
ACCCTCATCTCCGATC-1_1	P1	4	5.21212	1.56478
ACCCTTGCATTGTGCA-1_1	P1	0	2.68584	7.3847
ACCCTTGGTGATTGGG-1_1	P1	0	-0.7801	8.78309
ACCCTTGGTGTACGCC-1_1	P1	2	8.48586	-9.88283
ACCCTTGGTTGACTGT-1_1	P1	0	4.044	7.22256
ACCCTTGTCAGTGCGC-1_1	P1	0	-1.1994	5.52676
ACCGTTCCAATATCCG-1_1	P1	3	-4.51922	-9.2143
ACCGTTCTCAATCCAG-1_1	P1	2	8.31227	-6.96955
ACCGTTCTCCGCTTAC-1_1	P1	0	5.00384	4.86536
ACCTACCCAAGAGTGC-1_1	P1	4	6.67957	3.7031
ACCTACCCAGTTCACA-1_1	P1	2	6.44772	-3.25899
ACCTACCGTCGTGATT-1_1	P1	2	5.32766	-5.41209
ACCTACCGTCTCCTGT-1_1	P1	1	-8.10971	-5.40303
ACCTACCGTGGTTTGT-1_1	P1	2	7.2688	-5.51294
ACCTACCTCATGAGAA-1_1	P1	0	4.12902	7.66677
ACCTACCTCCTCGATC-1_1	P1	0	4.07041	6.65627
ACCTACCTCGGTAAGG-1_1	P1	1	-11.1045	-4.59622
ACCTGAATCACTAGCA-1_1	P1	2	8.08408	-4.86808
ACCTGAATCCTACGGG-1_1	P1	2	7.57004	-3.72558
ACCTGTCAGGCCCAAA-1_1	P1	1	-10.4728	-3.97422
ACCTGTCCAAGACGGT-1_1	P1	2	8.22518	-9.85269
ACCTGTCTCTACCACC-1_1	P1	1	-11.1291	-4.13386
ACGATCAAGCTGGCTC-1_1	P1	0	1.7644	6.41878
ACGATCACAGAATGTA-1_1	P1	7	-2.38084	5.07412
ACGATGTGTTGACTGT-1_1	P1	1	-10.8374	-4.51482
ACGATGTTCAGTCTTT-1_1	P1	2	7.3126	-7.95402
ACGCACGAGGTCACTT-1_1	P1	3	-7.57939	-9.47413
ACGCACGCACGCTGAC-1_1	P1	2	7.26518	-3.7771
ACGCACGCAGACAATA-1_1	P1	0	2.52826	6.4494
ACGCACGCATAACGGG-1_1	P1	2	8.40392	-5.41162
ACGGAAGAGTTGGAAT-1_1	P1	3	-7.04148	-9.11789
ACGGAAGTCAAGCTTG-1_1	P1	5	-8.02157e-05	-4.15205
ACGGGTCCAAAGGATT-1_1	P1	2	7.40218	-5.39862
ACGGGTCCAAGACGAC-1_1	P1	0	3.79759	5.17688
ACGGGTCGTGAAGCGT-1_1	P1	3	-5.03188	-9.75596
ACGGGTCGTGCAGGAT-1_1	P1	3	-5.04977	-10.143
ACGGTCGCACTCCTGT-1_1	P1	2	7.08582	-9.77679
ACGGTCGGTATTTCTC-1_1	P1	2	7.34922	-5.54807
ACGGTTAAGAGTGGCT-1_1	P1	6	1.37222	-1.83601
ACGGTTACAAATGCGG-1_1	P1	4	5.74495	2.07927
ACGGTTAGTCCGGCAT-1_1	P1	1	-7.92519	-3.49862
ACGTAACAGAAGCGGG-1_1	P1	4	6.68367	3.4777
ACGTAACGTGGCATCC-1_1	P1	1	-9.43761	-2.89841
ACGTAACTCAAGGTGG-1_1	P1	1	-5.60215	-3.94499
ACGTAACTCTGGAGAG-1_1	P1	1	-8.43757	-6.05546
ACGTACAAGACGCCAA-1_1	P1	3	-6.71853	-9.60754
ACGTACAAGTAACGAT-1_1	P1	2	7.88873	-4.33418
ACGTACAGTGGTATGG-1_1	P1	0	2.91705	6.18091
ACGTACATCAAGCCAT-1_1	P1	2	6.65433	-6.54378
ACGTACATCGCCAACG-1_1	P1	0	3.92156	5.81551
ACGTAGTAGTCTGGAG-1_1	P1	0	4.51312	6.60629
ACGTCCTAGCTTAAGA-1_1	P1	7	-1.66002	5.16293
ACGTCCTGTGGGTCAA-1_1	P1	0	0.487887	9.42463
ACGTCCTTCGACGATT-1_1	P1	2	7.31565	-4.26853
ACGTTCCAGATCGCTT-1_1	P1	2	7.41432	-5.02342
ACGTTCCCACAATGAA-1_1	P1	0	0.170032	9.1309
ACGTTCCGTTGCATGT-1_1	P1	0	3.70559	7.16848
ACGTTCCGTTGGGATG-1_1	P1	2	6.18381	-7.66932
ACGTTCCTCAGCCCAG-1_1	P1	0	2.70146	7.90014
ACGTTCCTCTCTGGTC-1_1	P1	2	4.82575	-5.09665
ACGTTCCTCTGTAACG-1_1	P1	3	-5.78452	-9.75126
ACTACGAAGTAAATGC-1_1	P1	1	-8.69822	-6.34717
ACTACGATCAGTCCGG-1_1	P1	0	2.82383	8.5693
ACTATCTAGGCCTAAG-1_1	P1	3	-4.86774	-8.03387
ACTATCTCATATTCGG-1_1	P1	1	-11.4904	-3.9372
ACTATCTCATCGTCCT-1_1	P1	2	8.4104	-7.71988
ACTATCTGTGGACCTC-1_1	P1	2	7.9436	-7.60995
ACTATCTGTTACGCCG-1_1	P1	0	4.917	4.84986
ACTATGGCAATCGCAT-1_1	P1	1	-7.72904	-2.61199
ACTATGGCAGACCATT-1_1	P1	2	6.45137	-5.5143
ACTATGGTCTGGGAGA-1_1	P1	2	6.99116	-5.27515
ACTATTCAGAACCGCA-1_1	P1	0	1.75975	9.32025
ACTCCCAAGGGTGGGA-1_1	P1	2	7.8903	-5.67347
ACTCCCAGTTCTCAGA-1_1	P1	0	3.32684	6.18477
ACTCCCATCACCATGA-1_1	P1	2	8.43249	-9.53626
ACTCCCATCGAGAACG-1_1	P1	1	-6.78811	-3.9605
ACTCTCGGTCCTCCAT-1_1	P1	2	7.38574	-4.18095
ACTCTCGGTTTCCCAC-1_1	P1	1	-5.71499	-3.05874
ACTCTCGTCAGAATAG-1_1	P1	0	2.93399	7.52329
ACTGATGAGAGATGCC-1_1	P1	0	5.49042	4.68892
ACTGATGAGTAGCTCT-1_1	P1	1	-8.96079	-3.02573
ACTGATGTCGCACGAC-1_1	P1	1	-8.51644	-5.28552
ACTGCAAAGGTCCCTG-1_1	P1	3	-5.02779	-9.36309
ACTGCAACAAGAGCTG-1_1	P1	0	3.05545	5.81854
ACTGCAACAAGCAATA-1_1	P1	0	-2.2768	9.98954
ACTGCAATCAAACCTG-1_1	P1	1	-8.92256	-5.7434
ACTGCAATCTGCTGAA-1_1	P1	0	2.26187	8.42426
ACTGTCCGTGACTGAG-1_1	P1	2	6.56793	-5.04409
ACTGTCCTCTCATGCC-1_1	P1	0	3.74601	7.71832
ACTGTGAAGGAGTCTG-1_1	P1	1	-11.3286	-4.24325
ACTGTGACACGATTCA-1_1	P1	3	-5.08008	-9.45547
ACTGTGAGTTTAAGGA-1_1	P1	2	8.53609	-9.81354
ACTTAGGAGCGAGTCA-1_1	P1	0	4.58821	5.09093
ACTTAGGTCATTGCCC-1_1	P1	0	-0.557325	9.07705
ACTTAGGTCTACTGCC-1_1	P1	0	4.82066	7.0079
ACTTAGGTCTCTGCCA-1_1	P1	2	7.78973	-5.27015
ACTTATCCAGCATCTA-1_1	P1	2	5.55892	-4.91185
ACTTATCGTTGTGGAG-1_1	P1	2	6.05441	-7.39665
ACTTCCGAGCACTCCG-1_1	P1	0	4.63404	5.26997
ACTTCCGAGGGTGAGG-1_1	P1	3	-5.05629	-9.0567
ACTTCCGAGTGGTTAA-1_1	P1	2	8.20653	-7.0672
ACTTCCGCACTGAATC-1_1	P1	0	2.77705	7.68684
ACTTCCGCATGGGCAA-1_1	P1	0	3.5128	7.21816
ACTTCCGGTCTGCATA-1_1	P1	2	7.06331	-3.27841
ACTTCCGTCCCATAAG-1_1	P1	0	4.25409	5.56522
ACTTCCGTCTGTGCTC-1_1	P1	0	2.75863	7.73848
ACTTCGCCAAGGGCAT-1_1	P1	2	7.29203	-3.5098
ACTTTCAAGGCACTAG-1_1	P1	0	2.49252	6.84695
ACTTTCAGTCGGCTAC-1_1	P1	0	3.13119	7.10793
ACTTTCATCGAGCTGC-1_1	P1	2	8.541	-7.71447
ACTTTGTCAATAGTGA-1_1	P1	0	0.788358	8.90083
AGAAATGAGTTCACTG-1_1	P1	2	7.05135	-7.4393
AGAAATGCACCAGTAT-1_1	P1	2	7.53766	-3.59842
AGAAATGCATCGCCTT-1_1	P1	2	6.34287	-7.25518
AGAAATGTCGGTATGT-1_1	P1	1	-10.8004	-3.53331
AGAACCTAGTGAGCCA-1_1	P1	5	-0.0468945	-3.98995
AGAACCTGTGGTTTAC-1_1	P1	2	6.41092	-7.71875
AGAAGTACAATGTGGG-1_1	P1	0	2.07334	7.72077
AGAAGTATCGTACCTC-1_1	P1	0	-0.816096	9.62859
AGAAGTATCTACTATC-1_1	P1	3	-6.24527	-8.56866
AGAAGTATCTGTGCAA-1_1	P1	0	-0.389052	9.36712
AGACAAAAGCTGAAAT-1_1	P1	2	7.28539	-5.31616
AGACAAACACGGTGCT-1_1	P1	2	5.74941	-7.47136
AGACAAACAGGCAATG-1_1	P1	2	7.55691	-4.85773
AGACAAATCGCCAACG-1_1	P1	2	6.4647	-4.98184
AGACACTAGGTCACTT-1_1	P1	0	3.42101	6.21355
AGACACTGTTGGGATG-1_1	P1	0	-1.73309	8.73467
AGACACTGTTGTATGC-1_1	P1	1	-8.58877	-5.63374
AGACAGGCAAAGACTA-1_1	P1	3	-4.85399	-9.37571
AGACAGGCAGGCTACC-1_1	P1	2	7.7561	-6.16941
AGACAGGGTATAGGGC-1_1	P1	0	2.90691	7.48496
AGACAGGGTTCTGAGT-1_1	P1	2	5.43165	-6.09702
AGACAGGGTTGGGTAG-1_1	P1	2	5.97018	-6.69682
AGACCATAGGAATCGC-1_1	P1	3	-6.55661	-9.37602
AGACCATCATCGATAC-1_1	P1	3	-4.54729	-10.0957
AGACCATGTTGAGTCT-1_1	P1	3	-6.30565	-8.24963
AGACCCGAGTCAGGGT-1_1	P1	1	-11.3979	-4.43691
AGACCCGCACGCAGTC-1_1	P1	2	7.31776	-7.04569
AGACCCGCAGAGGTTG-1_1	P1	0	4.58881	6.4724
AGACCCGGTCGATTAC-1_1	P1	0	3.2247	6.35658
AGACTCAGTTCGGTCG-1_1	P1	2	5.62893	-8.6344
AGACTCATCAATCCAG-1_1	P1	0	1.75575	6.96115
AGACTCATCTGATGGT-1_1	P1	5	-0.348675	-3.85917
AGAGAATAGACCAAGC-1_1	P1	0	1.97034	5.94678
AGAGAATCAAAGAGTT-1_1	P1	0	2.1624	5.68017
AGAGAATCAGTGCGCT-1_1	P1	2	6.74927	-3.42795
AGAGAATTCCGTGCGA-1_1	P1	0	-1.40263	10.2816
AGAGAATTCTTCCGTG-1_1	P1	2	5.60264	-8.60654
AGAGAGCGTGGTCCCA-1_1	P1	0	3.35212	5.7081
AGAGCAGGTACGTGTT-1_1	P1	3	-6.30871	-7.76473
AGAGCAGTCCTCTAAT-1_1	P1	0	5.52574	3.96373
AGAGCCCAGTCCCGGT-1_1	P1	6	0.844848	-1.49617
AGAGCCCAGTTCGCAT-1_1	P1	1	-8.35008	-3.67267
AGAGCCCCACCACTGG-1_1	P1	2	8.45285	-7.40759
AGAGCCCTCACGACTA-1_1	P1	1	-8.92854	-6.70134
AGATAGAAGCAGCCTC-1_1	P1	7	-2.82809	4.85468
AGATAGAAGGCGTTGA-1_1	P1	1	-8.13077	-6.85041
AGATAGACAATAAGGT-1_1	P1	0	4.31613	5.69365
AGATCCAAGGTTCTTG-1_1	P1	2	5.83029	-7.71578
AGATCCACAAAGGTTA-1_1	P1	4	5.96703	1.93693
AGATCCACAGAGACTG-1_1	P1	0	-2.03761	10.1157
AGATCCAGTAACATGA-1_1	P1	3	-5.38618	-8.95591
AGATCCATCCTCATAT-1_1	P1	1	-9.1345	-4.42839
AGATCGTCAAGCACCC-1_1	P1	0	2.70772	5.93126
AGATCGTGTCGACGCT-1_1	P1	2	6.75279	-3.09862
AGATCGTTCTATTCGT-1_1	P1	2	6.84556	-4.81364
AGATGCTAGGCTTAAA-1_1	P1	1	-8.58822	-5.57006
AGATGCTAGTGTAGTA-1_1	P1	0	-2.09308	9.47356
AGATGCTGTTGCTGAT-1_1	P1	0	5.17694	4.32984
AGATGCTTCAGTGGGA-1_1	P1	3	-4.9137	-9.25226
AGATGCTTCCCAGCGA-1_1	P1	2	8.38613	-9.88077
AGCATCACATGGGCAA-1_1	P1	4	5.40032	2.00589
AGCATCAGTTCTTAGG-1_1	P1	1	-7.45589	-3.65495
AGCCAATAGCGATCGA-1_1	P1	4	6.83814	3.86628
AGCCAATAGTCCGCGT-1_1	P1	2	7.21742	-5.30192
AGCCAATCAAGATGTA-1_1	P1	1	-10.8139	-3.88711
AGCCAATGTTGCCATA-1_1	P1	3	-4.99938	-8.07237
AGCCAATTCATCGCCT-1_1	P1	2	7.52674	-7.38495
AGCCACGAGCCATATC-1_1	P1	3	-4.77363	-9.91399
AGCCACGCAGCGTATT-1_1	P1	3	-4.79348	-8.54356
AGCCAGCAGCACCGTC-1_1	P1	4	5.6874	2.2052
AGCGATTGTAGGCTCC-1_1	P1	4	6.93306	4.38287
AGCGATTGTCTTGCGG-1_1	P1	3	-5.07397	-7.91021
AGCGATTGTGCGTTTA-1_1	P1	0	3.97163	5.23038
AGCGCCACAGTGGCTC-1_1	P1	4	6.18095	1.97952
AGCGCTGAGACAGCGT-1_1	P1	0	-1.71803	10.4201
AGCGCTGAGCGCACAA-1_1	P1	1	-7.53296	-3.81487
AGCGTATAGCTGGCTC-1_1	P1	1	-8.67938	-2.75497
AGCGTATAGTAGGAAG-1_1	P1	2	7.60755	-3.68728
AGCGTATTCTAGCAAC-1_1	P1	0	2.23362	5.39814
AGCGTCGGTCACTCGG-1_1	P1	5	0.0328489	-4.01832
AGCTACACACTCACTC-1_1	P1	0	2.72942	4.76803
AGCTCAAAGTGACCTT-1_1	P1	2	7.63018	-3.57078
AGCTCAACAGTCGAGA-1_1	P1	0	4.07345	6.78565
AGCTCAAGTCCTACAA-1_1	P1	0	4.33358	5.97835
AGCTCAATCCGCAAAT-1_1	P1	5	-0.200492	-4.12165
AGCTTCCCACTCAGAT-1_1	P1	3	-4.99967	-8.17788
AGCTTCCTCCCGAGTG-1_1	P1	0	3.76571	6.71322
AGGAAATAGGTCATTC-1_1	P1	1	-9.10808	-3.29018
AGGAAATCACCCAAGC-1_1	P1	1	-7.46508	-2.26412
AGGAAATTCGCCTTGT-1_1	P1	0	4.08495	6.35677
AGGAATATCGATACAC-1_1	P1	6	1.05183	-2.07742
AGGACGAAGTAAACGT-1_1	P1	2	5.65771	-5.41759
AGGACGATCTCGACGG-1_1	P1	2	6.23183	-7.47171
AGGACTTTCCAATCTT-1_1	P1	2	6.37038	-7.59227
AGGACTTTCGGACCAC-1_1	P1	0	4.90382	5.81125
AGGACTTTCTCTCGCA-1_1	P1	2	5.03664	-6.25602
AGGACTTTCTTGGATG-1_1	P1	0	2.88719	6.5036
AGGATAACAAATTGCC-1_1	P1	5	-0.0136624	-4.14811
AGGATAACAACACGTT-1_1	P1	2	6.14534	-5.29411
AGGATAAGTCGACTTA-1_1	P1	0	-1.44703	9.18256
AGGATAATCAGTGTCA-1_1	P1	1	-8.92926	-6.8248
AGGATCTGTAGTACGG-1_1	P1	0	3.37404	8.18183
AGGATCTTCCGATAGT-1_1	P1	0	3.73258	7.17584
AGGCATTTCAGCGCGT-1_1	P1	3	-5.73921	-9.00028
AGGCCACAGAACAAGG-1_1	P1	0	4.9589	6.32172
AGGCCACGTCATGGCC-1_1	P1	3	-5.43005	-8.01543
AGGCCACTCATGCCAA-1_1	P1	3	-5.4499	-9.86787
AGGCTGCAGGGTTAAT-1_1	P1	2	7.06248	-7.60156
AGGCTGCAGTTCCGGC-1_1	P1	1	-6.7173	-4.25196
AGGCTGCCAGCTGTTA-1_1	P1	0	4.535	6.99675
AGGCTGCGTCGCTGCA-1_1	P1	0	4.27097	5.67385
AGGCTGCTCAAGAAAC-1_1	P1	2	6.30457	-6.0968
AGGCTGCTCATTTGGG-1_1	P1	4	5.44014	1.5163
AGGGAGTCAGGGCTTC-1_1	P1	3	-7.40347	-9.3076
AGGGAGTTCCTTCAGC-1_1	P1	4	5.85	3.77167
AGGGCCTCAATGTTGC-1_1	P1	0	4.90235	5.51873
AGGGCCTCACAAACGG-1_1	P1	1	-8.53982	-6.48671
AGGGCCTCACATATCG-1_1	P1	1	-6.64311	-1.00458
AGGGCCTGTGAGGATC-1_1	P1	0	2.64888	5.09468
AGGGCCTTCGAGCCAC-1_1	P1	0	4.69893	4.6035
AGGGCCTTCTCGCCTA-1_1	P1	0	3.5282	5.76384
AGGGCTCAGAGGACTC-1_1	P1	3	-5.98808	-7.30706
AGGGCTCAGAGGTGCT-1_1	P1	0	-0.138586	9.33464
AGGGCTCAGGTCACTT-1_1	P1	1	-6.89401	-2.80856
AGGGCTCCATAATGAG-1_1	P1	5	-0.0627217	-4.28513
AGGGCTCGTGAGATCG-1_1	P1	0	-1.24788	10.5614
AGGGCTCTCATGCCCT-1_1	P1	0	3.77002	6.53874
AGGGTCCAGGGACAGG-1_1	P1	1	-7.17461	-4.50685
AGGGTCCCAACCGACC-1_1	P1	3	-6.19013	-8.92343
AGGGTCCCAGGATGAC-1_1	P1	2	6.08626	-7.30387
AGGGTGAGTGCCGTAC-1_1	P1	4	5.92983	3.14663
AGGGTGATCATGACAC-1_1	P1	2	6.56196	-3.60882
AGGGTGATCTGCGGAC-1_1	P1	3	-5.21024	-8.40552
AGGTCATAGATTAGCA-1_1	P1	3	-5.42601	-9.98232
AGGTCATAGGGTTAGC-1_1	P1	2	8.4705	-9.74763
AGGTCATCAAAGGCAC-1_1	P1	0	1.6416	5.99971
AGGTCATGTATTGACC-1_1	P1	2	6.25793	-8.46677
AGGTCATGTGGGAGAG-1_1	P1	1	-6.84411	-3.42323
AGGTCATGTTTCGACA-1_1	P1	0	-1.63562	10.4349
AGGTCTATCAAGAATG-1_1	P1	0	4.60062	4.89249
AGGTGTTAGGTAATCA-1_1	P1	4	6.46913	4.01947
AGGTGTTAGGTGAGAA-1_1	P1	3	-5.41065	-8.24661
AGGTGTTCACGTAACT-1_1	P1	3	-5.43149	-9.77183
AGGTGTTGTGACTCGC-1_1	P1	2	6.5687	-7.09707
AGGTGTTGTTGTGGAG-1_1	P1	1	-8.91518	-6.40166
AGGTGTTTCTGCACCT-1_1	P1	2	6.4457	-3.38568
AGGTTACAGCGAACTG-1_1	P1	0	-0.541069	9.87665
AGGTTACAGGAAACGA-1_1	P1	2	6.68363	-4.16799
AGGTTACCAACTCATG-1_1	P1	3	-4.84063	-8.3747
AGGTTACCACTATCCC-1_1	P1	4	7.30519	4.25349
AGGTTACGTATTGACC-1_1	P1	0	1.61617	6.12208
AGGTTACGTCTTTCTA-1_1	P1	0	3.46028	7.5101
AGGTTGTAGGCCTGAA-1_1	P1	3	-7.10481	-8.84098
AGGTTGTAGTCCGTCG-1_1	P1	4	6.29751	2.66869
AGGTTGTCAAGTGCTT-1_1	P1	4	7.52545	4.55246
AGGTTGTTCCAATCCC-1_1	P1	0	-2.11108	8.98941
AGTAACCAGTGATTCC-1_1	P1	3	-4.66886	-9.68673
AGTAACCCAATATCCG-1_1	P1	0	1.22844	8.38865
AGTAACCCAGGAAGTC-1_1	P1	0	1.74164	5.49752
AGTAACCGTATAATGG-1_1	P1	3	-7.35986	-9.48144
AGTAACCTCTGCCCTA-1_1	P1	1	-8.68372	-5.83824
AGTACCAAGGTGCGAT-1_1	P1	1	-9.00575	-4.35496
AGTACCACACAATGTC-1_1	P1	0	-2.23058	9.27177
AGTACCACACTGAGGA-1_1	P1	6	0.635646	-1.19617
AGTACTGCACGCTATA-1_1	P1	3	-6.40441	-9.76113
AGTAGCTTCAAGAGTA-1_1	P1	5	-4.82631	2.03115
AGTAGTCCACAATGCT-1_1	P1	0	0.180956	8.5333
AGTAGTCGTCCTTAAG-1_1	P1	0	3.87447	5.61372
AGTAGTCGTGTTACTG-1_1	P1	1	-8.96573	-5.11877
AGTAGTCTCATTCTTG-1_1	P1	0	-2.26919	9.60151
AGTAGTCTCGAAGGAC-1_1	P1	3	-4.85156	-10.2603
AGTCAACAGCATGCGA-1_1	P1	0	2.36929	4.86393
AGTCAACCACCCTGTT-1_1	P1	3	-5.17418	-8.18385
AGTCAACCATAGAGGC-1_1	P1	3	-10.5457	-5.28061
AGTCAACGTATACGGG-1_1	P1	0	2.49349	7.72614
AGTCAACTCGGAGCAA-1_1	P1	0	0.334511	8.588
AGTCACAGTATGATCC-1_1	P1	6	1.18625	-1.91883
AGTCATGCATCCGGTG-1_1	P1	1	-9.74443	-4.33719
AGTCTCCTCGGTAGAG-1_1	P1	4	6.18182	2.43882
AGTCTCCTCTTGGTCC-1_1	P1	2	6.8767	-4.9221
AGTGACTGTATCCCAA-1_1	P1	0	-1.08223	10.3172
AGTGATCTCGACACCG-1_1	P1	0	2.3848	7.3087
AGTGCCGAGGAGGCAG-1_1	P1	2	5.7178	-7.48358
AGTGCCGCACTGCGAC-1_1	P1	1	-9.04379	-2.5235
AGTGCCGGTCAATGGG-1_1	P1	0	2.64702	6.83788
AGTGTTGAGATCCCGC-1_1	P1	0	4.71963	4.39937
AGTGTTGAGGTCGAGT-1_1	P1	4	6.26678	3.50018
AGTGTTGAGTACTGGG-1_1	P1	1	-8.49131	-2.62922
AGTGTTGAGTATAACG-1_1	P1	6	0.964236	-1.28715
AGTTAGCGTAACATCC-1_1	P1	0	4.36716	6.80727
AGTTAGCGTATGGGAC-1_1	P1	3	-6.04275	-9.52631
AGTTCCCGTATCAAGA-1_1	P1	0	2.73572	7.41871
AGTTCCCGTCGAACGA-1_1	P1	3	-4.94458	-9.91356
AGTTCCCGTGCGTCGT-1_1	P1	0	3.31069	7.19289
AGTTCGAAGATTAGCA-1_1	P1	0	4.29007	6.2078
AGTTCGAAGTGGATTA-1_1	P1	3	-6.38194	-9.66494
AGTTCGAGTAGGTTTC-1_1	P1	0	-1.69577	8.60997
AGTTCGATCGACACTA-1_1	P1	2	6.77479	-4.79577
ATACCGAAGTCACTCA-1_1	P1	0	2.93194	8.03804
ATACCGACAGCTCCTT-1_1	P1	1	-11.5926	-4.23342
ATACCGAGTATGACAA-1_1	P1	7	-1.79476	5.23317
ATACCGAGTCTCTCTG-1_1	P1	3	-5.73965	-8.7104
ATACCGAGTGCTGCAC-1_1	P1	1	-8.41887	-7.0448
ATACCTTCAGTTGTCA-1_1	P1	2	7.84385	-5.07284
ATACTTCTCGCTATTT-1_1	P1	2	7.75233	-5.73451
ATAGAGACATCCAATG-1_1	P1	2	7.72838	-3.93705
ATAGAGAGTAGAATGT-1_1	P1	0	-0.682768	9.18779
ATAGAGATCCGCATAA-1_1	P1	0	2.2651	5.86285
ATAGGCTCATGACGTT-1_1	P1	0	3.21731	7.95881
ATATCCTAGACTTCCA-1_1	P1	2	7.92295	-4.39554
ATATCCTGTTAAACAG-1_1	P1	0	4.60691	6.05691
ATCACAGCACTTGGCG-1_1	P1	3	-5.37058	-8.5382
ATCACAGGTACTGCGC-1_1	P1	0	2.71768	8.55197
ATCACGACATGTGGCC-1_1	P1	1	-8.79841	-6.71145
ATCACTTAGCAACAGC-1_1	P1	0	5.05209	4.95308
ATCACTTAGCAGTACG-1_1	P1	5	-0.00993972	-4.18377
ATCACTTAGGTTAGTA-1_1	P1	1	-11.0655	-3.80314
ATCACTTCACATGGTT-1_1	P1	2	5.51559	-7.78401
ATCACTTCAGGGTCTC-1_1	P1	3	-6.96197	-9.22484
ATCACTTCAGGTTTAC-1_1	P1	0	3.33586	4.8092
ATCACTTCATAGGAGC-1_1	P1	1	-11.4648	-3.53511
ATCAGGTAGCTGTTCA-1_1	P1	4	5.57634	1.69715
ATCAGGTAGTAAATGC-1_1	P1	1	-7.88636	-4.56806
ATCAGGTCATCAGTGT-1_1	P1	2	6.06579	-7.61581
ATCAGGTGTCCCAAAT-1_1	P1	0	0.914576	8.01127
ATCAGGTTCCAGTTCC-1_1	P1	0	0.457614	9.04536
ATCAGGTTCTTGAACG-1_1	P1	2	6.50878	-5.43079
ATCATTCGTCATAAAG-1_1	P1	6	0.999652	-1.14203
ATCATTCGTCTTACTT-1_1	P1	4	6.81951	3.76515
ATCCACCGTTGCTCAA-1_1	P1	2	5.47081	-8.49241
ATCCACCTCAACCTCC-1_1	P1	2	6.58152	-3.45376
ATCCACCTCCTAAACG-1_1	P1	0	1.38968	8.45157
ATCCACCTCGAGAAGC-1_1	P1	1	-9.23126	-6.06549
ATCCATTAGGCGCTTC-1_1	P1	2	6.74156	-3.20656
ATCCATTAGGTCGTCC-1_1	P1	6	1.02346	-1.63204
ATCCATTCATAGAATG-1_1	P1	1	-5.84482	-3.35628
ATCCATTGTCGGTGTC-1_1	P1	5	-0.383313	-4.51608
ATCCATTGTCTCAAGT-1_1	P1	2	5.90941	-4.59231
ATCCCTGCAAAGACTA-1_1	P1	4	7.76005	4.55662
ATCCCTGGTCCATCTC-1_1	P1	3	-6.19597	-7.47464
ATCCCTGTCACGTCCT-1_1	P1	2	7.12419	-4.32984
ATCCCTGTCTGACCCT-1_1	P1	0	5.29862	5.75407
ATCCGTCAGATTACCC-1_1	P1	0	3.53233	6.89023
ATCCGTCTCGCTGTCT-1_1	P1	0	3.73078	5.8381
ATCCGTCTCGGCTGTG-1_1	P1	1	-9.28011	-4.3405
ATCCTATAGGCTTTCA-1_1	P1	0	5.37	5.73529
ATCCTATCATGACTTG-1_1	P1	4	5.60031	1.4416
ATCGATGAGCATGATA-1_1	P1	1	-7.61459	-3.20417
ATCGATGAGGGAGGTG-1_1	P1	3	-6.14913	-9.35391
ATCGATGGTCCCTGTT-1_1	P1	2	6.81146	-4.08088
ATCGATGGTCTATGAC-1_1	P1	6	1.27973	-0.374038
ATCGATGTCAACGTGT-1_1	P1	3	-4.85163	-8.71425
ATCGATGTCATACAGC-1_1	P1	3	-4.90373	-9.89591
ATCGATGTCCAGTACA-1_1	P1	0	2.36161	7.46725
ATCGATGTCCCAGCGA-1_1	P1	3	-5.24131	-9.91704
ATCGCCTCAACGGCCT-1_1	P1	3	-4.35692	-9.29831
ATCGCCTGTCTGTAAC-1_1	P1	2	6.67879	-7.38121
ATCGCCTGTTAGGACG-1_1	P1	0	5.02019	4.42191
ATCGGATAGTGAGGCT-1_1	P1	1	-8.89104	-6.8568
ATCGGATTCGAGAGCA-1_1	P1	3	-6.18142	-8.43674
ATCGGCGAGTTGGCTT-1_1	P1	0	3.20089	7.54542
ATCGGCGCATAGAGGC-1_1	P1	3	-4.98126	-7.96287
ATCGGCGTCATGGAGG-1_1	P1	1	-11.5688	-3.47012
ATCGGCGTCTACTGAG-1_1	P1	7	-2.70137	4.96104
ATCGTAGAGAACAGGA-1_1	P1	1	-8.41073	-5.97983
ATCGTAGAGCCGATCC-1_1	P1	1	-11.1987	-4.51175
ATCGTAGAGCTCGTGC-1_1	P1	3	-4.74255	-8.41063
ATCGTAGAGCTCTTCC-1_1	P1	0	2.66681	8.23256
ATCGTAGAGTGATTCC-1_1	P1	2	6.65583	-3.17288
ATCGTAGTCTACCAGA-1_1	P1	0	4.72417	5.53239
ATCGTCCAGCTACAAA-1_1	P1	0	3.55687	6.1383
ATCGTGAAGAGACAAG-1_1	P1	1	-8.80394	-2.66196
ATCGTGAAGGTCGTCC-1_1	P1	3	-4.75617	-8.43156
ATCGTGATCCGCGATG-1_1	P1	2	6.04039	-5.39142
ATCTCTAAGATCGACG-1_1	P1	5	-4.31639	0.926542
ATCTCTACAGGAACCA-1_1	P1	0	0.148691	9.2499
ATCTCTAGTACAGAAT-1_1	P1	0	5.58832	3.0196
ATCTCTAGTCATCAGT-1_1	P1	2	8.34625	-6.90275
ATCTTCAAGACATGCG-1_1	P1	4	7.39013	4.29927
ATCTTCACATGGTACT-1_1	P1	0	-1.22193	10.242
ATCTTCAGTGCGGTAA-1_1	P1	0	1.39174	8.69246
ATGAAAGAGTGCACTT-1_1	P1	0	2.53322	6.4987
ATGAAAGCAATGTCTG-1_1	P1	0	-1.4061	10.4483
ATGAAAGCACCATATG-1_1	P1	2	7.48723	-7.68046
ATGAAAGCACCCGTAG-1_1	P1	2	7.10925	-7.22938
ATGAAAGTCATGAGGG-1_1	P1	3	-7.5645	-9.50091
ATGACCACACGAGGTA-1_1	P1	4	6.05348	2.3482
ATGACCATCCCTCTAG-1_1	P1	3	-5.54668	-9.76343
ATGAGGGAGCATTGTC-1_1	P1	0	0.0982538	9.35565
ATGAGGGAGTCCGCCA-1_1	P1	5	-0.507852	-4.52002
ATGAGGGCATCCGGCA-1_1	P1	2	7.96937	-7.11068
ATGAGTCTCCCGATCT-1_1	P1	0	5.55526	4.62034
ATGATCGCATAGATGA-1_1	P1	3	-4.37746	-9.03144
ATGCATGAGCGTGTCC-1_1	P1	2	5.36285	-7.8922
ATGCATGAGGCCGCTT-1_1	P1	0	4.16822	5.9506
ATGCATGAGTTGAATG-1_1	P1	0	-1.16624	10.5285
ATGCATGGTAGCGTTT-1_1	P1	1	-8.71537	-5.56748
ATGCCTCGTCCTCCAT-1_1	P1	3	-5.10502	-8.01462
ATGCCTCGTTGGTAGG-1_1	P1	0	4.77527	5.82786
ATGCCTCTCCCGTTGT-1_1	P1	4	7.46177	4.43742
ATGCGATTCTAGACCA-1_1	P1	4	6.8691	3.99977
ATGGAGGAGCCATGCC-1_1	P1	2	6.52452	-3.28025
ATGGAGGGTTCTTAGG-1_1	P1	0	2.12714	6.78778
ATGGATCAGGTTGTTC-1_1	P1	3	-5.05314	-9.28798
ATGGATCCAACAAGTA-1_1	P1	0	2.54021	6.49227
ATGGGAGAGAAGAGCA-1_1	P1	0	-0.73415	10.3949
ATGGGAGAGGAAACGA-1_1	P1	2	7.12126	-4.24534
ATGGGTTGTGCTCTTC-1_1	P1	0	1.84351	6.3694
ATGGGTTTCGTAGTGT-1_1	P1	0	0.950951	8.78694
ATGGGTTTCTTGTGCC-1_1	P1	0	4.13244	4.67359
ATGGTTGAGGTTAGTA-1_1	P1	0	2.30886	6.75759
ATGTCCCCATGGATCT-1_1	P1	2	4.78308	-5.09602
ATGTCCCGTTGATGTC-1_1	P1	5	-0.401971	-4.64904
ATGTCCCTCCAGTGTA-1_1	P1	3	-5.35218	-9.65144
ATGTCTTAGTTCGCAT-1_1	P1	3	-7.16888	-9.59712
ATGTCTTAGTTCTCTT-1_1	P1	2	6.75909	-3.05932
ATGTCTTTCACTCACC-1_1	P1	0	4.08306	4.62633
ATGTCTTTCTCTAGGA-1_1	P1	0	4.4634	7.30695
ATTACCTGTTCCATTT-1_1	P1	0	2.21142	9.22347
ATTACCTTCAAGAGGC-1_1	P1	2	6.13184	-7.25856
ATTACCTTCATACGGT-1_1	P1	2	7.77968	-6.34182
ATTACCTTCTATCGGA-1_1	P1	5	-0.0927736	-4.14071
ATTATCCAGCACTTTG-1_1	P1	0	4.38972	6.90055
ATTATCCAGCATTGTC-1_1	P1	1	-11.4095	-4.31878
ATTATCCGTTGTTGAC-1_1	P1	2	7.55479	-5.14816
ATTATCCTCAGGAACG-1_1	P1	0	4.13842	4.89718
ATTCACTTCCATTTGT-1_1	P1	1	-9.70969	-2.90103
ATTCACTTCTCATTAC-1_1	P1	0	0.444524	8.94248
ATTCAGGAGGCGTCCT-1_1	P1	4	7.23149	4.38338
ATTCAGGCATGTGGTT-1_1	P1	3	-5.81656	-9.07895
ATTCAGGTCTGAGATC-1_1	P1	0	-1.78206	9.58802
ATTCAGGTCTGTGCGG-1_1	P1	0	1.64719	6.41111
ATTCATCCACATGGTT-1_1	P1	2	7.8018	-5.51981
ATTCATCGTAACAGGC-1_1	P1	4	6.0029	1.94587
ATTCATCTCATCTCTA-1_1	P1	1	-9.93124	-3.90005
ATTCCATAGATGCTTC-1_1	P1	2	6.80067	-4.79118
ATTCCATGTGACATCT-1_1	P1	4	6.01541	3.34733
ATTCCATTCGGACAAG-1_1	P1	2	8.17896	-8.12805
ATTCCCGCACTACAGT-1_1	P1	0	4.36306	5.65241
ATTCCCGTCTACCAGA-1_1	P1	2	8.32334	-8.97126
ATTCCCGTCTACGGTA-1_1	P1	1	-8.93699	-6.6843
ATTCTACAGACCAACG-1_1	P1	1	-8.22015	-4.65328
ATTCTACCATGAGTAA-1_1	P1	3	-5.72057	-9.51694
ATTCTACTCAACTCTT-1_1	P1	2	7.7395	-3.98806
ATTGGGTAGATCCCAT-1_1	P1	3	-4.56329	-9.68843
ATTGGGTGTTTCGCTC-1_1	P1	4	5.50776	1.97767
ATTGGGTTCAAGTGTC-1_1	P1	1	-8.76705	-5.11799
ATTGTTCAGATGACAT-1_1	P1	3	-5.44501	-9.20532
ATTGTTCAGGTCACCC-1_1	P1	2	2.07246	8.53769
ATTTACCAGAGTTCGG-1_1	P1	0	4.0235	5.20654
ATTTACCAGCGGTATG-1_1	P1	2	5.48608	-8.33203
ATTTACCAGGCATCTT-1_1	P1	0	-1.44022	8.631
ATTTACCCACAGTATC-1_1	P1	0	3.71143	6.98807
ATTTACCGTATGAGAT-1_1	P1	3	-5.57246	-9.6515
ATTTACCGTCCGACGT-1_1	P1	0	0.13607	9.11792
ATTTCACCACATGTTG-1_1	P1	0	0.715683	9.35681
ATTTCACGTCGAACAG-1_1	P1	3	-5.04079	-8.39665
ATTTCACGTGCTGATT-1_1	P1	2	8.22129	-8.95165
ATTTCACTCACTAGCA-1_1	P1	3	-4.75515	-8.95009
ATTTCACTCGCGTTTC-1_1	P1	2	8.54485	-9.81751
CAAAGAACAAGTTCCA-1_1	P1	0	4.91447	4.52049
CAAAGAAGTATCGGTT-1_1	P1	0	-1.84055	8.82256
CAACAACGTTTCGATG-1_1	P1	4	6.75061	3.00449
CAACAGTCAAGTTTGC-1_1	P1	0	6.07056	4.38548
CAACAGTCACCTCGTT-1_1	P1	3	-4.45897	-9.29269
CAACAGTCAGAGGGTT-1_1	P1	7	-1.79237	5.23141
CAACAGTTCCAGCAAT-1_1	P1	2	7.23775	-4.76508
CAACCAAAGACAGCTG-1_1	P1	0	4.27624	5.91582
CAACCAACAGGCAATG-1_1	P1	2	8.42756	-9.58883
CAACCTCAGTAGTCCT-1_1	P1	0	4.20315	5.62686
CAACCTCAGTTTCGGT-1_1	P1	5	-5.10022	-9.19722
CAACCTCCACGAGGAT-1_1	P1	4	6.00518	3.99383
CAACCTCCACTCAAGT-1_1	P1	0	-1.71899	8.67546
CAACCTCTCACCCTTG-1_1	P1	3	-4.26815	-9.69071
CAACCTCTCCACCTCA-1_1	P1	0	3.38222	6.95285
CAACGATCAGTCCGTG-1_1	P1	0	3.79426	6.01762
CAACGATGTACTCCCT-1_1	P1	4	6.56726	2.26166
CAACGATGTCCACACG-1_1	P1	0	4.8317	5.1968
CAACGATTCCGACGGT-1_1	P1	2	7.47366	-5.30102
CAACGGCAGCCGAATG-1_1	P1	2	8.45483	-9.76371
CAAGACTCAACACAAA-1_1	P1	0	1.4698	8.63493
CAAGACTGTCAAGTTC-1_1	P1	2	5.80761	-8.44538
CAAGACTGTGGTCTGC-1_1	P1	2	8.34702	-8.92518
CAAGACTTCAAAGGTA-1_1	P1	0	4.66395	5.3445
CAAGAGGAGTCCTACA-1_1	P1	0	2.97199	7.69823
CAAGAGGAGTGGTGAC-1_1	P1	1	-6.30724	-3.61042
CAAGAGGTCATCGCCT-1_1	P1	1	-10.9757	-4.21409
CAAGCTAAGCGATGGT-1_1	P1	0	2.78087	8.06333
CAAGCTACAATGGCAG-1_1	P1	3	-5.68247	-7.80834
CAAGCTACACAAGGTG-1_1	P1	3	-5.85828	-8.83934
CAAGCTAGTTCATCTT-1_1	P1	2	5.56687	-7.53228
CAAGGGATCTGATGGT-1_1	P1	3	-5.74611	-9.75973
CAATACGCAATAACGA-1_1	P1	2	5.60879	-8.39523
CAATACGGTGAGTGAC-1_1	P1	2	6.36244	-7.35381
CAATACGTCATTTGTC-1_1	P1	2	8.47402	-9.63319
CAATACGTCGCGGTAC-1_1	P1	4	6.47608	4.32842
CAATACGTCGCTAATG-1_1	P1	0	0.883778	7.71925
CAATCGAAGATAACGT-1_1	P1	0	-1.68347	10.0366
CAATCGAAGGTGCCTC-1_1	P1	3	-6.47034	-9.02077
CAATCGAGTAGATCCT-1_1	P1	3	-5.10331	-8.5269
CAATCGATCATGCAGT-1_1	P1	1	-5.64385	-3.42034
CAATCGATCCAGCAAT-1_1	P1	0	3.50953	6.71379
CAATGACTCTTACCGC-1_1	P1	1	-5.75575	-3.46125
CAATTTCAGCACTAGG-1_1	P1	2	7.73715	-6.50248
CAATTTCGTGGGTTGA-1_1	P1	2	7.60007	-3.73356
CACAACAAGACCCGCT-1_1	P1	0	5.36137	4.65059
CACAACAAGCTGCCAC-1_1	P1	0	4.83116	4.10627
CACAACATCAAATGCC-1_1	P1	1	-11.3437	-4.20664
CACAACATCACGACTA-1_1	P1	0	3.78259	6.86313
CACACAAAGACCAGAC-1_1	P1	5	0.0343043	-4.05266
CACACAAAGATCCCGC-1_1	P1	3	-5.2915	-10.2085
CACACAAAGATCCGAG-1_1	P1	4	6.1151	3.83615
CACACAAAGGACGGAG-1_1	P1	0	-1.30212	10.3882
CACACAAAGTAGCATA-1_1	P1	3	-4.89701	-8.64785
CACACAACACCTCAGG-1_1	P1	2	6.73489	-3.93257
CACACAATCCGCACGA-1_1	P1	0	2.57455	7.33014
CACAGATAGGTGCTGA-1_1	P1	3	-5.26937	-9.64742
CACAGATCAAAGGAGA-1_1	P1	2	7.8241	-6.63049
CACAGGCAGAAACTAC-1_1	P1	0	2.05873	6.16861
CACAGGCCACATAACC-1_1	P1	2	7.85446	-5.42837
CACATGATCATGTCAG-1_1	P1	0	-1.08209	10.5801
CACATGATCCGTAATG-1_1	P1	1	-8.09833	-5.88859
CACATGATCGTCTACC-1_1	P1	3	-4.37032	-9.7145
CACCAAACAACAAAGT-1_1	P1	0	3.55621	5.16285
CACCAAAGTCTCAAGT-1_1	P1	2	7.52764	-6.58771
CACCGTTAGGAAGTAG-1_1	P1	1	-8.53182	-6.05088
CACGAATAGCGAACTG-1_1	P1	0	1.83226	7.00132
CACGAATCAATCTAGC-1_1	P1	2	6.515	-5.35551
CACGAATCACTGCTTC-1_1	P1	0	4.3454	4.99742
CACGAATGTACAACGG-1_1	P1	2	5.65352	-7.47384
CACGGGTAGTAGGGTC-1_1	P1	0	4.22309	4.56766
CACGTGGCAGACACCC-1_1	P1	5	-1.30282	-4.7796
CACGTGGCAGAGTGAC-1_1	P1	2	6.6398	-4.93599
CACGTGGTCAACGTGT-1_1	P1	0	0.16002	9.56585
CACGTTCCACCCAATA-1_1	P1	1	-8.71007	-6.32588
CACTAAGAGGTTTACC-1_1	P1	0	3.92177	4.75392
CACTAAGTCTCCAATT-1_1	P1	0	4.9632	3.71101
CACTGAAAGACCAAGC-1_1	P1	3	-5.2443	-8.03263
CACTGAAGTGAATGTA-1_1	P1	4	5.32032	1.84725
CACTGAAGTTGAGGAC-1_1	P1	3	-7.32149	-9.42133
CACTGAATCTTTGGAG-1_1	P1	0	4.27419	6.16714
CACTGGGAGGTAGCCA-1_1	P1	3	-6.4038	-9.06286
CACTGGGAGTTGCCCG-1_1	P1	2	6.49287	-6.14662
CACTGGGCACAGACGA-1_1	P1	0	-1.44138	9.47454
CACTGGGCAGAGTCTT-1_1	P1	3	-4.28839	-9.96042
CACTGGGTCGTTAGTG-1_1	P1	6	0.716212	-1.51266
CACTGTCAGGTTCATC-1_1	P1	2	7.64092	-4.96349
CACTGTCAGTGGTTCT-1_1	P1	0	3.32995	5.47127
CACTGTCAGTTGAAGT-1_1	P1	3	-6.89458	-9.23927
CACTGTCCATAAGCGG-1_1	P1	0	-0.179967	9.78026
CACTGTCGTAATGCTC-1_1	P1	5	-0.0165086	-4.10527
CACTGTCTCACTTCTA-1_1	P1	4	6.62353	2.46391
CACTGTCTCCAGCCTT-1_1	P1	6	0.772017	-1.60745
CACTGTCTCGCAGAGA-1_1	P1	0	3.48656	5.95999
CACTTCGAGCGCCTCA-1_1	P1	1	-8.92558	-4.16785
CACTTCGCAATGAACA-1_1	P1	4	7.1601	4.38643
CACTTCGTCAAGTCGT-1_1	P1	1	-8.82333	-5.09953
CACTTCGTCACCTCGT-1_1	P1	0	1.14389	8.25215
CAGAGCCGTGGAATGC-1_1	P1	2	7.39259	-5.24427
CAGAGCCTCCTTTAGT-1_1	P1	1	-8.71161	-5.23999
CAGAGCCTCTGTCGCT-1_1	P1	1	-11.2789	-3.61486
CAGATACCATGGAATA-1_1	P1	1	-8.99441	-6.79954
CAGATACGTCACTTCC-1_1	P1	7	-2.59319	4.96108
CAGATACGTCCGAAAG-1_1	P1	1	-10.4243	-3.89726
CAGATACGTTCTCCAC-1_1	P1	0	3.96947	5.73775
CAGATACTCACTCACC-1_1	P1	0	-0.322612	10.6376
CAGATACTCCACAAGT-1_1	P1	1	-5.51209	-3.30969
CAGATACTCGCACGGT-1_1	P1	0	0.317138	9.25187
CAGATACTCGTACACA-1_1	P1	0	3.63869	7.1804
CAGATCACATCGCTGG-1_1	P1	1	-9.40368	-3.76692
CAGATCAGTCGGTACC-1_1	P1	1	-9.09745	-6.01512
CAGATCAGTCTTCGAA-1_1	P1	4	5.89797	1.76077
CAGCAATAGCTGACTT-1_1	P1	3	-5.82879	-8.32265
CAGCAATCAGCCCAGT-1_1	P1	0	2.72673	4.99237
CAGCAATGTAAGGTCG-1_1	P1	1	-9.77772	-2.50094
CAGCAATGTGGAACAC-1_1	P1	1	-8.95465	-6.80738
CAGCACGTCACACGAT-1_1	P1	2	7.95185	-9.89951
CAGCACGTCTGAGCAT-1_1	P1	0	1.87202	8.37163
CAGCAGCCAGACATCT-1_1	P1	5	0.0299248	-3.98422
CAGCAGCCAGCACAAG-1_1	P1	2	7.0017	-6.80148
CAGCAGCCATGACTCA-1_1	P1	2	8.09955	-4.86572
CAGCCAGAGGGAGAAT-1_1	P1	0	-0.740569	8.21177
CAGCCAGCAAGATGGC-1_1	P1	2	7.45974	-5.90163
CAGCGTGAGACCGCCT-1_1	P1	2	7.09788	-7.72539
CAGCGTGAGCTAAACA-1_1	P1	4	4.82438	2.73123
CAGCGTGAGTAGCCAG-1_1	P1	4	6.58003	4.2872
CAGCGTGCACCCTTGT-1_1	P1	0	2.91604	8.85651
CAGCGTGCAGTCAGTT-1_1	P1	0	2.27206	7.85831
CAGGCCAAGCGTTCCG-1_1	P1	3	-5.72453	-9.61889
CAGGCCAGTCGCATCG-1_1	P1	3	-4.82595	-8.03073
CAGGTATCACTAGAGG-1_1	P1	1	-9.45578	-2.27158
CAGGTATTCACCGCTT-1_1	P1	2	4.99459	-5.17235
CAGGTATTCAGTGCGC-1_1	P1	3	-4.81817	-9.84754
CAGTGCGAGTAGGATT-1_1	P1	0	4.52619	5.43516
CAGTGCGGTCTTCCGT-1_1	P1	1	-10.8665	-4.28432
CAGTGCGTCTCATTTG-1_1	P1	0	4.71564	4.12208
CAGTTAGAGCTACGTT-1_1	P1	1	-8.00835	-5.28373
CAGTTAGCACCATAAC-1_1	P1	0	-1.86899	9.58782
CAGTTAGCATCCTATT-1_1	P1	2	7.84146	-9.15801
CAGTTAGGTAGGTACG-1_1	P1	2	7.3844	-7.20618
CAGTTAGGTCAATCTG-1_1	P1	4	6.34813	3.72782
CAGTTAGTCCTGGCTT-1_1	P1	1	-6.27885	-3.4844
CAGTTAGTCGACCAAT-1_1	P1	0	-1.86991	9.28655
CAGTTCCCATTGGGAG-1_1	P1	0	3.49538	6.61936
CAGTTCCTCGCCAACG-1_1	P1	4	5.83924	2.30675
CATAAGCCAATATCCG-1_1	P1	6	1.31464	-2.09353
CATAAGCCAGGTTCAT-1_1	P1	2	5.58358	-4.77045
CATAAGCCAGTTGCGC-1_1	P1	2	5.59701	-4.96904
CATAAGCTCCAGTTCC-1_1	P1	1	-9.13318	-6.40351
CATACAGAGATTAGAC-1_1	P1	0	1.46404	5.41642
CATACAGAGCCATTTG-1_1	P1	4	5.28547	1.54699
CATACAGAGGAATTAC-1_1	P1	6	0.505217	-1.95458
CATACAGGTCGAAGCA-1_1	P1	3	-5.54161	-9.40853
CATACAGGTTCGGCTG-1_1	P1	0	-0.927084	8.88108
CATACAGTCAAGAATG-1_1	P1	0	4.84151	6.71776
CATACCCCATTAGGAA-1_1	P1	0	-1.76031	9.14239
CATACCCTCATCCCGT-1_1	P1	3	-4.73389	-8.88513
CATACTTAGTCAATCC-1_1	P1	2	8.40228	-6.52047
CATACTTCAGCAAGAC-1_1	P1	5	-0.31723	-4.41202
CATAGACCATCTAACG-1_1	P1	4	6.19836	2.76873
CATAGACGTAAGTCAA-1_1	P1	2	7.41315	-3.77436
CATAGACTCAGCGCAC-1_1	P1	0	1.54096	7.96438
CATCAAGCATTCATCT-1_1	P1	4	6.38244	3.34141
CATCCACAGTTGGGAC-1_1	P1	0	2.5368	6.069
CATCCACGTAATTGGA-1_1	P1	0	1.00721	9.35624
CATCCACGTACATTGC-1_1	P1	4	6.25002	3.09832
CATCCCAAGGGACAGG-1_1	P1	1	-8.54332	-5.84238
CATCCCATCCCGAGGT-1_1	P1	0	0.65366	9.41914
CATCCCATCTCCCATG-1_1	P1	2	7.60951	-5.31306
CATCCGTAGCGAGTAC-1_1	P1	2	7.65049	-6.85612
CATCCGTCAGGGCTTC-1_1	P1	1	-10.7293	-4.35433
CATCGCTCACGCGTGT-1_1	P1	0	3.75919	5.48201
CATCGGGAGAGGACTC-1_1	P1	3	-5.24161	-9.3029
CATCGTCCAGGTCAAG-1_1	P1	2	6.45886	-7.25016
CATCGTCTCTACCTTA-1_1	P1	0	5.0125	5.39361
CATGAGTAGTCGGCAA-1_1	P1	2	6.39739	-5.46113
CATGAGTCACTATCCC-1_1	P1	2	6.40632	-3.51984
CATGAGTCAGAGGTAC-1_1	P1	2	7.59039	-7.10516
CATGCCTCAGAGACTG-1_1	P1	6	0.969204	-1.69163
CATGCCTGTACAGTAA-1_1	P1	3	-5.60695	-9.90995
CATGCCTGTGTCCGGT-1_1	P1	2	6.67865	-3.63373
CATGCCTGTGTTTGCA-1_1	P1	6	0.979086	-1.98435
CATGCCTTCAGCTTCC-1_1	P1	3	-5.37338	-8.19062
CATGCCTTCAGGAACG-1_1	P1	0	3.265	7.2227
CATGCCTTCATCGCTC-1_1	P1	1	-10.6696	-4.98762
CATGCTCGTATGGTAA-1_1	P1	2	4.73395	-5.29486
CATGCTCTCTCGGTCT-1_1	P1	6	0.337135	-2.04531
CATGCTCTCTGTCCCA-1_1	P1	3	-5.23688	-9.22725
CATGGATAGATAACAC-1_1	P1	0	3.08222	7.8135
CATGGTAAGACAGCGT-1_1	P1	0	4.3906	6.30511
CATGGTAGTCACATTG-1_1	P1	4	5.31645	2.83465
CATGGTAGTCTGTGAT-1_1	P1	1	-9.06649	-6.49226
CATTCCGAGGCATTTC-1_1	P1	0	-0.810268	10.1645
CATTCCGCAGCAGATG-1_1	P1	3	-5.21682	-9.00212
CATTCCGGTTGGTAGG-1_1	P1	5	-0.072237	-4.02191
CATTCCGTCATAGAGA-1_1	P1	0	1.4472	8.2362
CATTCTAGTACAGCGA-1_1	P1	5	-0.428853	-4.93823
CATTCTAGTAGTTACC-1_1	P1	0	3.80185	6.19935
CATTGAGAGCAGTACG-1_1	P1	1	-5.88268	-3.59706
CATTGAGCAGCACGAA-1_1	P1	0	-1.66498	9.3463
CATTGAGCATGCCGGT-1_1	P1	3	-4.84528	-9.60454
CATTGAGGTGCCGTAC-1_1	P1	1	-9.54132	-3.08541
CATTGAGTCCCTATTA-1_1	P1	0	-0.754323	9.92894
CATTGAGTCCTGCCAT-1_1	P1	3	-5.72862	-7.45011
CATTGCCAGGGACACT-1_1	P1	2	7.12113	-4.27593
CATTGCCCAACTCCAA-1_1	P1	0	5.14961	3.57139
CATTGCCCAGCTCATA-1_1	P1	0	1.76988	5.443
CATTGCCTCACTGGGC-1_1	P1	0	4.32292	7.40864
CATTGCCTCCATTCAT-1_1	P1	2	7.14235	-3.35267
CATTGTTAGGAAGTGA-1_1	P1	4	5.94635	2.52902
CATTGTTTCAACACCA-1_1	P1	2	7.07713	-5.27268
CATTTCAAGGACTGGT-1_1	P1	2	6.54598	-3.25775
CATTTCAAGTTCCGTA-1_1	P1	3	-7.41878	-7.02287
CATTTCAGTCCCTAAA-1_1	P1	4	7.60774	4.37309
CATTTCAGTGCGTTTA-1_1	P1	3	-4.47232	-8.46509
CATTTCATCGATGCAT-1_1	P1	1	-8.79737	-4.88053
CCAAGCGAGTTGCATC-1_1	P1	0	3.74945	7.31363
CCAATGAAGGTAAACT-1_1	P1	5	-0.350383	-4.35419
CCAATGAGTTGGACTT-1_1	P1	6	1.2084	-2.26093
CCAATTTCACGCCAGT-1_1	P1	0	3.27003	6.92087
CCAATTTGTTAGTTCG-1_1	P1	0	5.47388	3.92953
CCAATTTTCCAATCCC-1_1	P1	0	4.25022	7.39863
CCACAAACAGTCTTCC-1_1	P1	6	0.837662	-2.00815
CCACAAACAGTTTCGA-1_1	P1	1	-5.97653	-2.83758
CCACAAACATAGACTC-1_1	P1	0	-0.839106	9.96345
CCACAAAGTACGTTCA-1_1	P1	1	-11.3174	-4.47337
CCACAAATCTAAGCGT-1_1	P1	0	-1.44101	10.0607
CCACAAATCTCACCCA-1_1	P1	2	8.14953	-7.2576
CCACACTAGGACATCG-1_1	P1	0	2.82279	7.99027
CCACACTCAACTCCCT-1_1	P1	1	-8.19778	-6.18672
CCACACTGTGCCCTTT-1_1	P1	3	-6.9636	-9.06123
CCACCATAGCACCAGA-1_1	P1	2	7.60464	-7.45949
CCACCATAGGTCTACT-1_1	P1	0	4.33337	4.68832
CCACCATCATACATCG-1_1	P1	0	-1.9004	10.4137
CCACCATGTTCGGTCG-1_1	P1	2	7.08277	-3.32954
CCACCATTCAGTCCGG-1_1	P1	1	-8.35175	-5.52262
CCACCATTCATAGCAC-1_1	P1	6	0.663449	-1.70196
CCACCATTCATTGCTT-1_1	P1	0	3.05225	7.36494
CCACGAGAGGGAGTGG-1_1	P1	0	1.30573	8.3639
CCACGAGAGGTTCATC-1_1	P1	4	5.75614	2.30462
CCACGAGAGTGGAAGA-1_1	P1	1	-7.07685	-4.11718
CCACGAGCATGCCGAC-1_1	P1	0	1.00057	8.65159
CCACGAGGTCGAAACG-1_1	P1	2	6.01183	-4.96248
CCACGTTGTACAATAG-1_1	P1	0	3.79474	5.55995
CCACTTGAGTCGGGAT-1_1	P1	2	6.3546	-7.60517
CCACTTGAGTGCTCAT-1_1	P1	3	-4.31944	-9.37057
CCACTTGCACTCCCTA-1_1	P1	5	-0.420406	-4.945
CCATAAGAGACCGCCT-1_1	P1	5	-5.01606	2.24414
CCATAAGAGATTGCGG-1_1	P1	5	-0.473165	-4.99266
CCATAAGAGCGCTGAA-1_1	P1	0	3.67279	6.59456
CCATAAGCAAGTGGAC-1_1	P1	3	-5.79437	-9.22803
CCATAAGCATCCGTGG-1_1	P1	7	-3.03597	4.94915
CCATAAGTCGCAAGAG-1_1	P1	1	-10.5903	-4.8028
CCATCACCAAAGGAGA-1_1	P1	1	-10.8033	-3.32451
CCATCACCAATTTCGG-1_1	P1	2	4.73097	-5.52803
CCATCACTCAATCAGC-1_1	P1	2	7.46921	-5.70568
CCCAACTAGAGGTCAC-1_1	P1	0	3.31659	6.98692
CCCAACTCATGTTCAG-1_1	P1	0	-1.23793	10.3218
CCCAACTGTTCTCCAC-1_1	P1	2	7.94621	-7.84327
CCCGAAGGTAGGCTCC-1_1	P1	4	5.63647	1.62333
CCCGAAGGTCACCGCA-1_1	P1	0	4.73424	4.57408
CCCGAAGGTGGTACAG-1_1	P1	4	4.86574	2.4769
CCCGAAGTCATTGCCC-1_1	P1	1	-8.07797	-6.38607
CCCGGAAAGTTGCGCC-1_1	P1	0	3.36419	7.96466
CCCGGAAGTCCAGTTA-1_1	P1	4	5.78378	2.98844
CCCGGAAGTTAAACCC-1_1	P1	1	-9.11275	-6.14638
CCCTAACAGGGAGGGT-1_1	P1	0	-0.752261	10.1832
CCCTCAAAGTCTGCGC-1_1	P1	1	-10.5037	-4.7109
CCCTCAAGTACGATCT-1_1	P1	2	7.16819	-8.14738
CCCTCTCCAGGCGAAT-1_1	P1	1	-5.99189	-2.79982
CCCTCTCTCGTGGACC-1_1	P1	0	-1.14712	9.1456
CCCTGATAGCGTGCCT-1_1	P1	3	-4.894	-8.40278
CCCTGATAGTCTCTGA-1_1	P1	2	5.77009	-8.40692
CCCTGATCAAGCAATA-1_1	P1	0	3.14449	7.54079
CCCTTAGCACACCTTC-1_1	P1	2	5.61233	-7.20402
CCGAACGAGCGGCTCT-1_1	P1	2	7.97803	-5.74865
CCGATCTTCCACAGGC-1_1	P1	0	2.48977	5.88007
CCGATGGAGTGCACTT-1_1	P1	2	7.34949	-4.40803
CCGATGGCATGCGGTC-1_1	P1	4	7.66329	4.48416
CCGATGGGTTAGGCTT-1_1	P1	2	7.16593	-5.54498
CCGCAAGCATAACTCG-1_1	P1	0	-1.98935	10.1525
CCGGACAAGAGTCTTC-1_1	P1	0	-1.81508	8.85628
CCGGACAAGTTCCGTA-1_1	P1	1	-8.04402	-5.26676
CCGGACATCTGGGATT-1_1	P1	3	-5.23691	-10.2273
CCGGGTAAGCAATAGT-1_1	P1	0	2.74066	6.6019
CCGGGTAAGGAGTATT-1_1	P1	0	1.47879	8.32447
CCGGGTATCGTAGCTA-1_1	P1	2	5.82799	-7.00218
CCGGTAGCACGCTGCA-1_1	P1	3	-7.12645	-8.16431
CCGGTAGGTTGTTTGG-1_1	P1	0	0.435694	8.46189
CCGGTGAAGGAACTCG-1_1	P1	1	-10.0247	-3.85719
CCGGTGATCGTCAGAT-1_1	P1	3	-6.26578	-9.09216
CCGTAGGCAGAAGCTG-1_1	P1	6	1.23313	-1.63932
CCGTAGGGTATCGTGT-1_1	P1	1	-9.47123	-5.48427
CCGTAGGGTGCCGAAA-1_1	P1	5	-0.348677	-4.38615
CCGTGAGCATAACAGA-1_1	P1	3	-6.55494	-8.57339
CCGTGAGTCGCTAAAC-1_1	P1	2	5.43854	-5.72564
CCGTTCATCTTACCGC-1_1	P1	2	5.99624	-5.21704
CCTAACCCATCTCCCA-1_1	P1	3	-5.08588	-8.84458
CCTAACCTCGTTCCTG-1_1	P1	4	6.35513	3.3411
CCTAACCTCTGGGCGT-1_1	P1	2	7.48031	-4.54307
CCTAAGAAGACTTCAC-1_1	P1	2	6.41322	-7.49038
CCTACGTCATGCCGAC-1_1	P1	3	-7.08341	-8.30952
CCTATCGAGGTAACTA-1_1	P1	4	6.18591	3.72726
CCTATCGCACAAGTTC-1_1	P1	3	-4.55305	-9.04984
CCTATCGGTTGTTGCA-1_1	P1	3	-7.008	-9.09702
CCTCAACCAAGACGGT-1_1	P1	1	-8.43942	-5.38113
CCTCAACTCCAAAGGG-1_1	P1	2	5.10883	-5.08223
CCTCAACTCCACGTCT-1_1	P1	4	5.4509	2.30919
CCTCAACTCGGTCAGC-1_1	P1	0	4.39902	5.82041
CCTCACAAGCCTCATA-1_1	P1	0	4.04399	5.86459
CCTCACAAGGAACGTC-1_1	P1	3	-6.88087	-8.63853
CCTCAGTAGGGCGAGA-1_1	P1	0	2.73135	4.29423
CCTCAGTAGGTTCCAT-1_1	P1	0	-1.9331	10.1877
CCTCAGTAGTCGAATA-1_1	P1	7	-2.30243	5.08733
CCTCAGTCAAATGGTA-1_1	P1	3	-6.87048	-7.55847
CCTCAGTCAGTCCGTG-1_1	P1	4	6.6605	3.35476
CCTCAGTTCCTGCCAT-1_1	P1	0	2.96121	6.15312
CCTCAGTTCGAGAACG-1_1	P1	0	3.24623	5.77087
CCTCAGTTCGCAAGAG-1_1	P1	1	-8.87295	-6.69949
CCTCATGCAGTGACCC-1_1	P1	2	4.99537	-5.40719
CCTCCAACATTCTGTT-1_1	P1	3	-5.83797	-9.48837
CCTCCAATCGATTGGT-1_1	P1	4	5.86712	1.72095
CCTCCTCCAGCTGAAG-1_1	P1	0	4.67129	6.43435
CCTCCTCCAGTTCCAA-1_1	P1	4	5.67656	1.61133
CCTCCTCTCTCCGATC-1_1	P1	3	-4.98701	-9.67054
CCTCCTCTCTGAGAAA-1_1	P1	0	3.27206	7.25195
CCTCTAGCAAACAGGC-1_1	P1	3	-5.18644	-10.0294
CCTCTCCAGATGCTTC-1_1	P1	0	3.38423	7.26346
CCTGCATAGTATAGGT-1_1	P1	2	6.95231	-7.55253
CCTGCATGTGGGCTTC-1_1	P1	1	-9.30381	-3.89836
CCTGTTGCAACCCTAA-1_1	P1	2	7.7341	-3.96955
CCTGTTGTCCTGCCAT-1_1	P1	1	-11.1815	-4.36644
CCTGTTGTCGAAGTGG-1_1	P1	7	-1.54153	5.30017
CCTTCAGCAAGCCCAC-1_1	P1	2	6.65132	-3.20313
CCTTCAGCAGAGGCTA-1_1	P1	6	0.586334	-1.98011
CCTTCAGGTCTTGAGT-1_1	P1	1	-7.85546	-3.9076
CCTTCAGGTTGGGCCT-1_1	P1	0	0.463647	9.17195
CCTTTGGCATAAGCAA-1_1	P1	0	2.2738	8.2095
CCTTTGGGTTCGGGTC-1_1	P1	0	4.73531	5.04925
CCTTTGGTCAGTGATC-1_1	P1	1	-6.18536	-3.75547
CCTTTGGTCCCAATAG-1_1	P1	0	3.18628	4.94574
CGAAGGAAGTCTAGAA-1_1	P1	1	-6.28177	-3.98205
CGAAGTTAGGGTCAAC-1_1	P1	0	2.62973	7.24123
CGAAGTTAGTAGGTTA-1_1	P1	1	-10.991	-3.7754
CGAAGTTCACAGGATG-1_1	P1	5	-4.95584	-9.87305
CGAAGTTCAGGAACCA-1_1	P1	0	1.52884	8.63763
CGAAGTTGTTGCGGCT-1_1	P1	0	-1.12895	9.43868
CGAAGTTTCAGGGATG-1_1	P1	0	0.98832	7.76655
CGAATTGAGAGGCTGT-1_1	P1	3	-7.24337	-8.05602
CGAATTGGTAGGAGTC-1_1	P1	3	-5.72058	-8.36761
CGAATTGTCACGGAGA-1_1	P1	1	-7.46772	-4.30525
CGACAGCTCCCTCTCC-1_1	P1	3	-6.67585	-9.59827
CGAGAAGAGGGATCTG-1_1	P1	0	-0.849256	10.2599
CGAGAAGCATAATGCC-1_1	P1	0	4.16504	5.66473
CGAGGAACAAACACCT-1_1	P1	1	-8.83277	-6.32401
CGAGGAATCACGGAGA-1_1	P1	1	-11.3423	-3.73841
CGAGGCTCAGAGGAAA-1_1	P1	5	0.0145155	-4.0184
CGAGGCTCATGAAGGC-1_1	P1	4	5.65144	2.63027
CGAGTGCAGTTCTCTT-1_1	P1	4	6.20796	4.00584
CGAGTGCCAGGTTCCG-1_1	P1	2	7.21679	-7.11669
CGAGTGCTCTTCGATT-1_1	P1	2	6.62212	-6.08557
CGAGTTATCGGAGCAA-1_1	P1	3	-5.73329	-8.76607
CGATCGGAGAATCCCT-1_1	P1	1	-8.2935	-6.64537
CGATCGGAGCCATGCC-1_1	P1	1	-8.89708	-2.63832
CGATCGGAGGTTTGAA-1_1	P1	2	6.23192	-7.2825
CGATGCGAGGAGAGGC-1_1	P1	2	6.18589	-4.22728
CGATGCGCAGAAATTG-1_1	P1	1	-7.66296	-7.68824
CGATGCGGTAACGCGA-1_1	P1	0	1.60796	6.53202
CGATGGCAGCGCTGAA-1_1	P1	3	-5.13719	-9.28874
CGATGGCCACTGGCCA-1_1	P1	2	5.24061	-5.03081
CGATGGCCAGAAGCTG-1_1	P1	2	7.42129	-4.0672
CGATGGCCATCGGTTA-1_1	P1	0	4.16812	4.06763
CGATGGCGTCTAGATC-1_1	P1	2	6.75244	-6.58411
CGATGGCGTGGCTCTG-1_1	P1	0	-1.66334	8.78024
CGCAGGTAGTTGTCAC-1_1	P1	1	-8.26147	-6.9787
CGCAGGTCAGGTCTCG-1_1	P1	3	-4.66123	-8.02262
CGCAGGTGTCGTATTG-1_1	P1	2	7.96613	-5.56619
CGCAGGTTCGCCAGAC-1_1	P1	5	-0.283993	-4.43013
CGCATAAAGCGTTCAT-1_1	P1	2	7.09523	-5.81065
CGCATAAAGGCTGGAT-1_1	P1	2	7.35822	-5.55596
CGCATAAAGTCTGTAC-1_1	P1	7	-1.73198	5.30948
CGCATAAAGTGCCAGA-1_1	P1	0	-1.95791	8.72789
CGCATAAGTGTAGTGG-1_1	P1	0	4.7424	4.92516
CGCATAATCTATACTC-1_1	P1	3	-7.10431	-9.60701
CGCATGGAGCATCCTA-1_1	P1	1	-10.9005	-4.31854
CGCATGGCAACATCGT-1_1	P1	1	-9.31139	-3.2401
CGCATGGCAGGTGTTT-1_1	P1	0	4.91728	4.52241
CGCATGGCAGTTCTAG-1_1	P1	0	5.28359	5.59326
CGCATGGGTTGTCAGT-1_1	P1	1	-8.48207	-4.20865
CGCATGGTCGACCAAT-1_1	P1	1	-8.58132	-3.07001
CGCCAGAAGCACACAG-1_1	P1	3	-4.43747	-9.72218
CGCCAGAAGTCTGCGC-1_1	P1	1	-8.92363	-6.53143
CGCCAGAGTATGTCCA-1_1	P1	0	3.20923	7.25714
CGCCAGAGTCAATGGG-1_1	P1	2	8.32921	-6.6305
CGCCAGATCTTTCAGT-1_1	P1	4	6.55616	4.19037
CGCCATTAGTCGAGGT-1_1	P1	0	-1.46613	9.96049
CGCCATTCACATTCTT-1_1	P1	0	-1.6816	8.77566
CGCCATTGTAGGTAGC-1_1	P1	1	-8.06711	-4.78605
CGCCATTGTGGATCAG-1_1	P1	0	2.96203	7.90467
CGCGTGAAGAGGACTC-1_1	P1	3	-5.69571	-9.308
CGCGTGAGTGTCGCTG-1_1	P1	3	-4.96041	-9.06546
CGGAACCAGAGAGCCT-1_1	P1	7	-2.97681	4.88476
CGGAACCGTGCCCTTT-1_1	P1	0	3.2894	5.08802
CGGAACCTCTCCGAGG-1_1	P1	3	-5.41395	-7.71553
CGGAATTCATCGCTGG-1_1	P1	5	-0.185112	-4.05519
CGGAATTGTTCGAACT-1_1	P1	1	-9.38506	-5.50196
CGGACACAGACGGTCA-1_1	P1	4	6.50398	2.44664
CGGACACAGTGCGACA-1_1	P1	0	0.880364	9.46205
CGGACACCAACAGAGC-1_1	P1	0	3.22195	5.79309
CGGACACCAACTGCCG-1_1	P1	3	-5.47553	-9.94546
CGGAGAACAATTGCTG-1_1	P1	1	-8.92582	-2.73785
CGGAGAATCATGGCCG-1_1	P1	3	-5.10756	-8.54893
CGGAGAATCCCGAACG-1_1	P1	0	3.30303	6.04233
CGGAGAATCTCTGGTC-1_1	P1	3	-4.84437	-10.1609
CGGCAGTTCTACAGGT-1_1	P1	0	3.47806	8.0648
CGGGACTCACAGTGTT-1_1	P1	3	-4.46228	-9.24005
CGGGACTGTGCCTACG-1_1	P1	2	6.78875	-6.39137
CGGGCATAGGCTGGAT-1_1	P1	6	1.29544	-1.62251
CGGGCATAGGGTGGGA-1_1	P1	0	1.67226	7.30144
CGGGCATAGTGGTTGG-1_1	P1	1	-9.04907	-6.1271
CGGGCATGTATGAAAC-1_1	P1	3	-4.94958	-9.75411
CGGGTCAAGAAATCCA-1_1	P1	2	7.72365	-3.6822
CGGGTCACACTTCAAG-1_1	P1	0	4.32186	5.68022
CGGGTCAGTATCGATC-1_1	P1	0	3.41339	7.06993
CGGGTCATCGCTCTCA-1_1	P1	0	2.03808	8.68974
CGGGTCATCGGTTAGT-1_1	P1	2	5.93386	-6.94229
CGGGTGTGTAGACAAT-1_1	P1	0	2.10869	5.461
CGGGTGTGTCGAGTTT-1_1	P1	3	-5.32072	-9.38702
CGGGTGTTCCCTTGTG-1_1	P1	0	1.46537	9.33081
CGGGTGTTCTACTGAG-1_1	P1	0	-1.09762	8.96283
CGGTCAGCAAGATTGA-1_1	P1	0	4.10281	7.36343
CGGTCAGTCGAAGTGG-1_1	P1	0	4.17868	6.93988
CGTAAGTGTACCGTCG-1_1	P1	3	-5.40916	-8.78306
CGTAAGTGTCGCACAC-1_1	P1	0	2.86929	5.84518
CGTAAGTTCGCAAGAG-1_1	P1	0	1.98216	7.30501
CGTAATGTCCTCACTG-1_1	P1	1	-8.67563	-6.33168
CGTAGTACAATGCAGG-1_1	P1	1	-8.46926	-4.13888
CGTAGTACACAGAAGC-1_1	P1	0	4.4178	6.64837
CGTAGTACAGCGTTGC-1_1	P1	3	-6.30535	-7.19259
CGTAGTAGTCGATTCA-1_1	P1	0	4.37419	6.6039
CGTAGTATCGCTTGCT-1_1	P1	7	-2.3242	5.19449
CGTCAAACACTCCGAG-1_1	P1	3	-5.25536	-7.97459
CGTCAAACAGGTCTCG-1_1	P1	2	6.59016	-4.86001
CGTCCATCAAATACGA-1_1	P1	3	-6.11802	-9.50224
CGTCCATGTGATTCTG-1_1	P1	1	-10.7611	-3.84071
CGTGAATAGAAATGGG-1_1	P1	1	-8.97644	-5.78441
CGTGAATCACGCCAGT-1_1	P1	2	7.47137	-6.08702
CGTGAATCATCCGGCA-1_1	P1	2	6.7026	-3.55131
CGTGAATGTCACTCAA-1_1	P1	6	1.0973	-1.31969
CGTGAATGTGGCTAGA-1_1	P1	2	8.14727	-4.57178
CGTGAATTCACAAGGG-1_1	P1	0	4.06064	6.53788
CGTGAATTCCATTGTT-1_1	P1	0	3.85373	7.36948
CGTGATAAGGTAATCA-1_1	P1	2	6.77261	-7.35939
CGTGATACAACTACGT-1_1	P1	4	4.79568	2.97816
CGTGTCTCAAGACGAC-1_1	P1	2	6.04441	-7.58512
CGTTAGAAGGAATCGC-1_1	P1	0	2.29896	5.35061
CGTTAGACACCTTCCA-1_1	P1	1	-8.91748	-5.43427
CGTTAGAGTATGAGAT-1_1	P1	0	5.73862	4.13202
CGTTCTGAGGTTCTAC-1_1	P1	0	3.36642	6.27145
CGTTCTGAGTCACACT-1_1	P1	0	2.30796	6.60011
CGTTCTGGTTGCCTAA-1_1	P1	0	5.35138	4.4524
CGTTGGGTCAGATGCT-1_1	P1	0	-1.79205	10.3941
CGTTGGGTCAGCTGAT-1_1	P1	2	4.73781	-5.04179
CGTTGGGTCGATACTG-1_1	P1	3	-5.36113	-9.68827
CTAACCCAGGTAGCAC-1_1	P1	3	-5.47503	-9.80992
CTAACCCAGTCACTCA-1_1	P1	0	0.979132	9.08859
CTAACCCGTAGCTGTT-1_1	P1	0	3.11406	6.96349
CTAACTTAGATCGCCC-1_1	P1	0	-1.84801	9.82925
CTAACTTAGCACTAAA-1_1	P1	0	2.54152	6.81953
CTAACTTTCTCGCTTG-1_1	P1	7	-2.73018	5.08681
CTAAGTGCACTCAGAT-1_1	P1	2	7.66057	-7.26822
CTAAGTGGTTTCCATT-1_1	P1	2	6.40492	-7.83905
CTACAGAAGGGTCTTT-1_1	P1	1	-10.1667	-4.20811
CTACAGACAGATTTCG-1_1	P1	1	-11.0548	-4.83826
CTACATTCACTTGACA-1_1	P1	4	7.46441	4.31556
CTACATTCACTTGTCC-1_1	P1	2	7.87788	-7.34388
CTACATTCATGGAGAC-1_1	P1	0	4.91999	6.0416
CTACATTTCCTCGATC-1_1	P1	1	-10.1747	-5.26753
CTACCCAAGTGCTAGG-1_1	P1	2	8.44884	-9.84073
CTACCCACAGATTCGT-1_1	P1	0	-2.19577	9.92507
CTACCCAGTACCCGAC-1_1	P1	3	-4.6442	-8.57495
CTACCCAGTTGACTGT-1_1	P1	0	5.23023	4.79683
CTACCCATCCCGTAAA-1_1	P1	0	3.1768	7.50404
CTACCTGAGACTCATC-1_1	P1	0	3.13546	7.43665
CTACCTGAGGTCGTCC-1_1	P1	0	1.24343	7.66381
CTACCTGGTATCGTAC-1_1	P1	7	-2.5767	4.68262
CTACCTGTCGCTTGCT-1_1	P1	1	-5.55249	-3.63054
CTACCTGTCTGCAGCG-1_1	P1	2	5.29457	-4.92211
CTACGGGAGGGTGAGG-1_1	P1	3	-4.6196	-8.73244
CTACGGGTCTTGAACG-1_1	P1	0	4.20872	4.72658
CTACTATGTAGACGTG-1_1	P1	1	-6.69487	-3.85681
CTACTATTCAGCGGAA-1_1	P1	2	7.95893	-6.26768
CTAGACATCACGGACC-1_1	P1	2	5.23682	-5.08642
CTAGACATCGTAGTCA-1_1	P1	0	-1.97473	9.77731
CTAGGTACAACTCGAT-1_1	P1	0	-1.89501	8.94764
CTATAGGAGAAGCTGC-1_1	P1	0	-0.306582	9.91731
CTATAGGAGTTTCGAC-1_1	P1	0	-0.335299	9.2968
CTATAGGCAAAGAACT-1_1	P1	2	8.10134	-7.33638
CTATAGGCAATTGCCA-1_1	P1	2	5.56108	-8.08186
CTATAGGGTGCAATAA-1_1	P1	0	4.62373	5.26441
CTATAGGGTGTTCCTC-1_1	P1	4	6.5329	3.77029
CTATCCGAGCGACATG-1_1	P1	1	-6.39157	-3.77936
CTATCCGGTCCAGCCA-1_1	P1	6	1.3244	-1.71694
CTATCTAAGTGCAGGT-1_1	P1	4	6.03773	3.40405
CTATCTATCTCAATCT-1_1	P1	2	5.78465	-7.67243
CTCAACCGTCGTATTG-1_1	P1	2	7.46575	-5.11965
CTCAAGACATCAACCA-1_1	P1	3	-6.4481	-9.54254
CTCAATTAGCGGGTTA-1_1	P1	3	-4.71582	-8.65541
CTCAATTGTCATCGGC-1_1	P1	2	6.21024	-7.51638
CTCAATTTCTCCGCAT-1_1	P1	1	-11.4539	-3.78792
CTCACTGCAATGACCT-1_1	P1	0	-1.07306	9.04956
CTCACTGCAGGACAGT-1_1	P1	3	-5.69122	-9.40208
CTCACTGGTGAAAGTT-1_1	P1	1	-5.42196	-3.33753
CTCAGAAAGAGCGACT-1_1	P1	2	7.38955	-3.62239
CTCAGAATCGATACGT-1_1	P1	0	-2.0551	9.40335
CTCAGTCAGGCGTCCT-1_1	P1	3	-4.59001	-9.23734
CTCAGTCAGTCATGGG-1_1	P1	0	3.664	7.07872
CTCAGTCTCACATCAG-1_1	P1	0	-1.98073	8.86266
CTCAGTCTCGTAGAGG-1_1	P1	3	-6.00357	-7.57134
CTCATCGGTTCTATCT-1_1	P1	2	7.0628	-3.36076
CTCATCGGTTGTGGAG-1_1	P1	2	7.60824	-3.94449
CTCATGCTCGCGGACT-1_1	P1	1	-11.2718	-4.28331
CTCATTAAGATTCGCT-1_1	P1	0	3.1401	6.787
CTCATTACATACCATG-1_1	P1	3	-7.26517	-8.43148
CTCATTATCCGAAATC-1_1	P1	1	-9.02924	-6.56189
CTCCAACAGATCACCT-1_1	P1	2	6.75186	-5.40406
CTCCAACAGCGATGAC-1_1	P1	0	4.79033	4.41066
CTCCAACAGGCCTGCT-1_1	P1	5	0.0989378	-3.99564
CTCCAACAGGTTGGTG-1_1	P1	2	6.32207	-8.10445
CTCCAACTCCAATGCA-1_1	P1	0	4.35536	7.35619
CTCCAACTCCATAGGT-1_1	P1	1	-8.88107	-6.85077
CTCCACAGTATTGAGA-1_1	P1	2	5.07493	-5.11485
CTCCACAGTGTTAAAG-1_1	P1	0	-2.0219	9.64346
CTCCACATCCACGTCT-1_1	P1	2	7.31982	-3.3592
CTCCATGGTGTGAGCA-1_1	P1	2	5.7392	-4.89064
CTCCCAAGTACCTAAC-1_1	P1	5	-5.10444	1.67106
CTCCCAAGTATGGTTC-1_1	P1	2	5.98966	-7.17134
CTCCCAAGTCCATCTC-1_1	P1	2	6.7863	-3.38241
CTCCCAATCTCCGAGG-1_1	P1	0	-1.54533	8.79066
CTCCCTCGTAGTACGG-1_1	P1	0	1.06472	8.81847
CTCCGATCAGACCCGT-1_1	P1	2	8.08811	-6.89872
CTCCGATGTCTGTGAT-1_1	P1	0	-0.283003	9.79974
CTCCGATTCGACGACC-1_1	P1	0	3.66021	5.77591
CTCCTCCAGACAGTCG-1_1	P1	0	3.08586	5.72897
CTCCTCCAGTTCCTGA-1_1	P1	0	-1.08172	9.88385
CTCCTCCCATGGTACT-1_1	P1	1	-8.2191	-5.14379
CTCCTCCGTCGCCTAG-1_1	P1	0	0.425801	10.0204
CTCCTCCGTTCAATCG-1_1	P1	0	2.40865	7.05072
CTCCTTTGTGCAAGAC-1_1	P1	1	-8.83711	-6.70345
CTCCTTTGTTGAGAGC-1_1	P1	3	-5.45481	-7.96755
CTCCTTTTCATTCCTA-1_1	P1	7	-2.78873	4.80596
CTCGAGGTCACTCTTA-1_1	P1	2	8.55142	-9.92815
CTCTCAGAGAAACCAT-1_1	P1	5	-0.31866	-4.238
CTCTCGACAATGGGTG-1_1	P1	3	-4.72285	-10.0725
CTCTCGACACTGTGTA-1_1	P1	4	5.97535	1.98592
CTCTCGATCCATTTCA-1_1	P1	0	5.15268	4.88991
CTCTGGTAGTGCTACT-1_1	P1	2	8.2385	-9.3279
CTCTGGTCATTGTCGA-1_1	P1	3	-4.65152	-9.71624
CTGAATGCAGCGGTTC-1_1	P1	0	2.19563	5.43301
CTGAATGCATACAGAA-1_1	P1	0	4.37854	6.11353
CTGAATGGTGAAAGTT-1_1	P1	3	-5.18308	-8.49032
CTGAGCGCAAAGACTA-1_1	P1	6	0.788578	-1.58244
CTGAGCGGTCGTATGT-1_1	P1	2	7.44502	-8.32428
CTGAGCGGTCTTCATT-1_1	P1	0	3.82676	7.34189
CTGAGGCCAGCTACAT-1_1	P1	0	2.78302	7.91997
CTGCAGGCATTAAGCC-1_1	P1	0	2.10269	8.17922
CTGCATCAGTCGTCTA-1_1	P1	0	4.85444	5.83598
CTGCATCCACTCAGAT-1_1	P1	1	-9.2793	-3.04604
CTGCATCCATACATCG-1_1	P1	2	8.36295	-6.85735
CTGCATCGTGGTCTGC-1_1	P1	0	1.34668	9.23758
CTGCATCGTTCTCGTC-1_1	P1	0	-1.98265	10.1962
CTGCCATAGCGGACAT-1_1	P1	0	1.3324	7.06151
CTGCCATCACTTGTGA-1_1	P1	5	-0.0355327	-4.05613
CTGCCATCAGTGAGCA-1_1	P1	1	-8.06816	-5.49861
CTGCCATGTATGCTTG-1_1	P1	2	5.5892	-8.56671
CTGCCTACAGCTCGGT-1_1	P1	0	-0.0819773	9.3216
CTGCCTACATCGGATT-1_1	P1	0	3.38521	6.22442
CTGCCTAGTCCTCCTA-1_1	P1	4	6.02451	2.58515
CTGCGAGAGATAACGT-1_1	P1	2	5.31118	-7.89833
CTGCGAGCAGGTATGG-1_1	P1	0	3.27449	5.93297
CTGCGAGGTCGTCTCT-1_1	P1	5	-0.491428	-4.58176
CTGCGAGGTTGTGGAG-1_1	P1	0	4.09398	6.07067
CTGCGAGTCGACACTA-1_1	P1	0	4.32999	4.86042
CTGCGAGTCTGTCGCT-1_1	P1	2	6.2595	-6.6336
CTGCTCACAGAGTGAC-1_1	P1	0	5.44605	4.42136
CTGCTCACAGGGATAC-1_1	P1	0	-0.800412	9.666
CTGCTCATCGGATTAC-1_1	P1	3	-4.3665	-9.4827
CTGGACGAGAGGCGTT-1_1	P1	4	5.61949	3.76625
CTGGACGAGTGGATAT-1_1	P1	0	2.6719	6.70897
CTGGACGCAGGGTCTC-1_1	P1	6	1.14404	-1.92159
CTGGACGCATGCACTA-1_1	P1	1	-11.0614	-4.8007
CTGGACGTCGTGCGAC-1_1	P1	2	8.43259	-9.34201
CTGGACGTCTTCGTAT-1_1	P1	3	-4.6316	-8.96387
CTGGCAGAGGCTTAAA-1_1	P1	1	-5.51418	-3.39976
CTGGCAGCATGGTGGA-1_1	P1	1	-10.1702	-5.06715
CTGGCAGGTTGCTCAA-1_1	P1	0	1.10685	6.4542
CTGGCAGTCCTCTCGA-1_1	P1	0	-0.422356	10.0115
CTGGTCTCAGAGGAAA-1_1	P1	2	7.30663	-9.93973
CTGGTCTGTCTTCTAT-1_1	P1	3	-5.65015	-7.99681
CTGGTCTGTGACTCTA-1_1	P1	3	-4.70543	-9.54168
CTGGTCTTCGATTGAC-1_1	P1	2	6.4649	-3.35287
CTGTACCGTTACACAC-1_1	P1	2	8.16492	-8.99142
CTGTAGAGTCCAAGAG-1_1	P1	4	6.27744	2.76378
CTGTAGAGTCGTAATC-1_1	P1	1	-8.01389	-7.33641
CTGTAGAGTTTCCAAG-1_1	P1	1	-8.92789	-3.94195
CTGTAGAGTTTGCCGG-1_1	P1	2	7.03366	-7.88938
CTGTATTGTATCAAGA-1_1	P1	3	-4.39687	-9.8598
CTGTCGTAGAGTTGCG-1_1	P1	2	8.21522	-6.79399
CTGTCGTCAAGAGCTG-1_1	P1	0	4.17735	4.79194
CTGTCGTCATGCCGGT-1_1	P1	2	5.94205	-5.63379
CTGTGAAAGCTAGCCC-1_1	P1	2	7.25282	-10.0356
CTGTGAAAGGATATAC-1_1	P1	1	-7.04359	-1.46687
CTGTGAAAGGTTGGTG-1_1	P1	0	3.17169	6.10744
CTGTGAATCTAGAGCT-1_1	P1	1	-11.3994	-4.29114
CTGTGGGAGCTATCTG-1_1	P1	0	5.53182	4.03482
CTTACCGAGCATTGAA-1_1	P1	4	6.9844	4.26935
CTTACCGCATGGCACC-1_1	P1	2	5.75364	-8.59432
CTTAGGATCGACGATT-1_1	P1	0	3.72949	7.27357
CTTCAATAGGTCGTAG-1_1	P1	3	-4.99892	-9.59109
CTTCAATGTCACTTCC-1_1	P1	3	-6.84034	-9.61735
CTTCAATTCAGCCCAG-1_1	P1	0	3.0884	7.66699
CTTCCGAAGTTTCGAC-1_1	P1	4	7.51817	4.18272
CTTCCGATCGAACGGA-1_1	P1	1	-8.93368	-5.06375
CTTCCTTTCTCGCCTA-1_1	P1	2	6.71355	-3.1989
CTTCGGTAGCCATTGT-1_1	P1	1	-10.0486	-4.91062
CTTCGGTAGGTGCTGA-1_1	P1	0	2.7268	6.65048
CTTCGGTAGTCGAATA-1_1	P1	1	-8.85387	-6.74559
CTTCGGTAGTGAGGCT-1_1	P1	0	3.44603	6.64358
CTTCGGTCAAGTGGAC-1_1	P1	1	-5.73644	-2.96534
CTTCTAACAATAGAGT-1_1	P1	3	-4.8812	-8.21492
CTTCTAATCGTTATCT-1_1	P1	2	7.54936	-5.39043
CTTCTCTAGTTCCTGA-1_1	P1	3	-4.88712	-10.0512
CTTCTCTCAGAACTCT-1_1	P1	0	2.39533	6.51022
CTTCTCTCAGACGCTC-1_1	P1	4	7.63924	4.43241
CTTCTCTGTATCGTAC-1_1	P1	0	3.41986	6.6257
CTTCTCTGTCGTTGGC-1_1	P1	0	2.37015	6.55668
CTTCTCTTCGAACTCA-1_1	P1	1	-5.71749	-3.70749
CTTCTCTTCTTCGGTC-1_1	P1	0	4.09614	6.27719
CTTGAGACACCGGAAA-1_1	P1	0	-0.521854	9.07104
CTTGATTAGCTCCATA-1_1	P1	2	5.61808	-7.61203
CTTGATTGTACCACGC-1_1	P1	2	8.06139	-7.20958
CTTTCAAGTAACAAGT-1_1	P1	0	-0.926089	9.82
CTTTCAAGTAGCTGTT-1_1	P1	2	7.41016	-3.45195
CTTTCAATCACAAGAA-1_1	P1	0	2.09854	9.29408
CTTTCGGAGGAATTAC-1_1	P1	0	-2.10638	8.96447
CTTTCGGAGTTCCGTA-1_1	P1	2	7.48425	-4.54918
CTTTCGGGTCGTACTA-1_1	P1	0	-0.130925	9.19013
CTTTCGGGTTGCATTG-1_1	P1	0	3.99066	6.9178
CTTTCGGTCAGTGGGA-1_1	P1	6	0.926065	-1.13806
GAAACCTAGGCAGGGA-1_1	P1	0	4.53728	5.06621
GAAACCTAGGTGAGAA-1_1	P1	2	6.0598	-6.74872
GAAACCTGTACCAGAG-1_1	P1	4	7.33103	4.50666
GAAACCTTCCAGGACC-1_1	P1	0	4.80895	5.09132
GAAACCTTCGCCTAGG-1_1	P1	2	6.26012	-7.02409
GAAACCTTCTAGTGTG-1_1	P1	5	-0.323196	-4.626
GAACACTCAAAGAGTT-1_1	P1	2	6.67803	-3.0746
GAACACTCAAGACGGT-1_1	P1	6	1.19345	-1.46125
GAACGTTTCTCATTGT-1_1	P1	1	-9.04868	-5.55768
GAACTGTGTACGACTT-1_1	P1	0	4.17042	5.16561
GAACTGTGTATACGGG-1_1	P1	0	0.679291	9.12803
GAACTGTGTATCCTTT-1_1	P1	4	7.17028	4.21857
GAACTGTGTGGATGAC-1_1	P1	0	-0.410825	8.94855
GAACTGTTCAGCGTCG-1_1	P1	2	5.15366	-5.93812
GAAGAATCACGCCAGT-1_1	P1	0	0.450725	8.49794
GAAGAATGTCCAGTTA-1_1	P1	2	6.44099	-7.29384
GAAGCCCAGGTCATAA-1_1	P1	0	2.03438	8.56109
GAAGCCCCAGCGGATA-1_1	P1	0	2.47788	5.02606
GAAGCGAAGCCGTAAG-1_1	P1	2	7.00201	-9.6691
GAAGCGAGTGAGTCAG-1_1	P1	2	6.42141	-7.60489
GAAGCGATCTGCACCT-1_1	P1	0	5.20339	4.49621
GAAGGACAGCCTCACG-1_1	P1	0	-1.76059	10.3162
GAAGGACAGGCGACAT-1_1	P1	7	-2.98134	4.7304
GAAGGACCATTGACAC-1_1	P1	1	-7.92266	-6.56107
GAAGGGTAGTGGTGGT-1_1	P1	0	0.556304	9.25802
GAAGGGTCACATATGC-1_1	P1	1	-8.33124	-6.78233
GAAGGGTGTCGCACGT-1_1	P1	3	-5.31749	-8.89818
GAAGTAAAGCTACAAA-1_1	P1	5	-1.49677	-4.99852
GAAGTAAGTCGTGTTA-1_1	P1	0	3.72031	5.16638
GAAGTAATCCATCACC-1_1	P1	0	-0.363914	9.24214
GAATAGACATTGGATC-1_1	P1	1	-7.81876	-2.73619
GAATAGAGTCGCTTGG-1_1	P1	3	-5.3143	-7.75733
GAATAGAGTTAAAGTG-1_1	P1	1	-9.34784	-5.27763
GAATCACGTCCGGCAT-1_1	P1	4	5.94293	1.88479
GAATCGTAGCGCCTCA-1_1	P1	2	5.12965	-5.46096
GAATCGTCACCATAAC-1_1	P1	0	-0.0785072	9.6306
GAATCGTCAGGTGTGA-1_1	P1	0	2.22528	7.8274
GAATCGTGTTGCAAGG-1_1	P1	0	3.81383	6.91186
GAATCGTTCCAAGCTA-1_1	P1	1	-8.94796	-4.49275
GACACGCTCCTTACCG-1_1	P1	7	-2.76858	4.86645
GACACGCTCTCGCGTT-1_1	P1	5	-0.812659	-4.38264
GACAGCCGTGCCGTTG-1_1	P1	0	4.6233	5.27951
GACAGCCGTTCTTGTT-1_1	P1	2	7.29654	-6.83625
GACAGCCTCGTAGAGG-1_1	P1	4	6.08168	2.48311
GACATCAAGACGATAT-1_1	P1	6	0.283782	-2.17817
GACATCAAGCGAGAAA-1_1	P1	3	-7.8237	-9.03375
GACATCAAGGGTTTCT-1_1	P1	4	5.83103	1.72417
GACCAATAGTAACCGG-1_1	P1	1	-8.42533	-4.61421
GACCAATAGTCTACCA-1_1	P1	1	-7.82271	-5.04625
GACCAATCAGCCTTCT-1_1	P1	6	1.27858	-2.10274
GACCAATGTCTCCCTA-1_1	P1	2	8.23194	-9.56785
GACCAATTCTTTACAC-1_1	P1	2	6.96522	-6.72914
GACCCAGGTGTTCCTC-1_1	P1	2	7.48228	-3.66298
GACCCAGTCTCCAATT-1_1	P1	0	-1.8564	10.0902
GACCCTTAGTATGGCG-1_1	P1	1	-8.76284	-6.95236
GACCCTTAGTCCTGTA-1_1	P1	2	5.98853	-4.46575
GACCCTTCAAGAGTAT-1_1	P1	2	7.51379	-10.1699
GACCCTTCACCTTCCA-1_1	P1	0	0.482554	10.1256
GACCCTTTCTGTGCGG-1_1	P1	0	-2.03115	9.09372
GACCGTGGTTTGGGAG-1_1	P1	1	-9.94528	-3.76568
GACCTTCCATACCATG-1_1	P1	0	2.53362	7.64927
GACCTTCTCAAGCTTG-1_1	P1	0	-0.882954	9.38361
GACCTTCTCGTGCATA-1_1	P1	2	8.10678	-4.67124
GACCTTCTCTCGCTTG-1_1	P1	2	6.54237	-3.81868
GACCTTCTCTTGTGCC-1_1	P1	0	5.31809	3.79582
GACGCTGAGTGCGTCC-1_1	P1	0	3.14777	7.19854
GACGCTGCACCAAAGG-1_1	P1	0	-0.42015	10.4414
GACGCTGTCCTGTACC-1_1	P1	0	-0.0891048	9.43732
GACGTTAAGAGGGTCT-1_1	P1	0	5.0948	4.94222
GACGTTAAGGGACCAT-1_1	P1	0	2.70046	8.90503
GACGTTATCGATGCTA-1_1	P1	1	-11.0019	-4.49467
GACTATGCACCGAATT-1_1	P1	0	1.85251	5.29669
GACTATGGTTCCGTTC-1_1	P1	0	3.49545	6.06438
GACTCAAAGACGATAT-1_1	P1	2	8.03811	-9.31433
GACTCAAAGCTGACCC-1_1	P1	6	0.630304	-1.81387
GACTCAAAGGGAGATA-1_1	P1	0	5.02392	6.46924
GACTCAAAGGTAGTCG-1_1	P1	2	7.54021	-4.87484
GACTCAACAAATGGCG-1_1	P1	0	4.69112	4.58885
GACTCAACATTCTCTA-1_1	P1	3	-5.17351	-8.51936
GACTCAATCCTCAGAA-1_1	P1	2	7.90614	-6.84618
GACTCTCCATATGCGT-1_1	P1	0	4.1735	7.73305
GACTCTCCATCTTAGG-1_1	P1	0	4.38435	6.93423
GACTCTCGTACAAGTA-1_1	P1	5	-0.0969363	-3.98768
GACTCTCGTCTAACTG-1_1	P1	7	-1.36929	5.20176
GACTCTCTCCTACGAA-1_1	P1	0	5.00403	5.44074
GACTGATAGTCCCGAC-1_1	P1	4	7.21139	4.231
GACTGATGTGCATCTA-1_1	P1	3	-6.36198	-8.92941
GACTGATTCTTAGTTC-1_1	P1	3	-4.90354	-8.09981
GAGAAATAGAAACTGT-1_1	P1	2	7.4238	-3.9678
GAGAAATAGTTGGCTT-1_1	P1	4	7.62981	4.38526
GAGAAATCAACAGATA-1_1	P1	2	7.03949	-7.58206
GAGAAATCATACCACA-1_1	P1	3	-4.94453	-9.49987
GAGAAATGTGTCGATT-1_1	P1	0	1.40828	8.52846
GAGAAATTCGAGAAAT-1_1	P1	1	-7.77255	-2.57896
GAGACCCTCTCTCCGA-1_1	P1	2	6.35036	-7.47517
GAGACTTAGAGAGGGC-1_1	P1	0	4.7816	4.41942
GAGACTTAGGTCATTC-1_1	P1	4	7.22119	4.39643
GAGACTTCAGACCTAT-1_1	P1	2	8.38779	-9.87423
GAGACTTGTAGTCGTT-1_1	P1	6	1.20146	-1.39824
GAGAGGTTCTAGAACC-1_1	P1	0	-2.05677	9.15687
GAGATGGTCCACGAAT-1_1	P1	0	-0.776576	9.7934
GAGCCTGAGATGACCG-1_1	P1	2	8.596	-9.90119
GAGCCTGAGGAGGCAG-1_1	P1	2	4.96544	-6.18313
GAGCCTGTCCAGCACG-1_1	P1	1	-10.7594	-3.97029
GAGCTGCAGCTTAAGA-1_1	P1	3	-4.24975	-9.73049
GAGCTGCCACTGCGTG-1_1	P1	0	3.86574	4.8706
GAGGCAACATCCAACA-1_1	P1	0	-2.10607	8.96397
GAGGCAAGTGAGTAAT-1_1	P1	2	5.46698	-7.78887
GAGGGATCAGGATTCT-1_1	P1	0	4.98392	5.64621
GAGGGTAAGATGCTAA-1_1	P1	0	-0.566958	8.69295
GAGGGTACACACCGCA-1_1	P1	3	-6.9486	-9.28835
GAGGGTACACTAGTAC-1_1	P1	4	6.42172	2.8325
GAGGGTAGTGACTATC-1_1	P1	3	-5.49431	-9.35725
GAGGGTAGTGTGAATA-1_1	P1	2	7.55536	-6.40277
GAGTCATCAAACTAGA-1_1	P1	0	3.67407	5.00286
GAGTCATCAGAGATTA-1_1	P1	0	1.66177	8.09729
GAGTCATGTGAGACGT-1_1	P1	0	3.79752	7.78101
GAGTCATGTGCTGCAC-1_1	P1	0	3.11606	8.02798
GAGTCTACAATTGAAG-1_1	P1	0	-0.221081	9.21921
GAGTCTACAGTAGTTC-1_1	P1	3	-4.74786	-9.68612
GAGTCTAGTGACCTGC-1_1	P1	2	6.9292	-5.90115
GAGTGAGCAACGGGTA-1_1	P1	2	7.02111	-6.31632
GAGTGAGCAGCTGTCG-1_1	P1	0	0.237528	9.27334
GAGTGAGCATAATGAG-1_1	P1	4	6.55516	3.73839
GAGTGAGTCTCTCGAC-1_1	P1	2	7.03637	-3.70664
GAGTGTTAGAGAGGGC-1_1	P1	2	6.14548	-7.93905
GAGTGTTGTTAACAGA-1_1	P1	1	-9.12558	-2.52422
GAGTTGTCATGCCGAC-1_1	P1	0	-2.27935	9.38038
GAGTTTGAGGTGCTGA-1_1	P1	1	-8.63151	-6.69362
GAGTTTGCAACTTGGT-1_1	P1	7	-2.9442	4.93461
GAGTTTGCAGCTACCG-1_1	P1	1	-5.76588	-3.32977
GAGTTTGGTTAAACAG-1_1	P1	3	-6.01126	-7.27881
GAGTTTGGTTAAAGTG-1_1	P1	3	-7.64454	-9.42897
GATAGAATCCTAAGTG-1_1	P1	2	7.23393	-4.17386
GATAGCTCAAGATGGC-1_1	P1	4	5.22202	1.63412
GATAGCTCACTCATAG-1_1	P1	0	2.88803	7.63367
GATCACAAGCGTGCTC-1_1	P1	0	-1.74535	8.55306
GATCACAAGGGCCAAT-1_1	P1	1	-5.60502	-3.45906
GATCACAAGTCTACCA-1_1	P1	6	0.998118	-1.21353
GATCAGTAGCGCCTAC-1_1	P1	0	3.91628	6.48794
GATCAGTAGGGTATAT-1_1	P1	1	-8.57706	-5.40767
GATCAGTAGTAAACGT-1_1	P1	0	4.82661	6.42165
GATCAGTCATTGAGGG-1_1	P1	6	1.34375	-1.92275
GATCAGTGTACCGCGT-1_1	P1	3	-4.40379	-8.99888
GATCAGTTCCTACCAC-1_1	P1	2	7.40292	-4.15701
GATCATGAGGACAAGA-1_1	P1	0	-0.795205	9.34601
GATCATGGTTGTGGCC-1_1	P1	0	-1.39132	8.88642
GATCATGTCTCACCCA-1_1	P1	2	5.84804	-5.03167
GATCCCTGTTCTCGTC-1_1	P1	1	-8.55242	-6.61876
GATCCCTGTTGGGCCT-1_1	P1	2	6.07184	-7.43472
GATCCCTTCACGATAC-1_1	P1	2	8.53748	-9.60979
GATCCCTTCAGCACCG-1_1	P1	3	-4.79154	-9.59633
GATCGTAGTACACGTT-1_1	P1	0	2.54516	7.01189
GATGACTGTAACACCT-1_1	P1	0	-1.65301	9.56842
GATGACTTCATCTACT-1_1	P1	1	-8.47456	-5.92783
GATGAGGAGAGCTTTC-1_1	P1	0	2.26415	7.11482
GATGAGGTCATCGGGC-1_1	P1	4	6.76505	3.04985
GATGAGGTCTGTGCAA-1_1	P1	2	6.58782	-3.14543
GATGATCAGCACACCC-1_1	P1	2	6.80919	-6.50147
GATGATCAGCCATATC-1_1	P1	3	-5.25201	-10.0306
GATGATCGTTAAGACA-1_1	P1	1	-7.6045	-3.33533
GATGCTAAGCCTGACC-1_1	P1	0	1.85311	5.95086
GATGCTAGTACGACTT-1_1	P1	3	-6.02965	-8.97354
GATGCTATCAAAGCCT-1_1	P1	0	5.21642	5.89332
GATGCTATCGGTATGT-1_1	P1	2	7.14548	-3.50525
GATGGAGGTTGCTCGG-1_1	P1	0	2.23276	7.58543
GATGTTGAGAGTATAC-1_1	P1	1	-7.47239	-2.79721
GATGTTGTCCGTGGGT-1_1	P1	1	-10.6772	-4.00015
GATTCGAAGGAGAATG-1_1	P1	0	3.92255	6.74483
GATTCGAGTACTCGTA-1_1	P1	5	-0.25117	-4.54969
GATTCTTAGGTACATA-1_1	P1	2	7.90689	-7.80571
GATTCTTAGTTCGCAT-1_1	P1	1	-7.04187	-4.37844
GATTCTTGTAACGGTG-1_1	P1	1	-8.12362	-4.85562
GATTCTTTCGACGTCG-1_1	P1	3	-6.65762	-9.65731
GATTGGTAGATGATTG-1_1	P1	3	-7.19588	-9.61194
GATTGGTAGTACGAGC-1_1	P1	1	-5.66542	-2.74159
GATTGGTAGTCACTAC-1_1	P1	1	-6.01998	-3.94454
GATTGGTAGTTCGCAT-1_1	P1	0	-1.1898	10.6012
GATTGGTTCACTCCGT-1_1	P1	1	-10.8043	-4.08348
GATTGGTTCAGGAGAC-1_1	P1	5	-0.356456	-4.77104
GATTGGTTCTCCCATG-1_1	P1	4	7.05484	4.29276
GATTTCTAGGTCGTGA-1_1	P1	0	4.88023	5.02096
GATTTCTAGTAGACAT-1_1	P1	1	-7.39536	-4.3861
GATTTCTCAGCTCATA-1_1	P1	0	-1.70409	9.61476
GATTTCTGTCTGTGGC-1_1	P1	1	-8.34111	-4.31283
GATTTCTGTGGTACAG-1_1	P1	0	2.47408	4.68568
GATTTCTTCCCAGGCA-1_1	P1	2	5.51587	-4.86354
GCAACATAGGACAGCT-1_1	P1	0	0.456065	9.82561
GCAACATCAAGGTCGA-1_1	P1	1	-8.1899	-4.56191
GCAACATCAAGTTGGG-1_1	P1	0	0.0251482	9.19736
GCAACCGAGAGGCGTT-1_1	P1	3	-4.46566	-8.72218
GCAACCGAGTGCGACA-1_1	P1	0	4.69427	6.03678
GCAACCGTCTACTATC-1_1	P1	4	6.47872	3.0943
GCACATAAGCTATCTG-1_1	P1	2	7.55848	-5.11023
GCACATAGTTGGAGAC-1_1	P1	1	-8.52892	-6.3342
GCACGGTTCCTGTTGC-1_1	P1	2	7.86034	-5.4766
GCACGTGCACTCCTGT-1_1	P1	2	6.65463	-3.16395
GCACGTGCATCATTTC-1_1	P1	0	4.5793	6.25619
GCACGTGCATCGTGCG-1_1	P1	2	5.7192	-4.95355
GCACTAAAGCTGAGTG-1_1	P1	2	8.07148	-9.76418
GCACTAACACGAGAAC-1_1	P1	1	-8.66936	-3.40586
GCACTAAGTGTCTTAG-1_1	P1	6	1.28326	-1.86183
GCACTAAGTTATAGAG-1_1	P1	3	-5.61374	-8.26571
GCACTAATCGACGCTG-1_1	P1	2	6.42698	-5.87702
GCAGCTGGTTTACGTG-1_1	P1	4	6.30292	3.87469
GCAGGCTAGAAGTGTT-1_1	P1	2	6.16472	-7.1532
GCAGGCTCAGTCCCGA-1_1	P1	2	7.22539	-5.4942
GCAGGCTGTTCAAGTC-1_1	P1	0	-0.391027	8.3894
GCAGTTAAGCTTACGT-1_1	P1	0	2.72185	8.30235
GCATCGGGTCTACAAC-1_1	P1	0	3.76544	6.90418
GCATCGGTCGACCACG-1_1	P1	2	6.37183	-5.11173
GCATCTCAGGAAGTAG-1_1	P1	1	-12.0627	-3.60283
GCATCTCGTTGTACGT-1_1	P1	1	-8.99975	-6.56933
GCATCTCTCGCACGGT-1_1	P1	0	5.51725	3.93877
GCATGATAGCCGATTT-1_1	P1	2	8.0684	-5.47619
GCATGATCAGTAGTGG-1_1	P1	2	7.7242	-4.34885
GCATGATGTGAAGCTG-1_1	P1	6	0.640646	-1.66185
GCATGATTCAGATTGC-1_1	P1	3	-4.45234	-9.49407
GCATTAGCATAGAATG-1_1	P1	2	7.88615	-9.07299
GCATTAGCATCAGCAT-1_1	P1	0	1.3471	8.38946
GCATTAGTCATGAGAA-1_1	P1	1	-7.41923	-4.64911
GCCAACGAGAGAGTTT-1_1	P1	1	-8.72494	-6.71482
GCCAACGGTACTCAAC-1_1	P1	2	8.48557	-9.71805
GCCAGCACATCTGCGG-1_1	P1	2	5.72282	-8.61066
GCCAGCATCCTGGTCT-1_1	P1	2	6.64215	-6.95357
GCCAGGTCACTCCGAG-1_1	P1	0	-1.26257	10.0495
GCCAGGTCACTTTAGG-1_1	P1	6	0.716831	-1.59884
GCCAGGTGTATAGGAT-1_1	P1	0	4.01144	6.92893
GCCAGGTGTATCCTCC-1_1	P1	0	3.57208	6.17916
GCCAGGTTCATCTACT-1_1	P1	2	8.55072	-9.80343
GCCAGGTTCCCGAAAT-1_1	P1	0	4.53479	6.26651
GCCAGTGAGTTGCTCA-1_1	P1	1	-10.9597	-4.89533
GCCAGTGGTCACTTCC-1_1	P1	3	-5.50959	-9.35647
GCCAGTGTCGGTTAGT-1_1	P1	0	2.82198	7.04804
GCCAGTGTCTCATTAC-1_1	P1	3	-5.89514	-8.88399
GCCATGGAGGTGATCG-1_1	P1	0	3.12496	5.96947
GCCATGGGTTTCGCTC-1_1	P1	1	-8.12069	-5.96334
GCCATTCCACGTCTCT-1_1	P1	0	2.35095	7.40688
GCCATTCTCGTAGGAG-1_1	P1	0	2.62525	4.92807
GCCCAGAAGTGAACAT-1_1	P1	5	-0.773897	-4.30589
GCCCAGACACTGGCCA-1_1	P1	3	-6.88102	-7.94141
GCCCGAACAGCTACAT-1_1	P1	3	-5.6119	-7.4444
GCCCGAACATAAGCGG-1_1	P1	3	-7.45426	-7.27083
GCCCGAAGTAGCGCCT-1_1	P1	0	5.25219	6.42191
GCCGATGAGGGTACGT-1_1	P1	0	4.77629	5.01045
GCCGATGCAGGAGGTT-1_1	P1	2	6.50489	-3.59331
GCCGATGCAGGTATGG-1_1	P1	1	-8.32448	-5.55103
GCCGATGGTTGACGGA-1_1	P1	2	5.08962	-5.91075
GCCGTGAAGTCACTGT-1_1	P1	1	-6.46372	-2.38508
GCCGTGACACTGAGGA-1_1	P1	2	6.10535	-7.45376
GCCGTGAGTAGTGCGA-1_1	P1	2	7.44638	-6.33103
GCCGTGAGTCTAGATC-1_1	P1	3	-7.50883	-7.85082
GCCGTGAGTCTGCCTT-1_1	P1	3	-6.45785	-9.64975
GCCGTGATCTGCATGA-1_1	P1	0	-0.577079	10.6311
GCCTGTTCAGCCTTCT-1_1	P1	2	7.50108	-4.93891
GCCTGTTGTAAGATAC-1_1	P1	0	2.01597	5.45285
GCCTGTTGTCATTCCC-1_1	P1	0	1.81761	5.87266
GCCTGTTTCACGATCA-1_1	P1	6	0.945551	-1.73744
GCGATCGCAATTAGGA-1_1	P1	0	-1.19198	9.53209
GCGATCGTCGAAATCC-1_1	P1	1	-11.6859	-4.09264
GCGGAAAAGCGTTCCG-1_1	P1	2	5.83268	-7.2871
GCGGAAAAGGCTTTCA-1_1	P1	2	7.1838	-3.90192
GCGTTTCGTGCCCACA-1_1	P1	0	1.6946	6.13271
GCTACAAAGACTCAAA-1_1	P1	0	1.37234	6.10421
GCTACAAAGGCTCTAT-1_1	P1	2	7.81899	-4.20283
GCTACAATCCGACATA-1_1	P1	0	1.68002	8.68012
GCTACCTAGTATTCCG-1_1	P1	2	7.89165	-8.76381
GCTACCTCAAATTGCC-1_1	P1	1	-11.1566	-3.55058
GCTACCTTCATTTCGT-1_1	P1	1	-11.5346	-3.43443
GCTCAAAAGGTCTACT-1_1	P1	0	2.68741	6.34652
GCTCAAACAACCGGAA-1_1	P1	0	3.78175	5.53974
GCTGAATGTCTGATCA-1_1	P1	0	-1.65304	9.20304
GCTGAATGTGAGGCAT-1_1	P1	0	4.22882	4.00739
GCTGAATGTTAGGAGC-1_1	P1	0	1.98521	7.18492
GCTGCAGGTAGCTTGT-1_1	P1	0	0.728313	8.97912
GCTGCAGGTCGCTGCA-1_1	P1	3	-7.51476	-7.82328
GCTGCAGGTTAGTCGT-1_1	P1	2	5.40121	-8.14083
GCTGGGTAGACATAAC-1_1	P1	4	6.35088	2.58529
GCTGGGTGTAGCTAAA-1_1	P1	2	8.30193	-7.14644
GCTGGGTTCGAATCCA-1_1	P1	6	0.923524	-1.7517
GCTGGGTTCTCGTCGT-1_1	P1	6	0.327731	-1.7828
GCTTCACAGGATTTCC-1_1	P1	0	-2.00238	9.50396
GCTTGGGAGGATACCG-1_1	P1	5	6.0609	4.30655
GCTTGGGTCGATACGT-1_1	P1	3	-4.78112	-8.27171
GCTTTCGAGACTTCCA-1_1	P1	0	-1.58677	9.39811
GCTTTCGAGTCCTGTA-1_1	P1	3	-4.88156	-8.37873
GCTTTCGTCCCAATAG-1_1	P1	1	-9.19018	-3.2293
GGAACCCCATGGAATA-1_1	P1	3	-4.95104	-7.97936
GGAACCCGTGAACTAA-1_1	P1	2	7.36954	-7.56467
GGAACCCTCTCTCGCA-1_1	P1	7	-2.53482	4.8751
GGAAGTGCACTCCACT-1_1	P1	3	-5.39339	-8.27283
GGAAGTGGTTCAGTAC-1_1	P1	0	-2.06683	9.59508
GGAATCTAGGCAGTCA-1_1	P1	1	-7.78944	-1.58593
GGAATCTAGTAAACAC-1_1	P1	1	-7.93834	-5.87928
GGAATGGAGAGAAGGT-1_1	P1	0	2.4323	6.49427
GGAATGGCAATTGGTC-1_1	P1	2	5.69606	-5.43397
GGAATGGCACCTGCTT-1_1	P1	3	-5.07288	-8.23331
GGAATGGCATGGGTTT-1_1	P1	0	2.31355	7.02022
GGAATGGGTACGTAGG-1_1	P1	4	6.3658	2.76193
GGAATGGTCTTGATTC-1_1	P1	7	-3.08387	4.90765
GGACGTCAGGCTTCCG-1_1	P1	0	2.4031	7.90763
GGACGTCGTCCAACGC-1_1	P1	2	7.03533	-3.49752
GGAGAACAGAACAGGA-1_1	P1	2	7.1903	-9.87133
GGAGAACCATTCGGGC-1_1	P1	5	0.136012	-4.08588
GGAGAACCATTGCAAC-1_1	P1	0	4.74047	6.66437
GGAGAACGTGACCGAA-1_1	P1	3	-7.30413	-9.55488
GGAGAACTCCGGTAAT-1_1	P1	5	-0.458102	-4.92894
GGAGATGCAAAGGGTC-1_1	P1	0	3.68753	7.14625
GGAGATGCAGACGCTC-1_1	P1	2	6.32461	-5.59522
GGAGATGTCGGTGAAG-1_1	P1	1	-8.52537	-4.26216
GGAGCAATCCACTAGA-1_1	P1	3	-5.63294	-9.55537
GGAGGATGTCAACCTA-1_1	P1	0	5.27377	3.84336
GGAGGTAAGTTCCTGA-1_1	P1	3	-7.02088	-9.25192
GGAGGTAGTAAGGTCG-1_1	P1	2	5.68603	-8.62127
GGAGGTATCTTCTCAA-1_1	P1	0	4.14374	5.89634
GGATCTAAGGTAGTCG-1_1	P1	0	0.578908	8.79702
GGATCTAAGGTGCATG-1_1	P1	0	-0.956433	9.02588
GGATCTAGTAGCTGAG-1_1	P1	1	-7.70556	-3.59023
GGATCTAGTGAGCCAA-1_1	P1	0	2.29497	7.74649
GGATCTATCGGTGCAC-1_1	P1	2	8.53063	-9.86412
GGATCTATCGTTCCCA-1_1	P1	2	5.64473	-7.44779
GGATGTTAGTCCCTAA-1_1	P1	2	6.2682	-5.37243
GGCACGTCAACGCCCA-1_1	P1	1	-8.49326	-6.73424
GGCAGTCAGGAGAGTA-1_1	P1	4	6.56627	3.3542
GGCAGTCCAGGGAATC-1_1	P1	0	4.91635	6.69626
GGCAGTCGTCACTGAT-1_1	P1	2	7.54187	-6.31386
GGCAGTCGTCCAAATC-1_1	P1	4	5.09515	2.1728
GGCAGTCGTTTCGCTC-1_1	P1	0	3.40761	7.03528
GGCAGTCTCACCGACG-1_1	P1	4	6.94546	3.81694
GGCGTCAAGCTGTGCC-1_1	P1	1	-11.4247	-4.27023
GGCGTCAAGTCGGCAA-1_1	P1	2	6.7265	-7.47672
GGCGTCACAGACATCT-1_1	P1	2	6.74024	-5.87323
GGCGTCATCATGCCCT-1_1	P1	1	-11.1621	-4.48855
GGCTGTGAGTGAGCCA-1_1	P1	2	8.34707	-6.96119
GGCTGTGCAGACGCTC-1_1	P1	1	-5.72532	-3.17413
GGCTTGGTCGAGAAAT-1_1	P1	2	6.51069	-7.21025
GGCTTGGTCTCTGCCA-1_1	P1	0	2.7587	6.93736
GGCTTTCGTCACATTG-1_1	P1	2	6.0036	-8.19116
GGGAAGTCATCTAACG-1_1	P1	1	-8.14583	-7.48154
GGGAAGTGTCCAGGTC-1_1	P1	0	4.31934	7.29797
GGGAAGTGTGTGTGGA-1_1	P1	1	-6.27253	-3.92912
GGGACAAAGTCACAGG-1_1	P1	5	-0.200645	-4.3309
GGGACAACACACCGCA-1_1	P1	2	7.5991	-7.58483
GGGACAATCGAGAAAT-1_1	P1	1	-6.25808	-3.74691
GGGACCTCAGGTCAGA-1_1	P1	4	6.51805	4.35164
GGGACCTTCCGAGGCT-1_1	P1	0	-1.0439	8.90719
GGGACTCAGCAGCCTC-1_1	P1	0	4.00691	5.24357
GGGACTCAGGAACGAA-1_1	P1	2	5.30737	-5.01118
GGGACTCCAATATCCG-1_1	P1	1	-8.33292	-6.01987
GGGAGATTCCGTAATG-1_1	P1	2	7.46399	-5.12973
GGGAGATTCCTACGAA-1_1	P1	2	5.67595	-7.15775
GGGAGATTCGGACTTA-1_1	P1	0	2.34205	7.66713
GGGAGTATCGATGCTA-1_1	P1	2	5.48226	-7.72713
GGGATCCCACGCTATA-1_1	P1	0	0.255086	9.18808
GGGATCCCAGGAACCA-1_1	P1	0	-0.842895	8.71276
GGGATCCCAGGGCTTC-1_1	P1	2	7.15922	-3.42493
GGGATCCTCAATGCAC-1_1	P1	4	6.66415	3.30974
GGGATGACACAATGCT-1_1	P1	1	-11.1471	-3.44648
GGGATGAGTTTACTTC-1_1	P1	1	-7.73338	-5.04651
GGGCCATAGCACTAAA-1_1	P1	4	6.66195	4.43759
GGGCCATCATTGACCA-1_1	P1	3	-5.01593	-7.88644
GGGCCATGTAACCCGC-1_1	P1	3	-6.32313	-7.8389
GGGCGTTAGTCCTGTA-1_1	P1	0	-2.33518	10.0594
GGGCGTTCACCGTCGA-1_1	P1	2	6.74557	-5.12707
GGGCGTTTCATTCGTT-1_1	P1	4	5.67751	2.45548
GGGCGTTTCTCTCTAA-1_1	P1	6	1.1972	-1.65827
GGGCTACAGTCTTCGA-1_1	P1	0	2.98984	7.81956
GGGCTCACACTTCAGA-1_1	P1	1	-5.53947	-3.26548
GGGCTCAGTGGCGTAA-1_1	P1	2	7.40356	-5.47596
GGGCTCATCAACTTTC-1_1	P1	1	-9.96666	-2.78574
GGGCTCATCGCCTATC-1_1	P1	0	4.20376	5.2476
GGGTATTAGAATCGCG-1_1	P1	0	2.12786	5.61597
GGGTATTAGACTTCGT-1_1	P1	0	-1.53955	10.12
GGGTATTAGAGTCTTC-1_1	P1	1	-7.83347	-4.05193
GGGTATTAGGGTAGCT-1_1	P1	2	5.69348	-6.77725
GGGTATTGTATACCTG-1_1	P1	1	-8.22144	-7.08656
GGGTCACAGACAGCTG-1_1	P1	0	2.47385	7.47888
GGGTCACAGTCACGAG-1_1	P1	0	2.88403	7.17954
GGGTCACCACGGCTAC-1_1	P1	0	1.02737	8.27443
GGGTCACCATGCCGGT-1_1	P1	1	-7.4748	-5.4149
GGGTCACTCTATTCGT-1_1	P1	3	-4.41385	-8.46629
GGGTCACTCTCAGGCG-1_1	P1	1	-5.8226	-2.59041
GGGTCTGGTAACGATA-1_1	P1	0	4.5775	4.57442
GGGTCTGGTACGGATG-1_1	P1	1	-7.37369	-2.98732
GGGTCTGTCTACTTCA-1_1	P1	0	4.80308	4.60652
GGGTCTGTCTAGTGAC-1_1	P1	2	8.24288	-9.53595
GGGTGAACAGCGACCT-1_1	P1	5	-0.102965	-3.95685
GGGTGAAGTGCAAGAC-1_1	P1	4	6.53855	3.12974
GGGTGAATCGACGAGA-1_1	P1	0	3.13579	8.64971
GGGTGAATCTCTGCTG-1_1	P1	0	2.84857	6.13761
GGGTGTCGTAGTATAG-1_1	P1	1	-8.09676	-5.40022
GGGTTATAGAGATGCC-1_1	P1	0	5.21569	3.9639
GGGTTATAGGGAGAAT-1_1	P1	0	-1.67362	9.98884
GGGTTATCAAGGATGC-1_1	P1	2	6.79335	-3.22956
GGGTTATTCGTTCCTG-1_1	P1	0	4.56098	5.27182
GGGTTTACAAAGAGTT-1_1	P1	1	-5.89058	-2.58245
GGTAACTGTGCCCGTA-1_1	P1	1	-8.75064	-6.82949
GGTAATCTCCCTCAAC-1_1	P1	2	7.84231	-6.07953
GGTAGAGCAACCCTCT-1_1	P1	2	8.27449	-9.66513
GGTAGAGCACGTTGGC-1_1	P1	0	3.11224	6.51619
GGTCACGAGTTCCATG-1_1	P1	0	-0.378888	8.77248
GGTCACGCAATTTCGG-1_1	P1	4	7.61917	4.38674
GGTCTGGAGCAGCACA-1_1	P1	1	-8.96613	-4.08708
GGTCTGGTCCAAGCTA-1_1	P1	6	0.849716	-1.89394
GGTCTGGTCCCTTTGG-1_1	P1	3	-4.69451	-8.81901
GGTCTGGTCTACTGAG-1_1	P1	0	3.81824	5.1221
GGTGATTCACGTCTCT-1_1	P1	2	7.13273	-9.83496
GGTGATTTCATTACTC-1_1	P1	2	5.71998	-7.37791
GGTGGCTCACCAGACC-1_1	P1	1	-10.8596	-3.83371
GGTGGCTCAGCGGATA-1_1	P1	1	-8.19827	-6.18774
GGTGGCTGTCCACATA-1_1	P1	0	4.24301	7.00339
GGTGTCGAGGTCGTAG-1_1	P1	0	1.4645	8.79372
GGTGTTAAGGCCGCTT-1_1	P1	1	-8.29632	-4.86211
GGTGTTAAGTCGCTAT-1_1	P1	1	-5.74608	-3.18585
GGTGTTAGTGTTGACT-1_1	P1	1	-9.70472	-2.2012
GGTTCTCCAACAGCCC-1_1	P1	3	-4.75191	-9.44225
GGTTCTCCAATAGTCC-1_1	P1	6	1.11005	-1.5601
GGTTCTCCACAGGATG-1_1	P1	0	-0.816302	9.21083
GGTTCTCGTAAGTAGT-1_1	P1	1	-10.8137	-4.41876
GGTTCTCTCGACCACG-1_1	P1	3	-5.72072	-9.16294
GGTTGTACAGAGATTA-1_1	P1	0	1.95627	7.01616
GGTTGTATCCGCTTAC-1_1	P1	2	8.13558	-7.09252
GTAACACCAAGACTGG-1_1	P1	1	-11.2147	-3.7801
GTAACACCATAGGAGC-1_1	P1	1	-8.04328	-2.76159
GTAACCAGTGAGTGAC-1_1	P1	2	7.31541	-5.38204
GTAAGTCAGAAAGTCT-1_1	P1	2	4.85685	-5.13497
GTAAGTCGTCCAAATC-1_1	P1	1	-10.5026	-4.98482
GTAAGTCTCGGCCAAC-1_1	P1	3	-4.63876	-9.70768
GTAATCGGTAACAGGC-1_1	P1	1	-8.64438	-5.57157
GTAATCGGTAACGATA-1_1	P1	1	-9.95581	-3.2183
GTAATCGGTGCTATTG-1_1	P1	6	0.644734	-1.89631
GTAATCGTCAGGCGAA-1_1	P1	2	7.43871	-7.53134
GTAATGCCATTGGGAG-1_1	P1	1	-6.8169	-4.28695
GTAATGCGTCCTGGGT-1_1	P1	3	-5.00821	-9.29642
GTACAACAGACATCAA-1_1	P1	0	-1.89861	8.84261
GTACAACGTAGAGTTA-1_1	P1	7	-2.42577	4.94995
GTACAACGTTGGCCGT-1_1	P1	0	4.54394	4.25214
GTACAGTCATTGACTG-1_1	P1	0	1.89555	5.99387
GTACAGTGTATACGGG-1_1	P1	0	5.27862	4.36642
GTACAGTGTCATGGCC-1_1	P1	2	7.05544	-3.32812
GTACAGTTCTCGTGGG-1_1	P1	1	-8.45902	-5.68686
GTAGAAACATCTCGTC-1_1	P1	2	7.68361	-3.81094
GTAGAGGGTCAAGGCA-1_1	P1	0	-2.20323	9.90212
GTAGAGGTCTGCGTCT-1_1	P1	3	-5.5453	-9.5004
GTAGATCGTGCATCTA-1_1	P1	3	-5.25351	-9.68158
GTAGATCTCATGCATG-1_1	P1	3	-5.95467	-8.98754
GTAGATCTCCGCGGAT-1_1	P1	0	0.0513265	10.1691
GTAGCTAGTACCGCGT-1_1	P1	1	-6.78694	-4.18428
GTAGCTATCCTCTAAT-1_1	P1	4	6.69211	3.85233
GTAGCTATCGTCGCTT-1_1	P1	1	-8.49107	-6.49463
GTAGGAGTCATCCCGT-1_1	P1	4	6.24198	3.19885
GTAGGTTAGAAACTAC-1_1	P1	1	-5.49008	-3.33374
GTAGGTTGTGGTTTGT-1_1	P1	1	-7.80527	-3.73603
GTAGGTTTCTCGCTCA-1_1	P1	2	5.46737	-5.27381
GTAGGTTTCTGGACTA-1_1	P1	1	-6.19882	-1.59472
GTAGTACCAAGATGGC-1_1	P1	2	5.98712	-7.52939
GTAGTACCACCAGCCA-1_1	P1	4	7.11978	4.28324
GTAGTACGTCAATCTG-1_1	P1	2	7.17211	-5.22611
GTAGTACTCCTGGCTT-1_1	P1	0	-0.187759	9.37238
GTATTGGAGAAGCCAC-1_1	P1	3	-7.58821	-9.4217
GTATTGGAGGTCACTT-1_1	P1	2	7.69053	-5.55109
GTATTGGAGTAAGACT-1_1	P1	0	-0.489129	9.61362
GTATTGGCATCTAGAC-1_1	P1	4	5.80809	3.30863
GTATTGGGTGCGGATA-1_1	P1	3	-5.62163	-8.58098
GTATTTCAGGACAAGA-1_1	P1	1	-11.4397	-4.25901
GTATTTCCAGTCTACA-1_1	P1	0	2.05876	5.79012
GTATTTCCATATCTCT-1_1	P1	2	7.46833	-3.6605
GTATTTCTCTATCGGA-1_1	P1	0	3.37956	7.02582
GTCAAACGTTTGAACC-1_1	P1	1	-6.35994	-4.33075
GTCAAGTAGCCACCGT-1_1	P1	3	-5.02885	-9.60715
GTCAAGTGTGAGACGT-1_1	P1	0	-1.72435	9.66036
GTCAAGTGTTTCGACA-1_1	P1	4	6.06592	2.43447
GTCACGGAGCAAACAT-1_1	P1	2	7.66061	-4.76081
GTCACGGAGCTCCATA-1_1	P1	0	4.70627	5.05869
GTCACTCAGCTCGCAC-1_1	P1	4	6.27078	3.51087
GTCACTCTCTGAGAGG-1_1	P1	2	6.82141	-3.09313
GTCAGCGAGACTTCGT-1_1	P1	1	-11.4629	-3.24272
GTCAGCGGTACCGCGT-1_1	P1	0	-0.88309	8.66151
GTCAGCGGTCGTAATC-1_1	P1	2	6.70475	-3.37511
GTCATCCAGACATCAA-1_1	P1	1	-10.3632	-3.97422
GTCATCCAGACGAGCT-1_1	P1	3	-6.73987	-9.15629
GTCATCCGTCGTTATG-1_1	P1	2	7.47002	-3.7805
GTCATCCTCCGTTGGG-1_1	P1	0	1.81664	5.54875
GTCATCCTCGGCGATC-1_1	P1	3	-4.61492	-9.34103
GTCATGAAGTACTGGG-1_1	P1	2	5.23509	-5.116
GTCATGACAAACCGGA-1_1	P1	6	1.10751	-1.63783
GTCATGATCATCGTAG-1_1	P1	1	-7.20173	-1.75244
GTCATTTAGCTAATCC-1_1	P1	5	-4.94226	2.2853
GTCATTTAGGCTGAAC-1_1	P1	4	5.57165	1.91605
GTCATTTGTTGTGGAG-1_1	P1	1	-7.6997	-3.94961
GTCCACTAGACATGCG-1_1	P1	2	7.21788	-3.82558
GTCCACTCAGTAGAGC-1_1	P1	1	-8.75942	-5.35555
GTCCACTGTGTTGCCG-1_1	P1	3	-6.00316	-9.80968
GTCCACTTCAAATGAG-1_1	P1	2	7.53081	-6.42868
GTCCACTTCATGAGAA-1_1	P1	2	5.78316	-8.21561
GTCCACTTCCGTAATG-1_1	P1	0	4.53934	5.70334
GTCCCATGTTAATCGC-1_1	P1	0	2.70662	6.70922
GTCCCATTCGTCTCAC-1_1	P1	2	7.75108	-6.63414
GTCCTCAAGCACCTGC-1_1	P1	0	2.25442	6.21344
GTCCTCAAGGTCTTTG-1_1	P1	6	0.993697	-1.51072
GTCGAATTCCACCTCA-1_1	P1	1	-11.0467	-4.19966
GTCGAATTCTTCTGTA-1_1	P1	2	5.43052	-8.31388
GTCGCGAAGTGATCGG-1_1	P1	2	7.26248	-7.66322
GTCGCGAAGTGGCCTC-1_1	P1	3	-5.46651	-9.86644
GTCGCGATCGACATAC-1_1	P1	2	5.48295	-5.14495
GTCGTAACAAATAAGC-1_1	P1	1	-9.95579	-3.85245
GTCGTAACATAGGTTC-1_1	P1	2	7.25499	-3.88314
GTCGTAAGTTCTCTCG-1_1	P1	5	-0.30598	-4.16921
GTCGTTCGTACGTGTT-1_1	P1	1	-7.97411	-3.47233
GTCTACCTCCATGATG-1_1	P1	3	-5.44092	-9.43592
GTCTAGAAGCTTACGT-1_1	P1	2	4.86511	-5.13052
GTCTCACAGCCGAATG-1_1	P1	6	1.19985	-1.45133
GTCTCACGTACAGTCT-1_1	P1	1	-11.6889	-3.89133
GTCTCACTCCACATAG-1_1	P1	3	-5.08473	-10.1254
GTCTCACTCCTTGGAA-1_1	P1	3	-5.21787	-8.39665
GTCTGTCTCATCCTAT-1_1	P1	0	0.00527484	9.91462
GTCTGTCTCTGTTGGA-1_1	P1	2	7.54575	-5.46072
GTCTTTAGTACAGGTG-1_1	P1	0	1.20065	8.19322
GTCTTTATCCATTTGT-1_1	P1	5	-0.02939	-4.01317
GTCTTTATCGCCCAGA-1_1	P1	0	-1.10066	9.20287
GTGACGCAGGATGCGT-1_1	P1	1	-9.91808	-4.99999
GTGACGCTCAAAGGTA-1_1	P1	1	-6.88007	-4.2215
GTGAGCCAGCCGAACA-1_1	P1	1	-8.86016	-5.21058
GTGAGCCGTTAGAGAT-1_1	P1	0	-0.605071	8.95577
GTGAGGAAGTCGCGAA-1_1	P1	1	-6.90334	-4.16182
GTGAGGACAACGTTAC-1_1	P1	1	-9.9879	-3.59778
GTGAGGATCTGTGTGA-1_1	P1	3	-6.25679	-9.19043
GTGAGTTGTAATTAGG-1_1	P1	4	6.12204	3.1252
GTGAGTTGTTGTACGT-1_1	P1	0	-2.18318	9.7984
GTGAGTTTCTCATGGA-1_1	P1	0	-0.111248	9.64915
GTGATGTAGCGGCTCT-1_1	P1	0	5.27813	4.28973
GTGATGTGTATACCCA-1_1	P1	2	7.33949	-4.2305
GTGCACGGTTGGTGTT-1_1	P1	3	-7.53926	-7.99185
GTGCAGCCAACTCGTA-1_1	P1	0	4.27202	7.57959
GTGCAGCCAAGCGCTC-1_1	P1	0	2.73138	4.92387
GTGCAGCCACCGAATT-1_1	P1	2	7.28094	-5.90798
GTGCAGCGTATCGAGG-1_1	P1	2	7.48175	-3.92659
GTGCAGCGTCACAATC-1_1	P1	2	7.1109	-4.03941
GTGCGTGGTACAGAAT-1_1	P1	6	1.53891	-1.90257
GTGCTGGAGGATGCGT-1_1	P1	3	-5.79478	-9.76611
GTGCTGGCACCCAACG-1_1	P1	2	7.89707	-6.54276
GTGCTGGCATCGCCTT-1_1	P1	0	2.85158	7.57887
GTGCTGGGTCTTCCGT-1_1	P1	1	-8.19217	-3.54208
GTGCTTCAGGCTTTCA-1_1	P1	0	2.54505	4.32532
GTGCTTCGTACTCGCG-1_1	P1	3	-6.88591	-9.43512
GTGCTTCGTTTCGTTT-1_1	P1	3	-4.94622	-9.82141
GTGGAAGAGTGGACGT-1_1	P1	1	-9.92987	-3.54566
GTGGAAGGTATCACCA-1_1	P1	2	7.42572	-5.30165
GTGGAGAAGATGCAGC-1_1	P1	0	0.0274533	8.81711
GTGGAGAAGCTCTTCC-1_1	P1	2	7.15646	-3.44017
GTGGAGAGTGTCTAAC-1_1	P1	1	-9.6837	-2.8457
GTGGAGATCGTAGCCG-1_1	P1	6	0.983006	-1.84295
GTGGAGATCTTGGTCC-1_1	P1	0	1.7999	4.16316
GTGGCGTGTACGCTTA-1_1	P1	1	-8.89991	-6.33495
GTGGCGTGTAGTTAGA-1_1	P1	3	-4.5179	-9.74603
GTGGCGTTCATCACAG-1_1	P1	4	6.36412	3.9475
GTGGGAAAGAGGATGA-1_1	P1	0	2.76524	5.36629
GTGGTTAAGCTACTGT-1_1	P1	3	-5.09037	-9.44723
GTGTAACAGTTAACGA-1_1	P1	0	1.68722	5.47626
GTGTAACCATGGAATA-1_1	P1	4	6.11613	3.22487
GTGTCCTGTACACGCC-1_1	P1	2	7.11602	-7.96374
GTGTGATCAATTTCGG-1_1	P1	4	7.41365	4.5284
GTGTGATGTGCATACT-1_1	P1	3	-6.53345	-8.9522
GTGTGGCAGAAGAGCA-1_1	P1	0	0.0608348	9.42046
GTGTGGCCACAGCGCT-1_1	P1	2	6.26784	-4.9848
GTGTGGCCACCTTCCA-1_1	P1	0	4.41684	6.20017
GTGTGGCGTAACGCGA-1_1	P1	1	-8.45633	-3.38884
GTGTTAGCAATAGTAG-1_1	P1	4	6.58507	4.05121
GTGTTCCGTATCAAGA-1_1	P1	2	6.64348	-4.83947
GTTACAGCAAGCGATG-1_1	P1	0	-0.165343	9.16048
GTTACCCAGTTGCGCC-1_1	P1	0	3.75481	5.41605
GTTACCCCACAAGGTG-1_1	P1	7	-2.4771	5.0473
GTTACGAAGTCATTGC-1_1	P1	3	-5.40934	-9.70073
GTTAGACAGGTTTGAA-1_1	P1	6	0.97392	-1.92122
GTTAGACCAAGTGACG-1_1	P1	4	6.40084	3.85668
GTTAGACTCCCGAATA-1_1	P1	4	6.54162	3.40877
GTTAGACTCGTTCATT-1_1	P1	0	5.38117	4.32246
GTTAGTGAGTGGTCAG-1_1	P1	1	-5.39491	-3.11594
GTTAGTGTCCATCGTC-1_1	P1	0	2.28529	7.84386
GTTATGGGTAATGCGG-1_1	P1	0	2.70885	8.2829
GTTATGGGTCCTTAAG-1_1	P1	3	-7.59204	-7.66213
GTTCATTAGTGTTGTC-1_1	P1	0	-0.629	9.67225
GTTCATTCATAGGCGA-1_1	P1	2	7.39029	-4.2667
GTTCATTCATGGGTTT-1_1	P1	4	5.81829	3.20485
GTTCATTTCGTGGGTC-1_1	P1	0	1.44541	6.61155
GTTCGCTAGTGGAAAG-1_1	P1	4	7.56979	4.4917
GTTCGCTTCGGACGTC-1_1	P1	6	1.23268	-2.01388
GTTCTATTCGTAACAC-1_1	P1	2	7.50195	-3.5668
GTTGAACGTAGGCTGA-1_1	P1	0	3.5106	5.55169
GTTGCGGAGTCGCCCA-1_1	P1	2	6.34541	-7.03087
GTTGCGGAGTTGGAGC-1_1	P1	1	-7.21382	-2.43862
GTTGCGGGTCCAAATC-1_1	P1	2	6.41948	-3.37541
GTTGCGGGTTGTATGC-1_1	P1	1	-10.5143	-3.87044
GTTGCGGTCCACGGGT-1_1	P1	2	6.17837	-4.29769
GTTGCTCGTCCTACGG-1_1	P1	1	-9.17924	-3.73721
GTTGTAGAGGTTCTAC-1_1	P1	5	-0.15337	-4.02694
GTTGTAGAGTTCCGTA-1_1	P1	1	-11.1604	-4.13639
GTTGTAGCATCGCTCT-1_1	P1	3	-6.83872	-9.53888
GTTGTCCGTAACGTTC-1_1	P1	2	7.91407	-7.29658
GTTGTCCGTATTAAGG-1_1	P1	3	-4.45168	-9.91961
GTTGTCCGTCAACATC-1_1	P1	0	2.94219	8.69734
GTTGTCCTCCATCGTC-1_1	P1	0	5.5852	2.84099
GTTGTGACAAGTGACG-1_1	P1	4	6.26567	3.23025
GTTGTGAGTACCTAGT-1_1	P1	2	6.52494	-5.80798
GTTGTGAGTTATGTGC-1_1	P1	0	1.15473	8.32888
GTTGTGATCCGCACTT-1_1	P1	2	7.80163	-7.54615
GTTGTGATCGTAGAGG-1_1	P1	1	-11.0997	-4.2078
GTTTACTAGTACTCGT-1_1	P1	2	5.50242	-6.7496
GTTTGGACAATACGCT-1_1	P1	2	7.79594	-10.0678
GTTTGGATCGCAGATT-1_1	P1	2	5.39756	-7.81256
TAACACGGTAGGCTCC-1_1	P1	0	0.050728	9.73156
TAACCAGAGGGCAAGG-1_1	P1	0	3.9098	5.00178
TAACCAGGTTGTTGAC-1_1	P1	0	2.02339	4.35724
TAACGACGTTTACTTC-1_1	P1	1	-7.77573	-3.49291
TAACGACGTTTCGTTT-1_1	P1	1	-7.63918	-3.82708
TAACTTCAGCAATTAG-1_1	P1	2	7.49639	-7.55042
TAACTTCAGTGGTGAC-1_1	P1	1	-8.26836	-4.06109
TAACTTCCACATACGT-1_1	P1	3	-5.2363	-9.28623
TAACTTCCATTAAGCC-1_1	P1	2	7.18677	-3.623
TAACTTCTCGCTATTT-1_1	P1	3	-5.8171	-9.58172
TAAGCACAGCACTCTA-1_1	P1	7	-2.29472	4.94625
TAAGCACTCAGTCACA-1_1	P1	2	5.71398	-8.60013
TAAGCCAAGGGCATGT-1_1	P1	0	4.1127	6.76286
TAAGCCAGTTGCGGCT-1_1	P1	3	-6.1269	-8.77735
TAAGCCATCTTCGTAT-1_1	P1	3	-5.27385	-10.0837
TAAGCGTAGACAAGCC-1_1	P1	2	8.26545	-7.73051
TAAGCGTTCCGATTAG-1_1	P1	2	8.52623	-7.41699
TAAGCGTTCGTCCTTG-1_1	P1	3	-4.81405	-8.42421
TAAGTCGAGACCAAGC-1_1	P1	2	5.76411	-5.10116
TAAGTCGTCGTAATGC-1_1	P1	2	7.55432	-3.55772
TAATCTCCAAGACGAC-1_1	P1	4	5.22663	2.32653
TAATCTCCACTTGACA-1_1	P1	2	5.54822	-4.83282
TAATCTCGTATGCAAA-1_1	P1	1	-9.75089	-5.39743
TAATCTCGTGTGTGGA-1_1	P1	2	7.92296	-4.17099
TAATCTCTCTGCTCTG-1_1	P1	1	-8.13199	-7.03083
TAATCTCTCTGTCGTC-1_1	P1	2	7.39012	-5.58831
TAATTCCCAAGCACCC-1_1	P1	0	1.96044	6.74752
TAATTCCCAGAACGCA-1_1	P1	2	8.60322	-7.63472
TAATTCCCAGAGCTAG-1_1	P1	0	1.63025	0.0993121
TAATTCCGTAATCAGA-1_1	P1	2	8.27354	-9.64533
TAATTCCGTACAAGTA-1_1	P1	2	7.48878	-5.19242
TAATTCCGTTATTCTC-1_1	P1	1	-8.74341	-6.75447
TAATTCCTCTAGACAC-1_1	P1	2	6.45513	-7.50287
TACAACGGTCGATTAC-1_1	P1	2	7.06141	-4.94335
TACAACGTCACCGGGT-1_1	P1	4	5.80697	1.69066
TACACCCAGTAGTCAA-1_1	P1	2	6.97468	-5.73759
TACACCCAGTCTAGAA-1_1	P1	0	-1.66091	9.723
TACACCCCACCAATTG-1_1	P1	1	-7.75892	-5.05731
TACACCCGTGTACAGG-1_1	P1	0	2.18972	8.00789
TACACCCTCAAGCTGT-1_1	P1	2	7.30358	-3.8344
TACACCCTCACGAACT-1_1	P1	2	7.50887	-6.28803
TACAGGTCAAGTGGAC-1_1	P1	2	6.99948	-7.58536
TACAGGTGTTCGGCTG-1_1	P1	1	-8.53411	-4.17325
TACAGGTTCCTACTGC-1_1	P1	1	-8.26164	-7.27184
TACAGGTTCTTCGGAA-1_1	P1	1	-9.37011	-3.40799
TACATTCAGAGAGCCT-1_1	P1	4	6.67198	4.37858
TACATTCAGCATCTTG-1_1	P1	0	2.34127	6.16304
TACATTCGTACGTGTT-1_1	P1	2	6.51439	-3.20327
TACATTCGTGATTCAC-1_1	P1	3	-6.01886	-9.69284
TACATTCGTGTTCGAT-1_1	P1	2	6.90526	-6.64274
TACATTCTCGGTAGGA-1_1	P1	2	7.41509	-4.53803
TACCCACGTCATCGGC-1_1	P1	3	-7.28736	-8.11021
TACCCACTCCAACTGA-1_1	P1	6	1.02914	-1.36056
TACCCGTAGACGACGT-1_1	P1	0	4.64322	5.71323
TACCCGTAGCAGCCCT-1_1	P1	6	0.631544	-1.76384
TACCCGTTCCGGACTG-1_1	P1	2	5.33148	-5.04136
TACCCGTTCCTCTAGC-1_1	P1	1	-11.5204	-3.7857
TACCCGTTCGTCAAAC-1_1	P1	2	6.39893	-5.32666
TACCCGTTCTGAACGT-1_1	P1	2	7.66534	-7.40791
TACCGAAGTGCTGCAC-1_1	P1	4	6.53941	3.79587
TACCGAAGTTCCGCAG-1_1	P1	3	-6.04096	-9.47589
TACCGGGAGGGAGATA-1_1	P1	2	7.26686	-5.62547
TACCGGGCACCCTTAC-1_1	P1	4	5.97919	4.23173
TACCGGGCATTGGGAG-1_1	P1	3	-5.12339	-9.58216
TACCGGGTCTTAGCCC-1_1	P1	0	5.07569	4.60139
TACCTCGAGCAGTAAT-1_1	P1	3	-6.99215	-8.84245
TACCTGCCACAGCCAC-1_1	P1	4	5.33481	1.45834
TACGCTCAGCCGAACA-1_1	P1	3	-6.28111	-9.00561
TACGCTCAGGTGGGTT-1_1	P1	0	0.815568	9.244
TACGCTCAGGTTCAGG-1_1	P1	2	7.59833	-8.79034
TACGCTCCAACAGTGG-1_1	P1	3	-5.05709	-8.07323
TACGCTCTCCGTTGGG-1_1	P1	2	6.73138	-3.06992
TACGGGCTCCATCGTC-1_1	P1	0	0.488113	9.05922
TACGGTACACAGTGTT-1_1	P1	0	5.28492	4.3854
TACGGTACATGACTGT-1_1	P1	0	2.32515	7.78374
TACGGTAGTCGTGCCA-1_1	P1	2	8.49434	-7.58123
TACGGTAGTGCATACT-1_1	P1	1	-8.24165	-4.23416
[truncated: 9,296 more rows]
