# Supplementary material for: FXYD3 functionally demarcates an ancestral breast cancer stem cell subpopulation with features of drug-tolerant persisters
Source: J Clin Invest. 2023 Nov 15;133(22):e166666. doi: 10.1172/JCI166666 (PMC10645391; doi:10.1172/JCI166666)
Supplement: Supplemental table 5 [file jci-133-166666-s193.xlsx]

## Sheet: Signature gene lists
Signature	Mammary Stem Cell	Luminal Progenitor	Alveolar Progenitor	Basal-Luminal Cell_Human	Alveolar Progenitor_Human	Quiescent Stem Cell_UP	Quiescent Stem Cell_DOWN	Ancestor-like CSC Signature	EmbryonicPausingSignature_UP	EmbryonicPausingSignature_DOWN	HALLMARK_MYC_TARGETS_V1	GO_RIBOSOME_BIOGENESIS	GO_RNA_CATABOLIC_PROCESS	GO_EXTRACELLULAR_MATRIX_ASSEMBLY	GO_UNSATURATED_FATTY_ACID_METABOLIC_PROCESS	GO_POSITIVE_REGULATION_OF_MACROAUTOPHAGY	GO_POSITIVE_REGULATION_OF_CELL_CYCLE_PROCESS	GO_NEGATIVE_REGULATION_OF_CALCIUM_MEDIATED_SIGNALING	GO_REGULATION_OF_MEMBRANE_POTENTIAL	GO_DNA_REPLICATION	Cell Cycle_G0	Cell Cycle_G1S	Cell Cycle_G2M	Cell Cycle_M	Cell Cycle_MG1	Cell Cycle_S
Reference	(20) in References and (4) in SI References			(45) in References and (19) in SI References		(42) in References and (18) in SI References		this study	(15) in References and (20) in SI References		Hallmark	GO Biological Process									(22) in SI References	(21) in SI References
Data in reference	Supplementary Data 15	Supplementary Data 6	Supplementary Data 10	Table S3	Table S3	Table 1, Upregulated genes	Table 1, Downregulated genes		Table S6, Weight=1	Table S6,Weight=-1											Table S1, Fold change >2.0	Table S2
	SLC11A1	KLF7	OGFRL1	KRT14	CSN1S1	CCND3	ANLN	FTH1	PDCD4	LDHA	ABCE1	METTL15P1	MIR665	RAMP2	ACOT8	TOM1	SMC4	CHP1	KCNE3	CHAF1A	C5orf42	ACD	ANLN	AHI1	AGFG1	ABCC5
	DES	SNORC	CYTIP	SCGB1D2	CSN3	PDK1	BIRC5	SERPINE2	ACSS1	PPA1	ACP1	RCL1	MIR885	MAD2L2	PLA2G4B	OPTN	CDK4	SLC24A4	INSYN2B	RAD50	CEMIP	ACYP1	AP3D1	AKIRIN2	AGPAT3	ABHD10
	SERPINE2	LAD1	RSPO1	SCGB2A2	TSC22D3	SMARCA2	CCNA2	FXYD3	HEXB	S100A6	AIMP2	MPHOSPH10	MIR543	FBLN5	PIBF1	TRIM13	NPM2	RCAN1	HCN4	CDK2	ABCC3	ADAMTS1	ARHGAP19	ANKRD40	AKAP13	ANKRD18A
	RGS5	LGALS3	EHF	SCGB2A1	ANXA8	FOXO3	CCNB1	LAMP2	CTSL	PA2G4	AP3S1	MPHOSPH6	MIR103B1	EMILIN1	PTGES3	CALCOCO2	NDC80	FHL2	GJC1	ALYREF	ACAD11	ANKRD10	ARL4A	ANLN	AMD1	ASF1B
	RGS4	RALB	KIT	KLK7	OPRPN	EZH1	CCNE2	CD9	RENBP	RANBP1	APEX1	POP7	LRPPRC	COL1A2	AKR1C4	NOD1	KAT5	MTOR	KCNK7	CDK9	ACSS2	APEX2	ARMC1	ANP32B	ANP32E	ATAD2
	PCP4L1	CD44	RPS5	SDC2	FDCSP	PRDM5	SGOL1	PDCD4	DPP7	SMS	BUB3	ENSG00000275464	TOB1	COL3A1	CYP4F8	SPTLC1	SMC2	GSK3B	AKAP9	ZMPSTE24	ADAM19	ARGLU1	ASXL1	ANP32E	ANTXR1	BBS2
	VIM	LYPD3	RPLP0	FRZB	NUPR1	PTOV1	MCM4	MAOA	LY6G6E	PHGDH	C1QBP	NPM3	RBM7	PRICKLE1	MGLL	CERS1	SPAG5	ITPR1	CDK5	TRAIP	APPBP2	ATAD2	ATL2	ARHGAP19	BAG3	BIVM
	ZEB2	PRRG4	RPS4X	KLK11	TOB1	ZFP30	PCNA	SARS	AUH	NAA10	CAD	NSA2	RIDA	DAG1	CYP2U1	WDR45	RAD51AP1	TBC1D10C	KCNMB2	NPM2	ARAF	BARD1	AURKB	ARL6IP1	BTBD3	BLM
	NRARP	ALDH1A3	STMN1	KRT17	SMR3B	ZBTB20	RRM2	BSG	HEXA	ID3	CANX	EMG1	SYNCRIP	AGT	PRXL2B	SNX18	PLK4	MIR133A1	ZMPSTE24	MCRS1	ARHGAP6	BRD7	BCLAF1	ASXL1	CBX3	BMI1
	SERPING1	BASP1	RPS3	KCNJ16	ODAM	PHF1	TOP2A	FBXO2	CCNG2	PLAC8	CBX3	C1D	RNASEH2A	ELN	PTGR2	SMCR8	GIPC1	ATP2B4	ENSG00000276289	CARM1	BBS9	C1orf63	BORA	ATF7IP	CDC42	BRCA1
	C11orf96	EFHD2	RPL13A	MAOB	PLIN2	CTDSP1	CYCS	MXD4	YPEL2	POLR2I	CCNA2	MYBBP1A	ERN2	CLASP2	CYP1A1	SESN3	USP19	MYOZ2	TRDN	RNASEH2A	C14orf79	C7orf41	BRD8	AURKA	CDK7	BRIP1
	COX4I2	TACSTD2	RPL32	KLK8	HLA-DPA1	THRA	MTCH2	DUSP1	SPRY1	NUDC	CCT2	DDX17	PAIP1	PHLDB1	CYP1A2	ADRB2	DBF4	PLEK	CACNG2	POLD3	C1S	C14orf142	BUB3	BIRC2	CDKN3	C5orf42
	PROCR	SDC4	HSP90AB1	ANKH	HLA-DQA1	TEF	SLC25A5	CLCA2	APOE	TMEM258	CCT3	NOP56	IGF2BP1	CLASP1	CYP1B1	DCN	UBE2C	MAPK7	RACK1	POLQ	C3	CAPN7	C2orf69	BIRC5	CEP70	C11orf82
	ID1	WNT5B	DCLK1	TPM2	CITED2	DICER1	H2AFZ	GLUL	ALDH6A1	ANAPC15	CCT4	RPP30	IGF2BP3	GAS6	CYP2A6	C9orf72	PRDM7	PRNP	PIAS3	RUVBL2	HLA-E	CASP2	C14orf80	BUB1	CNIH4	CALD1
	GSN	EMP1	RPS9	PLPP1	DDIT4	A930001N09Rik	HAT1	APLP2		RAN	CCT5	RPP38	IGF2BP2	GPM6B	CYP2A7	RAB3GAP1	CIT	MYOZ1	BAIAP2	EHMT2	CAPN6	CASP8AP2	CASP3	CADM1	CTR9	CALM2
	BTBD3	CXCL1	RPL3	CALML5	TXNIP	BCAS3	DDX39	MALAT1		ATP5J2	CCT7	TBL3	CELF1	RGCC	CYP2A13	ATG2A	CHEK2	SLA2	UNC13B	DBF4	CASP4	CCNE1	CBX5	CCDC88A	CWC15	CASP2
	FABP4	KCNN4	NPM1	KLK6	HLA-DRA	DDX3Y	2810417H13Rik	CD44		CITED1	CDC20	POP4	TRAF3IP2	EFEMP2	CYP2B6	LARP1	CDCA5	DYRK2	ARL6IP5	TOPBP1	CCDC141	CCNE2	CCDC107	CCDC90B	DCP1A	CCDC14
	CST3	LURAP1L	RPL4	TNS4	HLA-DRB5	GABARAPL1	CAPZA1	LTBP1		MGMT	CDC45	RPP40	RNPS1	HAS1	CYP2C19	SIRT1	PHB2	ACTN3	CFTR	CHEK1	CCL13	CDC6	CCNA2	CCNA2	DCTN6	CCDC84
	GJA3	TNFAIP2	RPS14	PAPPA	GLIPR1	GLTSCR2	HADHB	PHLDA1		PRDX2	CDK2	UTP14A	FASTK	HAS2	CYP2C8	RAB3GAP2	MRGPRX2	CD22	PRDX3	FAF1	CCNG2	CDC25A	CCNF	CCNB2	DEXI	CCDC150
	BGN	S100A16	CCND1	PLS3	ANKRD36C	ITM2A	IDH3A	ITGB4		P4HB	CDK4	WDR3	POP1	HAS3	CYP2C9	GPSM1	PRAP1	HOMER3	MLLT11	KAT7	CHN2	CDCA7	CDC16	CDC20	DKC1	CDC7
	IGFBP7	CEACAM1	RPSA	MYBPC1	CALD1	IL18	KPNA2	NEAT1		MRPL20	CLNS1A	EBNA1BP2	HNRNPA0	IHH	CYP2C18	HSPB8	NUDT16	HOMER2	WWP2	WDHD1	CP	CDCA7L	CDC25C	CDC25B	DNAJB6	CDC45
	SPARCL1	OSBPL3	RPL12	SAA1	CYP24A1	ZYX	PGK1	PRDX5		HMGA1	CNBP	DDX52	PNRC1	LOX	CYP2D7	SESN1	LSM11		BVES	BAZ1A	CPEB3	CEP57	CDCA2	CDC27	DSP	CDCA5
	GUCY1B1	ATP2B1	RPS15A	DSC3	FAS	EPHX1		ADK		RUVBL2	COPS5	KRR1	KCNQ1OT1	MIR29B1	CYP2D6	GNAI3	UBXN2B		STX1B	SUPT16H	CPEB4	CHAF1A	CDCA3	CDC42EP1	DYNLL1	CDKN2AIP
	GUCY1A1	HBEGF	RPL18A	MID1	CYR61	CLSTN1		AHNAK2		NDUFC1	COX5A	PWP1	TENT4A	SMAD3	CYP2E1	RUFY4	E2F7		CHRM1	POLI	CREB3L2	CHAF1B	CDCA8	CDCA3	EIF4E	CENPM
	GNG11	CSTB	SELENOH	LUZP2	CREB5	GSTK1		ERLIN2		MRPL13	CSTF2	LSM6	LSM6	MFAP4	CYP2F1	SLC25A4	CCN2		SCN11A	POLG2	CSF1	CLSPN	CDK1	CENPA	ELP3	CENPQ
	ID3	LAS1L	RPS19	AP000851.1	GBP1	5730403B10Rik		KRT15		HSPE1	CTPS1	RPL35	PKP3	MYH11	CYP2J2	TBK1	CEP120		PARK7	TREX1	CTSO	CREBZF	CDKN1B	CENPE	FAM60A	CERS6
	JUN	EIF1	SLC15A2	DSG3	COTL1	DDT		SMG1		MRPS18A	CUL1	ERI2	EXOSC8	NOTCH1	CYP4A11	SLC25A5	CYP1A1		TUSC2	PNKP	CXCL2	CTSD	CDKN2C	CENPF	FAM189B	CHML
	RARRES2	PTTG1IP	RPL8	FAM107A	EDN1	IVD		CTNNA1		UQCRQ	CYC1	RPUSD1	TIRAP	ATP7A	FAAH2	HTT	SASS6		CHRNA1	ESCO1	CYP2F1	DIS3	CDR2	CEP55	FOPNL	COQ9
	NRIP2	CLDN7	RPL9	FBXO2	SLC5A6	FHL1		BNIP3L		MRPL18	DDX18	EXOSC8	NT5C3B	SMPD3	AWAT1	HIF1A	DDX3X		CHRNA2	RMI2	DCN	DNAJC3	CENPL	CFLAR	FOXK2	CPNE8
	PDE3A	PLPP2	PAICS	HSPB1	LAMB3	NDRG2		TMEM50A		PSMB3	DDX21	BUD23	CIRBP	QSOX1	AKR1C1	HMOX1	DDX11		CHRNA3	TOP1MT	DDIT4	DONSON	CEP350	CIT	FXR1	CREBZF
	FXYD1	CARD19	RPS11	SBSPON	TUBB6	GRINA		YIPF3		SEC13	DEK	MALSU1	TENT5B	NTN4	AKR1C2	STING1	CDC14C		CHRNA4	INO80C	DDX58	DSCC1	CFD	CKAP2	G3BP1	CRLS1
	OR51E1	ANP32B	LMO4	SERPINB5	DAPP1	PIK3R1		SQOR		CAPG	DHX15	TSR3	DIS3L	HAPLN2	EDN1	IRGM	DMRT1		CHRNA5	PARP1	EMILIN1	DTL	CFLAR	CKAP5	GATA2	DCAF16
	PCOLCE	AHNAK	RPL11	ZBTB16	CXCL16	FYN		SERINC3		GATSL3	DUT	FTSJ3	EXOSC6	FKBP10	EDN2	IL4	DYNC1H1		CHRNA7	E2F7	ENO2	E2F1	CHEK2	CKS1B	GNB1	DEPDC7
	RASL11A	RAB11FIP1	RPL13	ADM	CHI3L2	CHKB		BCAP31		TK1	EEF1B2	EXOSC6	ZC3H18	SOX9	CYP4Z1	KDR	DRD2		CHRNB1	EME1	ERBB2IP	EIF2A	CKAP2	CKS2	GRPEL1	DHFR
	NDUFA4L2	EPCAM	HIST1H1E	CST3	HCAR2	PINK1		DHRS3		ZCCHC17	EIF1AX	PIH1D2	DIS3L2	TGFB1	EPHX1	SNX30	DRD3		CHRNB2	ADRA2A	ERCC6	ESD	CKAP2L	CNOT10	GSPT1	DNA2
	MUSTN1	MAP2K3	RPS12	LGALS1	THBS1	ULK2		GRN		PGAM1	EIF2S1	MTERF4	TRIM71	TIE1	ABCD1	PAFAH1B2	ECT2		UCN3	KHDC3L	FAM13C	FAM105B	CYTH2	CNTROB	GTF3C4	DNAJB4
	NBL1	CDC42EP3	EEF1B2	TRIM29	DEGS1	DNAJB9		DSG3		RPL41	EIF2S2	NUDT16	NUDT16	TNXB	FAAH	SH3GLB1	EDN1		CHRNB3	ESCO2	FAS	FAM122A	DCAF7	CTCF	HIF1A	DONSON
	PPP1R14A	KRT8	RPL10A	ROCR	NTRK2	PFDN5		ANXA4		DAD1	EIF3B	WDR36	MAPK14	PXDN	FABP5	WAC	EDN3		CHRNB4	MCMDC2	FBXO27	FLAD1	DHX8	CTNNA1	HMG20B	DSCC1
	EBF1	ST14	RPS16	FDCSP	MAP7D1	CTSF		ATP6V0E1		DUSP14	EIF3D	RPL10L	SLFN13	THSD4	DAGLB	SNX7	EGF		CHRND	DACH1	FBXO3	GINS2	DNAJB1	CTNND1	HMGCR	DYNC1LI2
	NR2F2	ANXA1	RPL17	SAA2	MSN	CRIM1		S100A9		EIF2B2	EIF3J	SRFBP1	RC3H1	ANTXR1	ABCD2	PIP4K2A	EGFR		CHRNE	SDE2	FLAD1	GINS3	ENTPD5	DEPDC1	HSD17B11	E2F8
	SPARC	CDH1	NACA	SLC29A1	NCOA7	SEPP1		ECH1		POLR2L	EIF4A1	NSUN5P1	PNLDC1	PLOD3	PTGR1	WIPI1	EIF4G1		CHRNG	DHX9	FMO1	GMNN	ESPL1	DEPDC1B	HSPA8	EIF4EBP2
	CSRP2	NAV2	TUBA1B	TACC1	ALDH1A3	GABBR1		CLIC4		UCHL1	EIF4E	NOP9	DAZ1	PHLDB2	AKR1B1	RNF31	AIF1		GRIN3A	DDX11	FN1	HELLS	FADD	DIAPH3	ILF2	ENOSF1
	SEPT4	GARS	RPS6	S100A2	AMOTL2	GRB10		TMED10		UQCC2	EIF4G2	SDE2	DAZL		SIRT1	VPS13D	CENPV		GRIN3B	DNA2	FOSL2	HOXB4	FAM83D	DLGAP5	JMJD1C	ESCO2
	CPE	RRAS2	PDLIM1	GLYATL2	CD47	BBS2		ATP1B1		SLC25A5	EIF4H	DDX3X	DEDD2		ALOX12	AMBRA1	EREG		CLCN1	DUT	FRG1	HRAS	FAN1	DNAJA1	KDM5B	EXO1
	HIGD1B	NDFIP2	RPS23	MIA	FLNA	RPS14		NUPR1		PHB	EPRS1	DDX10	DDX5		ALOX5	PRKAA2	AKT1		CLIC1	E4F1	GBP2	HSF2	FANCD2	DNAJB1	KIAA0586	EZH2
	ASPN	CAPNS1	NAP1L1	KLK5	CD55	IGF2R		FTL		TMEM97	ERH	SPATA5	DHX9		ALOX12B	MAPK3	EZH2		CLN3	EGF	GHR	INSR	G2E3	DR1	KIF5B	FAM178A
	SNCG	NFKBIA	CDK4	RGS2	LSR	SELENBP1		RPS2		TOMM40L	ETF1	DKC1	RBM46		ALOX15	ELAPOR1	STOX1		LRRK2	EGFR	GMPPA	INTS8	GABPB1	DZIP3	KPNB1	FANCA
	PTP4A3	CMAS	EIF3F	DAB2	SORBS2	RNF167		RNF130		TIPIN	EXOSC7	METTL15	TENT2		ALOX15B	RALB	PPP1R35		SLC24A4	EME2	HADH	IVNS1ABP	GAS1	E2F5	KRAS	FANCI
	HSPB2	RTN4	PBX1	KLK10	TAPBP	MAP1LC3A				ARPC1B	FAM120A	ERCC2	DCP2		PLA2G4F	SCOC	FEN1		SEZ6	CENPX	HEATR6	KIAA1147	GAS2L3	ECT2	LARP1	FEN1
	LGALS1	RPL23A	RPL19	TMEM50B	TIMM44					PHF5A	FBL	FBL	TENT5D		DECR2	MOAP1	FGF8		CNGB1	PRIMPOL	HIST1H1C	KIAA1586	H2AFX	FAM64A	LARP7	GCLM
	MAP3K7CL	CLTB	IMPDH2	MT1X	CTGF					SNRPE	G3BP1	LTO1	DHX36		ABHD12	NOD2	FGF10		CNR1	ENDOG	HIST1H2BI	LNPEP	HAUS8	FOXM1	LRIF1	GOLGA8A
	RASGRP2	MYO6	RPS20	EMP2	VCP					SSSCA1	GLO1	RPLP0P6	DKC1		HPGDS	PINK1	MAPK15		CNR2	EREG	HIST2H2AA4	LUC7L3	HINT3	FYN	LYAR	GOLGA8B
	IGFBP4	RPL35A	RPL21	CPQ	CARS					PSMD13	RACK1	XRN2	DNA2		PTGR3	BNIP3	SIRT2		KCNH8	LRWD1	HIST2H2AA3	MCM2	HIPK2	G2E3	MORF4L2	H1F0
	GJC1	PPP1R2	RPS15	GLUL	PPP1R12A					RPS27L	GNL3	FASTKD2	TRDMT1		CYP4A22	BNIP3L	SMC5		ADORA1	FEN1	HIST1H2BJ	MCM4	HJURP	GADD45A	MRPL19	HELLS
	MCAM	GNG5	CD47	ENTPD2	RDX					DPH3	GOT2	DIS3	DXO		GPX1	SUPT5H	PLCB1		ADORA2A	ZNF365	HIST1H3C	MCM5	HMGB2	GAS2L3	MRPS2	HIST1H2AC
	NOTCH3	SERINC2	DDAH2	RUNX1	LIPH					RPS19BP1	GSPT1	DHX30	E2F1		GPX4	MAP3K7	KLHL18		PIP5KL1	KIN	HIST3H2A	MCM6	HN1	GOT1	MRPS18B	HIST1H4C
	SELENOW	PDLIM5	RPL7A	KRT81	TYMP					THOP1	H2AZ1	PDCD11	AGO3		GSTA1	TSC1	NCAPD3		RIMS4	WAPL	HP	MDM1	HP1BP3	GRK6	MSL1	INTS7
	MEF2C	MYL12A	RPS13	BCAR3	GPM6B					UQCR10	HDAC2	EXOSC7	AGO4		GSTM1	TSC2	NCAPH		PARP1	LPIN1	ICK	MED31	HRSP12	GTSE1	MTPN	KAT2A
	CRIP1	CYP8B1	RPS7	S100A4	SESN2					NABP2	HDDC2	WDR43	DCP1B		GSTM2	UVRAG	BRD4		ADRA1A	PDS5A	IFI16	MRI1	IFNAR1	HCFC1	NCOA3	KAT2B
	MEG3	IER3	CCT2	TNC	FAM129A					CDC34	HDGF	MDN1	PATL2		GSTP1	VDAC1	NUP62		CLDN19	JADE2	IFNAR2	MSH2	IQGAP3	HMG20B	NFIA	KDELC1
	SERPINH1	TRIM46	EIF3E	PDK4	MAP1B					PELO	HNRNPA1	RRS1	ELAVL1		CYP2S1	FYCO1	STXBP4		CTNS	GTPBP4	IGFBP4	NASP	KATNA1	HMGB3	NFIC	KIAA1598
	TIMP3	PDE4D	RPL6	KRT5	RAB3IP					CCNE1	HNRNPA2B1	RRP12	ELAVL4		ACAA1	EPM2A	EPGN		TAFA4	ORC6	IGHMBP2	NEAT1	KCTD9	HMMR	NUCKS1	LMO4
	MALAT1	ARF6	CCT4	NNMT	CTSS					FAM118B	HNRNPA3	BOP1	PDE12		ANXA1	PIP4K2C	MBLAC1		IGSF11	ORC3	IKBIP	NKTR	KDM4A	HN1	NUFIP2	LYRM7
	ZFHX3	EIF5B	KLF4	VIM	FHL2					SAC3D1	HNRNPC	RRP8	AKT1		HPGD	SESN2	ANKRD31		CXADR	POLA2	IL33	NPAT	KIAA1524	HP1BP3	NUP37	MAN1A2
	CRYAB	PPP2R3A	EIF3H	MAP1LC3A	LRRFIP1					DCTPP1	HNRNPD	EXOSC2	ERN1		IL1B	PIP4K2B	SIN3A		ADRB1	RNASEH1	IL6	NUP43	KIF5B	HPS4	ODF2	MAP3K2
	FSTL1	SLC44A1	RPS24	CLEC11A	UGDH					MDH2	HNRNPR	PES1	ETF1		FADS1	ULK1	SH2B1		TMEM161B	ZBTB38	INSIG2	ORC1	KIF11	HS2ST1	OPN3	MASTL
	FILIP1L	PKP3	TMPO	MXI1	TCIM					GFER	HNRNPU	MTREX	PATL1		FADS3	WDR24	ANKRD17		ADRB2	MMS22L	ITGB6	OSBPL6	KIF20B	HSPA8	PAK1IP1	MBD4
	AOC3	CLIP1	SIVA1	RGMA	PMEPA1					INO80E	HPRT1	GTPBP4	RBM24		CYP4F3	IKBKG	POLDIP2		KCTD7	KCTD13	ITGB8	PANK2	KIF22	HSPA13	PBK	MCM8
	EPAS1	EPS8L2	RANBP1	BAG3	GPRC5A					LRRC42	HSP90AB1	FRG1	FEN1		MIR132	BECN1	OR1A2		DCN	MCM9	ITPA	PCDH7	KIF23	INADL	PCF11	MLF1IP
	ITGB1	CAMK2D	YBX1	MT1M	RPLP0					MRPL52	HSPD1	DCAF13	CASC3		MIR204	SNX4	FBXO5		HTR3C	CIZ1	ITPR2	PCNA	KIFC1	KIF2C	PLIN3	MYCBP2
	HSPA1A	YWHAH	NUCKS1	GEM	RPL12					HDLBP	HSPE1	NOL11	XRN2		MIF	RIPK2	OPN1MW		DLD	BOD1L1	JARID2	PLCXD1	KLF6	KIF5B	PPP2CA	NAB1
	FILIP1	ARPC2	CREB5	EFNA3	RPS4X					CENPM	IARS1	NGDN	CPEB3		PLA2G3	LACRT	MTBP		DLG1	SAMHD1	KDM5B	PMS1	KPNA2	KIF14	PPP2R2A	NEAT1
	KLF9	POFUT2	PCBP2	SYNM	RPL34					YKT6	IFRD1	NSUN5P2	FASTKD2		PNPLA8	LRSAM1	GLI1		DLG4	SIN3A	KDM6B	PNN	LBR	KIF20B	PPP6R3	NFE2L2
	SNHG18	KLF5	RPL22	NFIA	RPL6					PSMB6	ILF2	ZNF658	ZHX2		ACOX1	SPTLC2	NSMCE2		DMD	ANKRD17	KLHL24	POLD3	LIX1L	KLF9	PRC1	NRD1
	MYO1B	BAIAP2	RPL5	C19orf33	CCL20					PMF1	IMPDH2	NOC2L	DIS3		ATP6V1B1	BAG3	RGCC		DMPK	FBXO5	LBP	RAB23	LMNB1	LBR	PSEN1	NSUN3
	TINAGL1	IRX3	SNHG12	SOX15	RPL31					GNG10	KARS1	MTG2	NCBP2		PLA2G4A		RACGAP1		ABAT	GDF2	LCN2	RECQL4	MAD2L1	LMNA	PTMS	NT5DC1
	TUBA1A	DENR	HNRNPA3	TSHZ2	RPS3A					PEBP1	KPNA2	ERAL1	EXOSC7		ELOVL2		TMOD3		SLC26A3	DNAJC2	LCN8	RMI2	MALAT1	MCM4	PTTG1	NUP160
	OAZ2	IQGAP1	SSRP1	SERTAD4-AS1	RPL32					CYB5B	KPNB1	AATF	CNOT1		AVP		NCAPH2		DRD1	BRPF3	LCORL	RNF113A	MELK	MDC1	RAD21	OGT
	FOSB	GALNT3	DEK	GABARAPL1	RPL39					EXOSC2	LDHA	VCX	SAMD4A		AVPR1A		GPSM2		DRD2	POLL	LRRN4CL	RNPC3	MGAT2	MIS18BP1	RAN	ORC3
	UBA2	ANXA5	CTNNB1	SLC25A25	RPS15A					PSMG3	LSM2	UTP25	SMG1		PTGDS		ANXA1		DRD4	GLI1	LYRM5	SEC62	MID1	MKI67	RHEB	OSGIN2
	MPRIP	TRIB1	RALY	OPRPN	RPL11					BYSL	LSM7	PELP1	ZSWIM8		PTGIS		HNRNPU		DSC2	GLI2	LYZ	SKP2	MIS18BP1	MLLT4	RPL13A	PHIP
	PDGFA	ZBTB7A	ZFP91	FGF2	RPS12					ELOF1	MAD2L1	RPUSD2	TNRC6B		ABHD6		HOXA13		DSG2	INO80E	MFSD8	SLBP	MND1	MZT1	SLC39A10	PHTF1
	SEPT11	CXCL16	IRX5	TMEM47	RPL35A					ANKRD37	MCM2	DIMT1	LARP4B		PTGS1		APEX1		DSP	REPIN1	MGP	SLC25A36	NCAPD3	NCAPD2	SNUPN	PHTF2
	NDRG2	CDV3	ANP32A	CLDN11	RACK1					DGCR6	MCM4	UTP20	ZC3H4		PTGS2		HSPA2		DVL1	TFPT	MMP9	SNHG10	NCAPH	NCOA5	SRSF3	PKMYT1
	COL18A1	FAM129B	EIF3K	WEE1	RPS7					ASB6	MCM5	RRP7A	SMG6		CYP4F11		BIRC5		EDN1	RPA4	MXD4	SRSF7	NCOA5	NEK2	STAG1	POLA1
	BTG1	JUP	H2AFY	MYL9	RPL26					CCDC124	MCM6	GLUL	TUT4		ALOXE3		HYAL1		HTR3D	DONSON	NFE2L2	SSR3	NDC80	NUF2	SYNCRIP	PRIM1
	PKIG	FAR1	HDGF	VAMP5	RPL37					RCL1	MCM7	RPL7L1	FMR1		ELOVL5		STRA8		GABRR3	HCRT	OCIAD1	TAF15	NEIL3	NUP35	TAF9	PTAR1
	SEPT7	CHIC2	EIF3L	TAGLN	RPL21					MRPS11	MRPL23	NOB1	LARP1		SCD		IGF1		SLC29A1	HMGA1	OGN	TIPIN	NFIC	NUP98	TCERG1	RAD18
	CAVIN3	TPM3	HNRNPA1	ANG	RPS13					PSMD14	MRPL9	ZCCHC4	PUM2		SCP2		IGF1R		MTLN	ENPP7	OSMR	TOPBP1	NIPBL	NUSAP1	TLE3	RAD51
	AXL	YWHAZ	ILF2	NT5DC3	RPS24					PRADC1	MRPS18B	METTL5	SMG5		FADS2B		IGF2		AKT1	ID3	P2RX4	TRA2A	NMB	ODF2	TMEM138	RAD51AP1
	MGST3	CAST	RTRAF	FZD3	RPS23					HILPDA	MYC	MRPL22	EXOSC2		PLA2G2F		GEN1		AKT2	MCIDAS	PAN3	TTC14	NR3C1	ORAOV1	TOB2	RBBP8
	PPP1R15A	TJP2	PHIP	KRT16	RPL4					PSMB4	NAP1L1	DROSHA	DICER1		ELOVL1		APP		ABCD1	STRA8	PAQR8	UBR7	NUCKS1	PBK	TOP1	REEP1
	ELN	CCNL1	EIF4B	IFI16	RPS20					NDUFS8	NCBP1	GTF3A	TARDBP		CYP4F12		IL1A		PTK2B	GEN1	PARP10	UHRF1	NUMA1	PCF11	TROAP	RFC2
	BCAM	MKRN1	EIF3M	MTUS1	RPS17					MRPL12	NCBP2	ABT1	MTREX		ELOVL4		IL1B		STOX1	POLN	PCDHA1	UNG	NUSAP1	PLK1	TSC22D1	RHOBTB3
	MSN	BRI3	YY1	ARHGEF35	RPS25					TMEM109	NDUFAB1	GNL2	CARHSP1		TBXAS1		INCENP		FGF12	FAM111B	PDCD4	USP53	PIF1	POC1A	TULP4	RMI1
	RHOB	ERBB2	CHMP2B	PTN	EIF3E					UBE2V1	NHP2	MRM2	EDC4		TNFRSF1A		INS		FGF13	CENPS	PDGFRB	VPS72	PKNOX1	POM121	UBE2D3	RPA2
	CALM1	PDCD6IP	DDX39B	MMP7	RPL22					SEPW1	NME1	NOP53	LSM5		DAGLA		INSR		FHL1	NUGGC	PDZK1IP1	WDR76	POLQ	PPP1R10	VANGL1	RRM1
	EPN2	SCAF11	CFDP1	MELTF	GAPDH					EXOSC4	NOLC1	DDX51	GSPT2		MIR766		KCNA5		FKBP1B	LIG1	PIK3IP1	ZMYND19	PPP1R2	PRPSAP1	VCL	RRM2
	UBB	EIF4G1	MRPL30	SSR3	NACA					ATOX1	NOP16	FBLL1	CNOT6L		ELOVL6		RHOA		NLGN1	LIG3	PIK3R3	ZNF367	PSMD11	PRR11	WIPF2	RSRC2
	ROCK1	TMED2	LSM6	MT1E	RPL36A					DRG2	NOP56	ISG20	RNASEH1		SCD5		NANOGP8		RAB3GAP1	LIG4	PLIN4	ZRANB2	PSRC1	PSMG3	WWC1	SAP30BP
	GNAS	ARHGDIA	HNRNPU	PER2	RPL38					PSMB10	NPM1	EIF6	FUS		ELOVL7		MEIOSIN		P2RX2	MAS1	PLXNA2		RANGAP1	PTP4A1	YY1	SLC38A2
	KLF2	CAB39	ESD	EGFR	RPL17					ATP5G1	ODC1	NSUN4	YTHDF3		PTGES2		LRP5		RIMS1	MCM2	PPIP5K1		RCCD1	PTPN9	ZBTB7A	SP1
	NAB1	KHDRBS1	CLK1	GADD45B	LRRC75A					CETN2	ORC2	RPSA	PAN3		ELOVL3		MIR208A		SPART	MCM3	PPP1R9A		RDH11	PWP1	ZCCHC10	SRSF5
	SPTBN1	CTBP1	RP9	HES1	HNRNPA1					SNRPD2	PA2G4	RBIS	LSM4		PLA2G10		MIR214		FLNA	MCM4	PPP3R1		RNF141	QRICH1	ZNF24	SVIP
	DYNLL1	VPS4B	UBE2E3	HSPB2	SNRPD2					TMEM39B	PABPC1	GTF2H5	NOCT		CYP4F2		MIR221		GPD1L	MCM5	PTGFR		SAP30	RAD51C	ZNF281	TOP2A
	MAP3K20	CTTN	TRIR	BCL2L1	RPS26					TOMM40	PABPC4	SNU13	CNOT10		DEGS1		MIR222		CUX2	MCM6	RAB27B		SKA3	RANGAP1	ZNF593	TTC31
	DNAJB4	C11orf58		KRT6B	LDHB					PDCD5	PCBP1	NOP2	UPF2		PLA2G4C		MIR29A		FMR1	MCM7	RBM47		SMC4	RBM8A		TTLL7
	PICALM	RALA		RNF39	IMPDH2					EIF3B	PCNA	NPM1	GIGYF2		AKR1C3		MAD2L1		NEDD4L	MRE11	RGS3		STAT1	RCAN1		TYMS
	SERF2	RSRC2		TENT5B	ZFAS1					CCDC28B	PGK1	NUP88	SERBP1		CBR1		MDM2		CRTC1	OOEP	RHOJ		STIL	RERE		UBE2T
	FKBP1A	TCF25		NOV	PFDN4					BRMS1	PHB1	NVL	AGO1		CES2		MECP2		KCNH4	ATF1	RIN2		STK17B	RNF126		UBL3
	HCFC1R1	GNB1		CFAP298	HINT1						PHB2	PA2G4	GDNF		PLAA		OOEP		KCNH3	NAP1L1	RPRD2		SUCLG2	RNF141		USP1
	DTX3	CRK		SOWAHC	CRABP1						POLD2	GEMIN4	PABPC1		FADS2		MIR372		MAPK8IP2	NASP	RTP4		TFAP2A	RNPS1		ZBED5
	THRA	THRAP3		TSPAN3	FABP7						POLE3	MTERF3	SND1		PTGES		MSX1		HEBP2	NBN	SCN2A		TIMP1	RRP1		ZWINT
	HMGN3	NFE2L1		TSPYL2	SNRPE						PPIA	EXOSC3	AGO2		CD74		MSX2		NTSR2	NFIA	SCRN2		TMEM99	SEPHS1
	PLS3	ATXN7L3B		LDHA	NBEAL1						PPM1G	EXOSC1	CSDC2				NEUROG1		KCNE5	NFIB	SELENBP1		TMPO	SETD8
	SPOP			AP000851.2	UXT						PRDX3	RRP15	LSM1				NPM1		KCNE4	NFIC	SERPINB1		TNPO2	SFPQ
	PRKAR1A			TFCP2L1	FBL						PRDX4	ZNF593	TNRC6A				NPR2		MTOR	NFIX	SERPINB9		TOP2A	SGOL2
	CD151			WLS	ATP5MPL						PRPF31	RPS27L	ANG				DDR2		ABL1	TONSL	SFI1		TRAIP	SHCBP1
	YWHAB			TUT4	APEX1						PRPS2	NMD3	MEIOC				NUMA1		IFI6	NFRKB	SLC1A3		TRIM59	SMARCB1
	RAP1A			AC103591.3	NHP2						PSMA1	FCF1	DCPS				CRNN		CNIH2	ORC1	SLC31A2		TRMT2A	SMARCD1
	RHOA			GPX3	CASC8						PSMA2	MRPS7	GRSF1				RRM2B		GABBR1	ORC2	SLC7A11		TTF2	SPAG5
	MORF4L1			RUFY3	BZW2						PSMA4	METTL25B	GSPT1				TAS2R13		GABRA1	ORC4	SPHK1		TUBA1A	SPTBN1
	NCOR1			APLP2	EEF1G						PSMA6	UTP18	CNOT7				PBX1		GABRA2	ORC5	STAT3		TUBB	SRF
	CYB5R3			RASD1	DAPL1						PSMA7	TFB1M	A1CF				DYNC1LI1		GABRA3	RRM2B	STAT5A		TUBB2A	SRSF3
	ANAPC5			DUSP1	AC025580.1						PSMB2	MRPS2	HNRNPAB				NUSAP1		GABRA4	SMARCAL1	STOM		TUBB4B	SS18
				NRG1	CCL2						PSMB3	UTP11	HNRNPC				RXFP3		GABRA5	GMNN	STOML1		TUBD1	SUV420H1
				PPP3CA							PSMC4	SBDS	HNRNPD				ANAPC5		GABRA6	PCNA	TCF25		UACA	TACC3
				CAMK2N1							PSMC6	RPL26L1	HNRNPU				ANAPC7		GABRB1	UCHL5	TCP11L2		UBE2C	THRAP3
				MT2A							PSMD1	MRTO4	ZAR1				DTL		GABRB2	POLK	TDO2		VPS25	TLE3
				SOD1							PSMD14	RSL24D1	APEX1				ANAPC11		GABRB3	REV1	TEF		VTA1	TMEM138
				PHLDA3							PSMD3	DDX47	HSPA1A				PDGFB		GABRD	RTF2	TICAM1		WSB1	TNPO1
				CCDC107							PSMD7	NGRN	HSPA1B				PDGFRB		GABRE	DTL	TLK1		ZNF587	TOMM34
				ANXA3							PSMD8	NIP7	APOBEC1				CHMP3		GABRG1	CINP	TLR2		ZNHIT2	TPX2
				MPZL3							PTGES3	YTHDF2	NANOS2				CPSF3		GABRG2	GINS2	TMEM53			TRIP13
				DST							PWP1	NOP16	ZC3H12D				MAP3K20		GABRG3	RTEL1	TMIGD1			TSG101
				SCGB3A1							RAD23B	TRMT112	NANOS1				PLCG2		GABRP	POLE3	TNFRSF1B			TSN
				PIK3C2G							RAN	SIRT7	SLFN14				PLRG1		GABRR1	CHRAC1	TOB1			TTK
				PYGB							RANBP1	CINP	NANOS3				PLSCR1		GABRR2	POLA1	TRIB2			TUBB4B
				CBX1							RFC4	ESF1	EIF3E				WNT4		NALCN	POLB	TRIM2			TXNDC9
				ATF3							RNPS1	NOP58	ISG20				ATRX		GBA1	POLD1	TSC22D1			TXNRD1
				EPHX1							RPL14	WBP11	DND1				INO80		NPAS4	POLD2	TSPAN11			UBE2D3
				ADIRF							RPL18	PIN4	LIN28B				PAF1		GJA1	POLE	USP32			USP13
				PGM1							RPL22	EXOSC9	MEX3D				MAP10		GJA5	POLE2	VCAM1			USP16
				RAB40B							RPL34	EXOSC10	MIRLET7A1				MED1		PPA2	POLG	VNN1			VANGL1
				CAVIN3							RPL6	YBEY	MIR100				NCAPG2		KCNMB3	POLH	YPEL2			WIBG
				ZBTB20							RPLP0	GAR1	MIR106A				PHIP		KCNH5	POLRMT	ZCCHC24			WSB1
				CAV1							RPS10	NLE1	MIR1-1				PIWIL2		PRELID1	ETAA1	ZFAND5			YWHAH
				RAB32							RPS2	DHX29	MIR125B1				PPP1R10		GCLC	ATR	ZFP36L1			ZC3HC1
				CDC42EP3							RPS3	EXOSC4	MIR130A				CDCA8		GCLM	ATRX	ZFR			ZFX
				EHF							RPS5	GNL3L	MIR135A1				SMPD3		KCNMB4	INO80	Smim14			ZMYM1
				INSIG1							RPS6	DDX49	MIR137				SLF2		BIN1	INO80D	EVA1C			ZNF207
				ANXA4							RRM1	DDX56	MIR140				PCID2		GLRA1	CHTF8	MEDAG
				DUSP23							RRP9	WDR74	MIR146A				PRKCE		GLRA2	TIPIN	BRAT1
				CSRP1							RSL1D1	ZNHIT6	MIR185				CENPJ		GLRB	PPP2CA	RABL6
				CRIP1							RUVBL2	RRN3	MIR210				PKN2		GLRX	RFWD3	FAM214B
				EFNA5							SERBP1	WDR55	MIR212				KMT2E		GNA11	PPP2R1A
				ARL4A							SET	RPP25	MIR214				RCC2		GNA15	EXD2
				NUDT16							SF3A1	C1orf109	MIR223				NSFL1C		GNAQ	MCM10
				CYR61							SF3B3	PAK1IP1	MIR23A				MEPCE		GPER1	PRIM1
				LCN2							SLC25A3	TRMT61B	MIR27A				RAD18		HTR3E	PRIM2
				TIPARP							SMARCC1	PIH1D1	MIR9-1				PRDM9		GPR35	CCDC88A
				LXN							SNRPA	HEATR3	MIR93				MIR495		ANK2	TWNK
				C4orf3							SNRPA1	NOL8	MIR96				MIR515-1		ANK3	POLE4
				SP3							SNRPB2	MRPL20	MIR98				MIR520A		GRIA1	WRNIP1
				TMX4							SNRPD1	HEATR1	MAGOH				MIR519D		GRIA3	NT5M
				RERG							SNRPD2	SDAD1	MLH1				MIR520H		GRIA4	AICDA
				IFFO2							SNRPD3	SHQ1	MOV10				MTA3		GRID1	WDR18
				SOX9							SNRPG	MRM3	MIAT				RPTOR		GRID2	PTMS
				TGFB1I1							SRM	NAT10	MIR151A				WIZ		GRIK1	CAMSAP3
				AHNAK2							SRPK1	IMP3	MIR302C				RAD21		GRIK2	USP37
				MAD2L1BP							SRSF1	BRIX1	MYD88				RAD51C		GRIK3	FANCM
				MET							SRSF2	TMA16	NCBP1				RAD51B		GRIK4	POLD4
				ITGB1							SRSF3	LSG1	ATM				RANBP1		GRIK5	BARD1
				EPS8L2							SRSF7	NOP10	CNOT2				RB1		GRIN1	PURA
				ARID5A							SSB	CHD7	CNOT3				CCND1		GRIN2A	WIZ
				EIF2B2							SSBP1	LYAR	CNOT4				OPN1LW		GRIN2B	RAD17
				KANSL1							STARD7	NHP2	NPM1				RDX		GRIN2C	RAD51
				TOB1							SYNCRIP	DDX27	YBX1				RRM1		GRIN2D	RBBP4
				IFITM2							TARDBP	NSUN5	OAS2				RRM2		RANGRF	RBBP6
				IRX3							TCP1	TSR1	PARN				NCAPG		GRM1	RBBP7
				BARD1							TFDP1	WDR12	EXOSC3				CXCR5		CTNNA3	RBBP8
				ZCCHC17							TOMM70	RIOK2	EXOSC1				STIL		GRM5	SENP2
				TMEM9B							TRA2B	DDX28	SIDT2				DDRGK1		GSK3A	RBMS1
				UTRN							TRIM28	UTP6	MRTO4				SOX15		GSK3B	RECQL
				SUSD4							TUFM	PRKDC	YTHDF2				SPAST		HCRT	UPF1
				RARRES2							TXNL4A	PPAN	ZCCHC17				SSTR5		KCNIP2	REV3L
				GSE1							TYMS	EXOSC5	NBAS				AURKA		EHD3	RFC1
				SLC2A1							U2AF1	UTP3	LSM7				AURKC		HTR3A	RFC2
				SOCS2							UBA2	REXO4	PHAX				SVIL		KCNK18	RFC3
				ID4							UBE2E1	WDR18	PKP1				BTC		ABCB5	RFC4
				AC025580.1							UBE2L3	USP36	PELO				ADAM17		HCN1	RFC5
				TNFRSF11B							USP1	DHX37	EXOSC9				TBX2		APP	BCL6
				C15orf48							VBP1	PWP2	EXOSC10				TERT		ZACN	RPA1
				IQCG							VDAC1	RAN	POLR2D				TFDP1		JUP	RPA2
				CA3							VDAC3	RMRP	POLR2G				TGFA		KCNA1	RPA3
				OLFM4							XPO1	RNASEL	XRN1				TNF		KCNA2	RRM1
				ELF5							XPOT	ABCE1	RBM47				TPR		KCNA4	RRM2
				MED24							XRCC6	RPL5	EXOSC4				OPN1MW2		KCNA5	S100A11
				MEST							YWHAE	RPL6	RC3H2				UBE2B		KCNB1	FAM111A
				PI3							YWHAQ	RPL7	DDX49				UBE2E2		KCNC1	CHTF18
				CXCL1								RPL10	TENT5C				WNT5A		KCNC2	TSPYL2
				BCL2A1								RPL11	NSUN2				WNT10B		KCND2	BLM
				TNFAIP2								RPL23A	ALKBH5				XRCC3		KCND3	MAP2K4
				CCL20								RPL26	YTHDF1				ZNF16		KCNE1	SET
				G0S2								RPL27	NRDE2				DDX39B		KCNH1	SETMAR
				BPGM								RPL35A	NBDY				PAGR1		SLC26A5	NOC3L
				TRAF1								RPL38	SAMD4B				OR2A4		KCNH2	NUCKS1
				ICAM1								RPLP0	SLFN12				CDC73		KCNJ2	GMNC
				CXCL3								RPS5	PPP1R8				SMC6		KCNJ3	MEAF6
				FABP7								RPS6	MAGOHB				E2F8		KCNJ5	GINS3
				IL32								RPS7	MTPAP				CSPP1		KCNJ8	METTL4
				GAL								RPS8	SMG8				ATAD5		KCNJ9	BRCA1
				RND1								RPS9	RBM38				DBF4B		KCNJ10	SSBP1
				TMEM158								RPS14	CNOT11				TAS1R2		KCNJ11	SSRP1
				PEG10								RPS15	ZCCHC8				FAM83D		KCNK1	BRCA2
				CXCL8								RPS16	TENT5A				CDT1		KCNK2	TERF1
				CD83								RPS17	PNRC2				CDC7		KCNK3	TERF2
				CALB2								RPS19	PRKCA				RHNO1		KCNMA1	TNFAIP1
				FGFBP1								RPS21	PCID2				MAD1L1		KCNN2	TOP1
				APOE								RPS24	PRKCD				SLF1		KCNN4	TP53
				PTP4A3								RPS25	DCP1A				DYRK3		KCNQ1	TTF1
				FBLN5								RPS27	SMG9				CUL4B		KCNQ3	UCN
				HLA-DRA								RPS28	METTL3				CUL4A		KDR	WRN
				PIGR								NSUN3	EIF4ENIF1				CUL3		KIF5B	YY1
				TNF								TFB2M	ZC3HAV1				LSM10		INSYN1	DSCC1
				PMAIP1								TENT4B	EXOSC5				PKP4		RNF207	OBI1
				PLAU								NOM1	DAZ3				CEP295		ASIC2	E2F8
				MIR155HG								METTL17	DAZ2				CDC14B		CHCHD10	TEFM
				TNFAIP8								DDX31	PCBP4				CDC14A		RGS7BP	MCMBP
				APOC1								MRPS11	DAZ4				CDK10		MIR1-1	ACTR5
				LINC01198								MRPL36	MIR517A				THOC5		MIR133A1	ATAD5
				LAMB3								MRPL44	MIR517C				BECN1		MIR181B1	JADE1
				S100A8								NOL6	CNOT6				CDC23		MIR208A	STN1
				TTYH1								KRI1	TNRC6C				RAB11A		MIR26A1	RMI1
				RNF144B								SURF6	METTL14				KAT2B		MIR29B1	CTC1
				CSF1								SUV39H1	LSM2				SPHK1		MIR30B	DBF4B
				CCL2								BYSL	CACNG7				CDC16		MIR30D	MUS81
				GSTA1								C1QBP	UPF1				CCNB1		ARRB2	CDK2AP1
				IL1RN								TSC1	RNASE2				PHOX2B		SMAD7	CDT1
				TMEM132A								XPO1	RNASE3				CCND2		ASIC1	CHAF1B
				LIPG								XRCC5	RNASE6				CCND3		MAPT	CDC7
				SHB								SPATA5L1	RNASEL				AURKB		MECP2	CDC45
				RGS10								ERI3	FASTKD5				KIF3B		MEF2C	INO80B
				TMEM176B								DDX54	RNH1				CD28		KMT2A	GRWD1
				VNN1								NOC4L	ELAC2				ROCK2		MPP2	ZRANB3
				AQP5								METTL16	GAS5				KIF23		MIR328	BCAR3
				IL6								EFL1	ROCK1				ADAMTS1		MTNR1B	ING5
				EHD1								NOL9	MIR486-1				VPS4B		MYOC	GINS4
				TNIP1								RBFA	TENT4B				MACROH2A1		NDUFC2	SLX4
				EIF4EBP1								MRM1	TUT1				KIF20B		NDUFS1	MCM8
				TRIB2								NOL10	SKIC2				MAD2L1BP		NEDD4	SMARCA5
				HCAR2								TRMT2B	UPF3B				ESPL1		ATP1A1	FBH1
				ZNF385C								RPF1	UPF3A				DLGAP5		ATP1A2	TBRG1
				TNFAIP3								ISG20L2	SLC11A1				CDK1		ATP1A3	ACTL6A
				HLA-DRB5								LAS1L	BOLL				CDC6		ATP1A4	RUVBL1
				SLC5A6								RIOK1	SSB				NCAPD2		ATP1B1	ZPR1
				MTHFD2L								GRWD1	ZFP36L1				KIF14		ATP1B2	CCNA2
				MGLL								EIF2A	ZFP36L2				CDC25A		ATP1B3	TIMELESS
				PROM1								WDR75	SUPV3L1				CDC25B		NPPA	CCNE1
				GLRX								UTP15	TNFRSF1B				CDC25C		ATP2A2	TICRR
				EFHD1								RPF2	TRAF2				CDC42		NPR2	DNAJA3
				LGALS9								TRAF7	TRAF5				THOC1		NRCAM	SMC3
				APOL6								UTP23	SCGB1A1						NTRK2	CCNE2
				SMARCD3								NIFK	VIM						NTSR1	ZNF830
				ADAMTS9								CUL4B	VIP						OPRD1	SLFN11
				HCAR1								CUL4A	ZFP36						OPRM1	MGME1
				RNF19B								MAK16	CSDE1						P2RX1	DTD1
				ICOSLG								MPV17L2	BTG2						P2RX3	HELB
				HLA-DRB1								RIOX2	TRIR						P2RX4	ACTR8
				LAMC2								UTP4	SECISBP2						P2RX5	ACVRL1
				FAM129A								LTV1	METTL16						P2RX7	RECQL5
				ITGA6								SLX9	FTO						PRKN	RECQL4
				CA8								GTPBP10	FASTKD3						KCNK4	JADE3
				RNF19A								NOP14	RNASEH2B						SHANK1	PCLAF
				RAI14								RIOK3	TUT7						KCNK9	CDK1
				CKS2								KAT2B	FASTKD1						GHRL	GINS1
				MFGE8								RRP36	LIN28A						PKP2	CDC6
				APCDD1L								DDX18	ZC3H14						FXYD1	CDC34
				GBP1								TSR2	PRR5L						PLN	THOC1
				GBP3								ZNF622	ZC3H12A						PMAIP1
				ORAI1								RPL14	EDC3						GPR88
				EPC1								ERI1	WDR82						KCNK10
				STAT5A								SART1	FXR1						TREM2
				ARRDC4								RRP9	TAF15						NLGN3
				RBP7								RRP7BP	SLIRP						USP53
				ISG20								DDX21	RBM10						TRPM4
				ZG16B								FDXACB1	AXIN2						BEST2
				FARP1								NOLC1	NUDT12						PPP2R3C
				ANKRD28								METTL18	PLEKHN1						PID1
				TTC9								NAF1	RNASEH2C						SLC25A36
				GJB2								WDR46	ZCCHC7						PPP3CA
				IFNGR2								IMP4	PYM1						CHRNA9
				IRF1								ZNHIT3	NUDT16L1						MFN1
				GLIPR2								UTP14C	YBX3						PRKAR1B
				MRPL46								EIF4A3	TNKS1BP1						SCN3B
				LTF								BMS1	KHSRP						GABRQ
				TM2D2								URB2	RNASET2						PRKCZ
				LAMC1								URB1	PNPT1						RELN
				SLC12A7									PABPC4						PSEN1
				MIR4435-2HG									ZPR1						KCNK13
				HLA-DMA									ERI1						KCNK12
				TUBB2A									ANGEL2						CELF4
				MDK									CNOT9						CHRNA10
				SLC13A2									TTC5						BAD
				UGCG									NAF1						PTEN
				F3									TBRG4						GJD2
				KPNA4									MAPKAPK2						TBC1D24
				CD82									CNOT8						NLGN4X
				TIFA									ROCK2						NLGN2
				ROPN1									FXR2						HCN3
				RTP4									GTPBP1						PTPN3
				PPP6R1									IKBKE						BAK1
				CTSC									SKIC3						BAX
				CCDC90B									PUM1						PYCR1
				TNFRSF10B									DHX34						NPS
				CD47									EIF4A3						BCL2
				RPUSD1									CTIF						BCL2L1
				IL15RA									SMG7						RGS4
				ANPEP									PAN2						KCNK15
				CXCL2									RBM8A						HCN2
				NFKBID									THRAP3						RYR2
				EFHD2															SCN1A
				RARRES3															SCN1B
				LDHB															SCN2B
				S100B															SCN4A
				SLCO3A1															SCN4B
				BACH1															SCN5A
				THAP2															SCN9A
				NECAP2															SCN10A
				ARNTL2															BID
				INSR															PIEZO2
				TP53															POPDC2
				SLMAP															SLC39A8
				CYB5A															POPDC3
				SQOR															INSYN2A
				SCCPDH															PINK1
				NFKB2															SLC4A3
				OTUD4															SLC1A6
				TNFAIP6															SLC1A7
				TMOD3															SLC8A2
				C19orf48															SLC8A1
				SULF2															SLC8A3
				KYNU															SLC9A1
				XDH															SLC34A1
				VPS72															TMEM108
				LARGE2															SNCA
				AXIN1															BNIP3
				PPRC1															SNTA1
				S100A9															SOD1
				SLC7A1															SOD2
				TRIM56															BOK
				AGAP1															SRC
				SPAG1															SRI
				ATAD3A															STX1A
				ZMYND15															TACR1
				RAB11FIP1															TBX5
				NCCRP1															TSPO
				AC097059.1															TNF
				DUSP5															TRPC5
				HLA-DQB1															UBB
				RBM26															SUMO1
				DUSP10															UCP2
				SLC34A2															VCP
				FHIT															TRPV1
				SOCS1															WNT7A
				MARCKS															YWHAE
				TMEM176A															YWHAH
				KIF1B															CACNA1C
				ASXL1															CACNA1D
				CCDC71L															CACNA2D1
				BBOX1															CACNB2
				SORBS2															CACNB3
				SQLE															CACNB4
				TNFRSF14															SLMAP
				ERRFI1															MUL1
				CBR3															RTL10
				CHST2															MYH14
				NFKBIE															RNF122
				RASA2															GLRA3
				TLE1															SLC8B1
				IP6K1															PANK2
				C11orf68															CALM1
				CLDN1															CALM3
				CYP1B1															KCNH6
				PARP14															TCL1A
				PTRHD1															CAMK2D
				LGALSL															NETO1
				CAMKK2															FZD9
				THUMPD3-AS1															KCNK16
				C3orf52															BCO2
				SMOX															SLC4A11
				TSFM															SLC25A33
				IGFBP5															CASQ2
				CD74															TMEM25
				ZNF579															HSH2D
				SEMA4C															CNTNAP1
				RCC1L															KCNAB2
				GPAT4															SHANK3
				COL27A1															CAV1
				BTBD7															CAV3
				STC2															NPFF
				SOX7															KCNK5
				HAPLN3															SLC4A4
				PSMB10															CBLN1
				USP12															ACTN2
				AGFG1															CCN6
				NFKB1															MTMR2
				CX3CL1															CACNA1H
				ACSF2															CACNA1G
				TCF7L1															PHOX2B
				RLIM															CHRNA6
				SLC16A1															KCNK17
				FSTL3															CHRFAM7A
				SLC25A29															KCNH7
				AGAP2-AS1															TBX18
				MAST4															P2RX6
				NOTCH3															HTR3B
				CCND1															S1PR2
				ZNF217															NRXN1
				MRPL15															ATP5IF1
				HMGA1															KCNK6
				H2AFX															AKAP6
				WNK2															CD36
				TRAF3															SLC4A8
				TNKS1BP1															GNA14
				UBE2V2															NUP155
				WDR75															RIMS2
				CENPU															NOS1AP
				CASP3															EIF4A3
				TMEM65															PIEZO1
				B4GALT1															RIMS3
				AC048341.1															WDR1
				SLC5A1															KCNE2
				ADSL
				LARP1B
				NCK1
				PODXL
				CD14
				DBN1
				PRSS27
				STMN1
				ST3GAL1
				PBRM1
				PBDC1
				ZNF787
				CMTM3
				PLOD3
				SESN2
				EPAS1
				EEF1G
				ARHGAP29
				CHMP4C
				RIF1
				SLC30A1
				ZNF426
				NSUN5
