# Supplementary material for: FXYD3 functionally demarcates an ancestral breast cancer stem cell subpopulation with features of drug-tolerant persisters
Source: J Clin Invest. 2023 Nov 15;133(22):e166666. doi: 10.1172/JCI166666 (PMC10645391; doi:10.1172/JCI166666)
Supplement: Supporting data values [file jci-133-166666-s194.xlsx]

## Sheet: Figure 2
Figure 2E	GSVA Score
	Mammary Stem Cells	Cluster 1	Cluster 2	Cluster 3	Cluster 4	Cluster 5		Luminal Progenitor	Cluster 1	Cluster 2	Cluster 3	Cluster 4	Cluster 5		Alveolar Progenitor	Cluster 1	Cluster 2	Cluster 3	Cluster 4	Cluster 5
		0.077537	0.0369434	-0.058688	0.175377	-0.237424			-0.0979869	-0.0192717	0.0424738	-0.0296806	-0.0531359			-0.578754	-0.108946	-0.115757	-0.118371	-0.288138
		0.114958	0.0181348	-0.0395011	-0.0414402	-0.388879			-0.0333444	-0.106075	0.108601	-0.0227134	-0.104405			-0.36693	-0.290436	-0.165466	-0.24857	0.142339
		0.165569	0.182546	0.0577063	0.0986876	-0.24149			0.0389803	0.0446236	0.0383669	-0.0388335	0.0680671			-0.499329	0.113453	0.0715477	-0.328772	0.0332727
		0.212622	0.180876	0.0443074	0.0371817	-0.115928			0.111121	-0.0356241	0.075939	0.0447272	0.123914			-0.047256	-0.199232	0.127154	-0.156794	-0.376877
		0.0744183	0.144352	0.079723	0.0832948	-0.169304			-0.0556071	0.122412	-0.0476675	-0.163984	0.0327785			-0.638501	-0.116252	-0.0527246	-0.0064074	-0.0204297
		0.0505275	0.0622718	0.0644782	0.14204	-0.024714			0.101515	0.0838843	-0.128809	0.113914	0.0143354			-0.492529	0.132203	-0.0514439	-0.346771	-0.127219
		-0.0410035	0.104004	0.0490694	-0.140593	-0.0709837			-0.0429051	-0.00633615	0.0166266	-0.128647	0.147217			-0.522571	-0.277653	0.368621	0.431915	-0.237338
		0.0650419	0.0653327	0.0130853	0.0691117	-0.275779			0.0886903	0.0416759	-0.174821	-0.0374804	0.117437			-0.620983	-0.181595	-0.151219	-0.427163	-0.212774
		0.262903	0.173915	0.0327885	-0.0426635	-0.0044646			0.129244	0.205415	-0.0929828	0.105443	0.0818051			0.0421237	-0.0509971	-0.0202029	0.0502801	-0.351736
		0.196518	0.152664	0.124935	0.12562	-0.103782			-0.00344487	0.213611	-0.219225	0.202566	0.102508			-0.437114	-0.333772	0.0364004	0.312523	-0.276788
		0.123799	0.0491461	0.0517452	0.0564653	-0.174057			-0.0673585	0.129925	0.01849	-0.111456	0.152564			-0.483644	0.0248051	0.0574692	0.243641	0.00794167
		0.127977	0.0895331	-0.339275	0.124511	-0.161137			0.141643	-0.157953	-0.0891378	-0.0146127	0.163646			-0.208811	-0.403873	-0.23386	-0.207209	-0.248573
		0.069926	0.241967	-0.0643051	-0.082998	-0.161893			0.0394882	0.263016	0.0123033	-0.302164	0.247303			-0.409445	0.0311299	0.0858444	0.355409	-0.334338
		0.0910987	-0.0318203	-0.207873	-0.148846	-0.0837566			-0.208917	-0.127992	0.142331	-0.139548	0.0334396			-0.229505	-0.160756	0.41334	0.175865	-0.268953
		0.0929173	-0.0411092	-0.126066	-0.0750901	-0.185794			-0.0460346	0.0443311	0.0786842	-0.0758913	0.0369306			-0.55603	0.218788	-0.11576	0.386143	-0.311932
		0.0909019	-0.135314	-0.0897483	-0.033409	-0.0933567			0.0138028	-0.0158088	0.0943477	-0.291053	-0.0194582			-0.341607	-0.00171609	0.574205	-0.217983	-0.20468
		0.0515173	-0.150456	-0.137602	0.0181017	-0.0508614			0.0668123	-0.0530659	-0.117654	0.151345	0.12907			-0.458482	-0.0570558	0.179678	-0.274934	-0.157152
		0.0810688	-0.374875	-0.187672	0.13732	-0.0344937			0.110257	-0.226642	-0.0603918	0.150083	0.174135			-0.475101	0.179098	0.0405653	0.340652	-0.238359
		0.118058	-0.204496	-0.106483	0.0435036	-0.127125			-0.0916345	-0.165506	-0.00434716	-0.00427308	0.251595			-0.227847	-0.282475	0.25063	0.445572	0.0441625
		-0.0040011	-0.239213	-0.14136	-0.266471	0.0884024			0.0803265	-0.199096	0.0592635	-0.309605	0.0479551			-0.460701	-0.477591	0.250715	0.516345	-0.169033
		0.198889	-0.0519853	-0.11833	-0.109401	-0.043565			-0.00641359	0.0922083	-0.0377438	-0.373503	0.152733			-0.346046	-0.161741	-0.0800657	0.102579	-0.227506
		0.0154453	-0.149546	-0.363756	0.165352	-0.230674			0.145661	-0.177304	-0.0703162	0.0990743	0.0725527			-0.473393	0.330401	0.443838	0.285923	-0.301103
		0.0769282	-0.285734	-0.0524325	-0.181771	-0.040453			-0.0091848	0.0537826	0.0115066	-0.132958	0.111139			-0.425723	-0.477497	0.317521	0.123557	-0.0451001
		0.0863703	0.00314382	0.0127441	-0.214367	-0.0763009			-0.0177249	-0.332094	-0.104336	-0.101313	0.149069			-0.538629	-0.475597	0.0663844	0.583763	-0.370954
		0.284573	-0.202066	-0.264951	-0.0761872	-0.0408198			0.0121066	-0.0177736	-0.112896	-0.0448997	0.215292			-0.425023	0.0879356	-0.281749	0.235888	-0.190207
		0.0898241	-0.214861	-0.062589	0.0213464	-0.0602744			0.0303003	0.0700654	-0.037912	0.0553748	0.156792			-0.423823	-0.14306	0.0605284	0.308169	-0.365509
		0.129187	-0.1147	-0.140054	0.0621337				0.105539	-0.197186	-0.0629433	0.139152				-0.530793	-0.145385	-0.127164	0.314319
		0.0726756	-0.113344	-0.0225806	-0.015886				-0.00728916	-0.115516	-0.0723414	-0.124941				-0.357703	-0.0939768	0.104508	0.131853
		0.197126	-0.250431	-0.277757	0.157175				-0.20369	0.048897	-0.134623	0.121864				-0.54901	0.357893	0.347775	0.151458
		0.246695	-0.238617	-0.190818	-0.0176497				0.128769	-0.327294	-0.0660939	-0.111272				-0.178905	-0.217924	-0.136378	0.0255991
		0.166053	-0.113167	-0.211266	-0.198357				0.0950665	0.0376879	-0.0181629	-0.130593				-0.371081	0.115176	0.200016	0.0596489
		0.100821	-0.125236	-0.0568557	0.11053				0.0691679	-0.117014	-0.133103	0.199121				-0.607058	0.386706	0.256446	0.100154
		-0.0447096	-0.0291856	0.101882	-0.190205				0.000581092	0.211173	0.0164048	0.0506081				-0.335113	0.346909	0.0331507	0.387125
		0.0692165	-0.131516	-0.0223593	-0.327617				-0.0749761	0.165913	-0.00796177	-0.362511				-0.486157	0.122756	0.341357	0.494769
		0.0632201	0.00372015	-0.0333811	-0.315264				0.0770729	0.193131	0.112614	0.128883				0.0749857	0.466534	0.236313	0.27908
		0.177102	-0.0652981	-0.0264629	-0.17772				-0.00735949	-0.230713	0.0547772	-0.0642054				-0.302332	-0.0210219	0.00308219	0.46791
		0.0995519	-0.107529	0.153833	-0.342319				0.0568059	-0.167404	0.00636425	-0.136695				-0.51802	0.224935	0.285757	0.144674
		0.16857	-0.118905	-0.0181295	-0.0308808				0.269759	0.301883	0.0234694	0.124529				-0.0893794	0.204939	0.364765	0.0497495
		0.0272201	-0.0055553	-0.0224356	0.00895823				0.0434756	0.175111	0.110446	-0.322394				-0.292243	0.289174	0.22794	-0.39975
		0.0713664	-0.229522	0.00347093	-0.24992				-0.0973223	0.108883	0.186969	-0.181294				-0.267682	0.391279	0.25273	0.258278
		0.285515	0.00475949	-0.0005892	-0.219987				0.137543	-0.00868715	-0.137341	0.0340464				-0.215445	0.311422	0.315654	-0.0650998
		0.167808	-0.0402214	0.0928828	-0.172982				0.0665925	-0.118836	0.0201138	-0.184655				-0.28219	0.26557	0.0310433	-0.0154089
		0.2931	-0.0908888	0.0232294	-0.240796				0.105191	0.0802524	-0.0806528	-0.316836				0.226699	-0.600029	0.273773	0.419827
		0.148981	0.0389856	0.120354	-0.188582				0.0631882	-0.00128904	-0.152294	-0.0303775				0.0890603	0.115973	0.168683	0.246053
		0.302786	0.206771	0.00430437	-0.197747				0.20219	0.281483	-0.0363192	-0.12242				0.115937	0.00110549	0.0996322	0.146588
		0.213726	-0.0066645	-0.0363301	-0.143152				0.013481	0.164562	0.0675724	-0.186048				0.0269132	0.305078	0.329453	0.539605
		0.157628	-0.192961	-0.0527307	-0.186078				0.0926509	-0.00647131	0.151659	-0.164704				0.147397	-0.429937	0.343811	-0.0857308
		0.289175	0.0865428	0.139444	-0.0125947				0.14481	0.0889824	0.0830643	-0.0129686				0.071315	0.209078	0.178182	0.381091
		0.0561868	-0.137251	-0.0087075	-0.104905				0.0394692	0.0431612	-0.0807723	0.0631859				-0.131207	-0.326279	0.0035726	-0.018991
		0.151806	0.0349481	-0.0478856	-0.289652				-0.0374099	0.163682	0.0886866	-0.252095				0.277957	-0.202726	0.234868	0.129483
		0.210731	-0.0214573	0.0142266	-0.156276				0.223157	0.062114	-0.0310269	-0.135274				0.125644	-0.201691	0.324247	0.237635
			0.133898	-0.017036	-0.161165					0.07451	0.0770309	0.0951787					0.11387	0.132376	0.232845
			0.156126	0.10644	-0.113368					0.0573525	0.111977	-0.0202494					0.172202	0.312041	0.42917
			0.0834725	-0.0069248	-0.312145					-0.0865878	0.237019	-0.10019					0.2396	-0.0351379	-0.0592933
			0.104102	-0.0606181	-0.174525					0.0614139	-0.0327082	-0.181012					0.37575	0.0781162	-0.118534
			0.00076977	-0.108564	-0.201374					-0.0343099	0.0472974	0.0438729					-0.0110734	0.328161	-0.125438
			0.132944	0.134431	-0.317157					0.124407	0.0417507	-0.03661					-0.177359	0.288849	-0.12339
			0.241152	0.139193	-0.237697					0.214467	0.132597	-0.0966965					0.0631303	0.308289	0.187475
			-0.115757	-0.0085264	-0.153327					-0.0370219	0.0190624	0.0330305					0.28339	0.422655	-0.149329
			-0.0185851	0.00214063	-0.158555					0.191602	-0.455785	-0.094354					0.381828	-0.0600941	0.206771
			0.0420874	-0.0360469	-0.0488834					0.093447	-0.246615	-0.172654					0.135898	0.184922	0.383457
			0.241501	0.083232	-0.194594					0.0299769	-0.122746	-0.293623					0.0995674	-0.289638	-0.0169881
			0.0180403	-0.0724836	-0.100671					-0.148315	-0.291198	0.112495					0.159562	-0.0277476	0.208098
			0.0124717	0.19325	-0.210934					0.401961	-0.386637	-0.157162					0.234831	-0.252189	-0.0960175
			0.0608663	0.0310944	-0.197504					0.0148267	-0.301029	-0.0330175					0.313897	-0.0176075	-0.304893
			0.121717	0.084175	-0.144763					0.0648772	-0.306269	-0.0754172					0.147703	0.0227594	-0.279928
			0.112216	0.0916684	-0.183293					-0.0232244	-0.213959	-0.114305					0.0155388	0.0321969	-0.120184
			0.195039	0.102261	0.0604445					-0.152946	-0.158616	-0.0966368					-0.251435	-0.189446	0.44127
			-0.0373682	0.186383	-0.169598					-0.167473	-0.224406	0.0748576					-0.283996	-0.060837	-0.0135105
			-0.137233	-0.0350004	0.0985268					-0.336016	-0.329868	0.0679465					-0.156983	0.331559	0.332191
			-0.0504755	-0.0155083	-0.158305					-0.270324	-0.25484	-0.0846516					0.0424786	-0.0675731	0.171723
			-0.0009052	0.0123567	-0.0058064					-0.249972	-0.187982	0.0162429					-0.105989	-0.119606	0.0620325
			0.126018	0.086664	-0.0345427					0.0178002	-0.0881133	0.0735497					-0.289966	0.0260252	0.473324
			-0.114412	0.0711068	-0.0784596					-0.230997	-0.250655	0.138774					0.184983	-0.0942886	0.0147045
			-0.0827564	0.110449	0.0454669					-0.0719521	-0.232729	-0.0667854					-0.461244	-0.127919	-0.0458631
			-0.033529	0.049159	0.125461					-0.174258	-0.37555	0.123308					-0.265708	-0.000159486	0.00788804
			-0.0578217	-0.0763068	0.0173098					-0.207062	-0.194125	-0.0929512					-0.273659	-0.343239	0.0549609
			0.162621	-0.071053	0.0264073					-0.124954	-0.391346	-0.302701					-0.130575	-0.181293	0.109479
			0.0809184	0.0925201	-0.142545					-0.201043	-0.35815	0.117495					-0.255649	-0.11085	0.16932
			-0.106362	0.00466785	-0.226342					-0.195286	-0.303012	0.0422352					0.340212	0.0585594	-0.26364
				0.0927583	-0.0064657						-0.380264	0.0927287						0.310713	0.157581
				0.181838	-0.0590222						-0.138949	-0.0717185						-0.234936	0.0798387
				-0.115912	-4.92e-06						-0.240444	0.0384404						0.0447228	0.0196985
				-0.106569	-0.0862366						-0.254056	-0.0433704						0.134299	-0.0246324
				-0.0869556	0.0584423						-0.292909	-0.501636						-0.043558	-0.00837558
				0.18652	-0.0048202						-0.284527	-0.142502						-0.0679011	-0.113201
				-0.0217109	-0.189032						-0.209613	-0.407178						0.123802	0.171539
				0.238284	-0.112571						0.0114825	-0.3605						-0.242872	-0.346771
				-0.0320238	-0.0485814						-0.181603	-0.127667						0.165246	0.0249377
					-0.126923							-0.30971							-0.193662
					0.0837096							-0.245934							-0.0968157
					-0.0461156							-0.395736							-0.142514
					0.0306156							-0.381349							-0.137512
					0.0114246							-0.256262							-0.0488309
Figure 2F	GSVA Score
	Quiesent Stem Cell_UP	Cluster 1	Cluster 2	Cluster 3	Cluster 4	Cluster 5		Quiesent Stem Cell_DOWN	Cluster 1	Cluster 2	Cluster 3	Cluster 4	Cluster 5
		0.0975793	0.0180505	-0.105112	-0.0971268	0.0424122			-0.752622	-0.725635	-0.380535	0.295141	-0.491557
		-0.106664	0.0605993	-0.00628434	-0.167396	-0.154663			-0.74321	-0.863894	-0.717994	-0.474506	0.33855
		0.119285	0.291256	0.0252196	-0.239996	-0.315975			-0.746317	-0.705843	-0.365199	-0.128908	0.15148
		0.222466	0.0813455	0.0503332	0.0599947	-0.273415			-0.705947	-0.727938	-0.390132	0.385745	0.227798
		0.129854	-0.199223	-0.0342725	-0.0523507	-0.281053			-0.761702	-0.706673	-0.603489	0.188868	0.308363
		0.3674	0.0689863	0.129086	0.0262125	0.19601			-0.733233	-0.687603	-0.350411	-0.522615	0.239201
		-0.139851	0.117232	0.0351007	-0.0166121	-0.197746			-0.7797	-0.786239	-0.134186	0.341843	0.516412
		0.104446	0.101168	0.222437	0.077792	-0.233011			-0.78368	-0.720983	-0.430839	0.0863869	0.393724
		-0.00111502	0.0624705	0.137163	-0.0808892	-0.0990674			-0.627039	-0.660244	-0.418035	0.0832066	0.61703
		0.211364	0.145651	0.265382	0.0777658	-0.20161			-0.753898	-0.736972	-0.43605	0.117005	0.460867
		0.133229	-0.0793847	0.0969972	-0.136087	-0.270734			-0.804468	-0.725705	0.157401	0.683094	0.460162
		-0.0580155	0.0752587	-0.0899116	0.0266681	-0.202269			-0.68688	-0.65835	0.440176	0.0180344	0.575299
		0.189825	0.0653872	-0.049501	-0.279285	-0.213683			-0.798882	-0.625292	-0.0752216	0.523932	0.63049
		0.0749643	-0.268253	0.280857	-0.316716	-0.29537			-0.79489	-0.435936	0.49314	0.421689	0.343794
		0.319113	-0.00203255	-0.345306	-0.133051	-0.193175			-0.839842	-0.760896	0.244733	0.500114	0.580245
		-0.0864404	0.0456871	0.0123885	-0.289949	-0.349847			-0.773585	-0.495456	0.230246	0.159199	0.387261
		0.0627763	-0.161671	0.125001	-0.103197	-0.230323			-0.754035	-0.626675	-0.0269045	0.447036	0.43129
		0.0644817	-0.0194087	-0.311377	-0.172957	-0.0472366			-0.769948	-0.227868	-0.337737	0.140094	-0.117302
		0.168585	0.29424	0.133865	-0.137933	0.109474			-0.786349	-0.434072	-0.0705844	0.2019	0.306092
		0.0260206	-0.275974	-0.0171308	-0.310376	0.00224602			-0.793952	-0.258298	0.252366	0.543935	0.568607
		0.274882	0.258471	-0.205576	-0.0168064	-0.237307			-0.597223	-0.636119	0.276201	0.3765	0.37589
		-0.0330003	0.0180587	-0.17114	0.0769703	0.0163381			-0.785084	-0.525926	0.177314	0.584702	0.539974
		-0.287352	0.170277	-0.137094	-0.148092	-0.0964095			-0.632439	-0.729945	-0.305481	0.516595	0.755637
		0.410366	0.0421008	0.13071	0.0003696	-0.0709034			-0.796169	-0.694004	-0.0577003	0.553048	0.389953
		0.0260974	0.115207	-0.057077	0.157522	-0.249626			-0.751546	-0.572037	0.00530132	0.17596	0.631377
		0.0764664	-0.300503	-0.0333561	-0.342459	0.0326587			-0.551645	-0.68046	0.0721952	0.573828	0.521744
		-0.0173887	0.169678	-0.21966	0.00510371				-0.737173	-0.230338	0.0924526	0.344388
		0.0983708	-0.317814	-0.0156935	0.103107				-0.758533	0.0804478	-0.172985	0.438512
		0.287922	0.0559092	-0.0956941	0.157301				-0.691511	-0.458888	0.637891	0.554059
		-0.0377269	0.128315	0.194494	0.152945				-0.701803	-0.773472	0.0511381	0.493405
		0.098198	0.0257392	-0.0511272	-0.2304				-0.731513	-0.333874	-0.481757	0.477086
		0.136023	-0.114994	-0.361274	-0.19819				-0.778594	-0.136261	0.393318	0.569986
		0.0474774	0.131817	-0.195407	-0.0800851				-0.723777	0.0259866	0.687418	0.13632
		0.107263	-0.0378674	-0.362017	-0.0851091				-0.779414	-0.574323	0.541379	0.189988
		0.103765	-0.0222223	-0.26107	-0.11218				-0.739013	-0.197915	0.600208	-0.0138396
		0.134491	-0.216645	-0.0639655	-0.184444				-0.809582	-0.610666	0.381943	0.551462
		-0.0205215	0.0770913	-0.218578	-0.307661				-0.734471	-0.514787	0.474817	0.209538
		0.036506	0.412661	-0.130958	0.0365081				-0.786837	-0.693963	0.471285	-0.00649344
		0.0620158	0.180911	-0.339844	0.0138425				-0.516338	-0.596308	0.485299	-0.219781
		-0.0868225	-0.200591	0.0567964	-0.0216479				-0.717752	-0.449301	0.332246	0.636059
		0.118331	-0.0903156	-0.140275	-0.0611486				-0.65765	-0.604469	0.33629	-0.0243197
		-0.00741952	-0.148379	-0.211496	0.090426				-0.751079	0.0256829	0.682403	0.104412
		0.218706	0.0849878	-0.245009	-0.139792				-0.574572	-0.61883	0.593056	0.583374
		0.110896	-0.324818	-0.0810871	0.0141831				-0.763422	0.00252409	0.237894	0.448479
		0.0785256	-0.00820415	0.036744	-0.433623				-0.578877	-0.490226	0.560447	0.16849
		0.221146	-0.134231	-0.269601	-0.0663937				-0.723781	0.223006	0.317977	0.289411
		0.103919	0.0406404	-0.396572	0.113573				-0.44459	-0.391636	0.602506	0.045519
		0.0332469	0.0696303	-0.245628	-0.201814				-0.635518	0.260758	0.432609	0.177423
		0.118797	0.127938	-0.206705	-0.0366688				-0.785158	0.0119944	0.484432	-0.0342452
		0.0134888	0.0524883	-0.344097	-0.0600003				-0.0512183	-0.108689	0.398631	0.173248
		-0.0982126	0.259105	-0.0268124	0.182426				-0.588647	-0.346202	0.658255	-0.112697
			-0.25453	-0.197217	0.0982766					-0.155194	0.646134	0.378369
			-0.00835948	-0.130667	0.197478					-0.25953	0.234592	0.157059
			-0.198969	-0.356412	-0.24642					-0.368772	0.52651	0.206226
			-0.0727484	-0.123718	-0.0238649					-0.323156	0.410465	0.171919
			0.1028	-0.245454	0.247447					-0.186249	0.599039	-0.159114
			-0.0815699	-0.00333204	0.0480395					-0.00652797	0.29085	0.00643844
			0.106346	0.0648469	-0.0857102					-0.432687	-0.207905	0.184765
			-0.21815	-0.152938	0.257047					0.263087	0.419163	-0.39446
			-0.248864	-0.213703	-0.240028					0.0804854	0.585089	0.506552
			-0.2308	-0.490106	-0.0207081					-0.453479	0.649411	0.0641137
			0.0860506	-0.520266	0.0922491					-0.270126	0.468598	-0.119496
			0.00531707	-0.228218	-0.0390157					0.117697	0.208042	0.313748
			0.00435066	-0.0733178	0.00837758					-0.307244	0.5617	-0.032517
			0.00747747	-0.158691	0.102004					-0.215148	0.529456	-0.0184793
			0.0645122	-0.249524	-0.260587					-0.237853	0.196733	0.119356
			-0.0311374	-0.286165	0.10527					0.22325	0.617949	-0.19861
			-0.143426	-0.170792	0.0284778					0.642797	0.643544	0.668575
			-0.298422	-0.0489668	-0.0977199					0.0208126	0.712392	0.684405
			-0.224166	-0.483764	-0.385069					0.345901	0.610035	0.592241
			-0.136518	-0.0669882	-0.311794					-0.0943139	0.370388	0.502563
			-0.00951459	-0.318029	-0.189291					-0.14936	0.494043	0.658174
			-0.18736	-0.180403	-0.458407					-0.408964	0.76427	0.575796
			0.0394785	-0.307466	-0.305382					-0.0254009	0.473702	0.412434
			-0.228446	-0.110321	-0.325343					0.607673	0.582017	0.676652
			0.34612	-0.321708	-0.0569727					-0.455925	0.40536	0.496586
			-0.205957	-0.312161	-0.0506606					0.218548	0.233618	0.496152
			-0.261662	-0.410351	-0.0190448					0.0575659	0.50113	0.369382
			-0.117683	-0.129109	-0.098393					0.30502	0.544352	0.213626
			-0.117959	-0.288918	-0.172157					0.169276	0.462755	0.506144
				-0.350998	-0.255164						0.333192	0.588777
				-0.21006	-0.197171						0.554852	0.48833
				0.00609209	-0.0864344						0.369349	-0.00720112
				-0.378332	-0.0917619						0.683533	0.325585
				-0.013421	-0.253103						0.709738	0.521084
				-0.134967	-0.216299						0.435942	0.584329
				-0.146769	-0.346438						0.393314	0.697059
				0.0197444	-0.10075						0.572088	0.131738
				-0.181272	-0.324762						0.372019	0.450431
					-0.499558							0.477776
					-0.218624							0.619418
					-0.262142							0.411634
					0.0897622							0.493697
					-0.201223							0.216927
Figure 2I	GSVA Score
	Basal_Luminal Cell_Human	Cluster 1	Cluster 2	Cluster 3	Cluster 4	Cluster 5		Alveolar Progenitor_Human	Cluster 1	Cluster 2	Cluster 3	Cluster 4	Cluster 5
		0.186161	0.105463	0.111214	0.117041	-0.229947			-0.245917	0.145091	-0.0485795	-0.157993	-0.229644
		0.154031	-0.0482046	0.106123	0.143534	-0.164312			-0.0458489	0.0454292	-0.0509365	-0.200463	-0.113489
		0.0519093	0.0279661	0.173684	0.074906	-0.247876			-0.203703	0.298683	0.134838	-0.252408	-0.0880214
		0.117573	0.107441	0.165666	0.00409634	-0.105297			0.204072	-0.10192	0.181258	-0.101579	-0.408508
		0.140576	0.131871	0.0991332	0.0266756	-0.183402			-0.275264	-0.136793	-0.0480302	0.0381395	-0.0215169
		0.0721071	0.203065	0.0915298	0.141556	-0.109786			-0.173728	0.295466	0.123402	-0.239447	-0.16351
		0.108209	0.0732914	0.0200164	0.0590845	-0.116478			-0.186384	-0.0455201	0.2919	0.265157	-0.257341
		0.164624	0.0421436	0.135614	0.0535634	-0.0973606			-0.387603	-0.0116077	-0.0544899	-0.407886	-0.14453
		0.176852	0.13231	0.123976	0.132522	-0.146233			0.152238	0.175482	0.0753969	0.0784409	-0.354092
		0.0740457	0.149655	0.0903519	0.142249	-0.149761			-0.119091	0.0391326	0.153354	0.177379	-0.231607
		0.0731686	0.0617326	-0.05948	0.0212172	-0.151039			-0.195812	0.150361	-0.0920415	0.0834031	0.0615447
		0.104785	0.131135	-0.15694	0.0368767	-0.129883			0.0441028	-0.0208928	-0.178791	-0.194587	-0.232145
		0.10021	0.105323	0.0081822	0.00592566	-0.164473			-0.180177	0.0798147	0.0603232	0.210642	-0.380065
		0.0753558	-0.226512	-0.10468	0.0107491	-0.160033			0.0661911	-0.278034	0.252385	-0.0684598	-0.165907
		0.0900545	-0.091109	-0.133794	-0.0457505	-0.0911996			-0.280005	0.00704777	-0.302924	0.0388746	-0.361889
		0.103438	-0.133384	-0.0979404	0.186234	-0.241891			-0.177824	0.0553352	0.426285	-0.161764	-0.165362
		0.0935861	-0.151473	-0.15201	0.171076	-0.103761			-0.278455	0.0285939	0.0477847	-0.152956	-0.144709
		0.126459	-0.255536	-0.235272	0.165106	-0.0658811			-0.177626	0.00290428	-0.138992	0.0676744	-0.095729
		0.0543826	-0.156993	-0.190394	0.0206334	-0.0838088			-0.016462	-0.310826	0.104989	0.150344	0.0911372
		0.076187	-0.0742312	-0.14254	-0.0290716	-0.144967			-0.292852	-0.408794	0.0700898	0.261769	-0.28296
		0.0431744	-0.0734184	-0.20301	-0.00910024	-0.0368962			-0.0809974	0.0754351	-0.359664	-0.0897693	-0.320612
		-0.0152612	-0.220252	-0.142048	0.0564478	0.00139584			-0.146184	0.25793	0.106845	0.101443	-0.238114
		-0.0546834	-0.0683574	-0.00850734	0.0538795	-0.154871			-0.106911	-0.349699	0.171527	-0.111059	-0.116424
		0.182292	-0.33381	-0.0844013	-0.0915946	-0.0608289			-0.361364	-0.395976	-0.20242	0.377013	-0.328242
		0.151149	-0.0323709	-0.192452	0.0822665	-0.0335113			-0.0414077	0.163949	-0.304839	0.0103414	-0.101459
		0.127589	-0.291614	-0.147548	0.12373	-0.176285			0.0243065	-0.14617	-0.0654554	0.177108	-0.21559
		0.100112	-0.186	-0.210784	0.133636				-0.318816	-0.0553581	-0.0885818	0.0706762
		0.0351031	-0.224922	-0.271622	0.124297				-0.110423	-0.119638	-0.0488906	0.12268
		0.00583161	-0.045802	-0.086905	0.0222754				-0.324328	0.329384	0.136452	0.0658777
		0.0825668	-0.15874	-0.203496	0.0756514				-0.0110474	-0.0361964	-0.139577	-0.174034
		0.0894276	-0.0800427	-0.200217	0.0465296				-0.0426923	0.171436	-0.0567322	-0.2761
		0.0409907	-0.152841	-0.119457	0.134161				-0.284895	0.240816	0.0984769	0.10236
		0.0405101	-0.0811038	-0.0781597	-0.141442				-0.0378513	0.232858	0.07171	0.210645
		0.113328	-0.166275	-0.0953628	-0.254781				-0.251034	-0.0221737	0.243553	0.00443062
		0.0998338	-0.0626865	-0.0740553	-0.15039				0.124612	-0.00610468	0.0758362	0.126943
		0.0494212	-0.311147	-0.0703106	-0.212041				-0.0700453	-0.0794604	-0.0936097	0.331041
		0.0323574	-0.210651	0.0451416	-0.169385				-0.176035	0.0192957	0.0595483	-0.0955396
		0.125583	-0.0749575	-0.098561	-0.119806				0.00104089	0.326587	0.141955	-0.03896
		0.0565728	-0.105719	-0.0713294	-0.127975				-0.171539	0.312195	0.160018	-0.404944
		0.0367187	-0.0679289	-0.09548	-0.223543				0.0610121	0.212791	0.146739	-0.0537121
		0.12489	-0.0867597	-0.0645168	-0.122479				0.114518	0.155787	0.105794	-0.0731536
		0.0714806	-0.0854893	-0.017423	-0.180839				0.0624744	-0.000260078	-0.0680781	-0.121825
		0.0993239	-0.10946	-0.0955438	-0.218828				0.413668	-0.290766	0.0410539	0.140756
		0.0505513	-0.00441576	-0.033396	-0.141107				0.273263	0.251626	0.0642149	0.156087
		0.0670375	0.0912563	-0.0872375	-0.0609328				0.223875	0.0347954	0.117708	0.183373
		0.104577	-0.11975	-0.0495615	-0.184558				0.0763033	0.0494136	0.121211	0.175825
		0.0491599	-0.14949	-0.0580184	-0.252586				0.231204	-0.262509	0.144798	-0.0337438
		0.131953	-0.154731	-0.061527	-0.0604531				0.296295	0.150047	0.12437	0.107388
		-0.143988	-0.219378	-0.0882386	-0.154368				-0.131664	-0.164948	-0.17657	-0.240324
		0.0125743	-0.11528	-0.0700276	-0.13812				0.346498	0.0214961	0.066329	-0.0756855
		-0.0123074	-0.0216514	-0.0556276	-0.144716				0.113166	0.0261011	0.194558	-0.169989
			-0.0638804	-0.16016	-0.135092					0.160595	-0.088093	-0.167715
			0.0254109	-0.0543893	-0.197197					0.223547	0.125269	0.0722133
			-0.0357215	-0.10155	-0.103935					0.333579	-0.0168556	-0.344833
			0.0055249	-0.136375	-0.219179					0.303774	0.0814268	-0.224834
			-0.0929332	-0.0840159	-0.144356					0.0758875	0.195028	-0.289318
			0.105602	-0.0896716	-0.173258					-0.216148	0.0632192	-0.211799
			0.0157247	-0.0459097	-0.15439					0.0516376	0.139218	0.0316764
			-0.13402	-0.112902	-0.101037					0.190539	0.11516	-0.226579
			-0.122568	-0.123581	-0.180742					0.172817	0.0181422	-0.0806369
			-0.0369298	-0.175946	-0.131823					0.162002	0.109733	0.121216
			0.0159599	-0.0430467	-0.185437					0.0349712	-0.208107	-0.36481
			-0.13762	-0.084851	-0.0894326					0.110402	-0.22724	-0.077618
			-0.0734655	-0.0428663	-0.108583					0.256933	-0.0777657	-0.22471
			-0.151552	-0.133029	-0.162482					0.365463	-0.0684546	-0.38757
			-0.129143	-0.071728	-0.215754					0.0698086	-0.00670477	-0.500148
			-0.0181779	-0.115395	-0.19527					0.0847085	-0.156232	-0.325513
			0.0714002	-0.00951543	-0.103797					-0.0722355	-0.0120535	0.369763
			0.019884	-0.0291406	-0.222466					-0.156413	-0.0149495	0.0995351
			-0.0930182	-0.0568626	-0.0234977					-0.142597	0.246321	0.166983
			-0.122803	-0.0286556	-0.082368					0.00311836	-0.116899	0.0349459
			-0.135816	-0.126063	0.0110327					-0.254231	-0.083416	-0.065556
			0.045074	0.0239788	-0.140521					-0.192884	0.048801	0.231226
			-0.0372145	-0.134492	-0.090511					0.0144701	-0.179378	-0.082721
			0.0321677	-0.125957	-0.117495					-0.247113	-0.0938677	0.0458846
			-0.0345474	-0.101321	-0.104224					-0.186876	-0.108585	-0.00657278
			-0.0203368	0.0334508	-0.102739					-0.133676	-0.158979	-0.0955078
			-0.0341816	-0.18591	-0.129486					0.027384	-0.078553	-0.155036
			0.061679	-0.0120504	-0.0623894					-0.320727	-0.0856443	0.0306232
			-0.0351586	-0.0706537	-0.154906					0.204116	0.16677	-0.321231
				-0.113116	-0.0663946						0.243687	0.0436013
				-0.00374682	-0.0460674						-0.0510244	0.11063
				-0.127525	-0.0510201						0.0456932	0.12968
				-0.0257986	-0.056648						0.0805252	-0.197905
				-0.0637769	-0.113767						0.0512816	-0.0366755
				-0.0405889	0.00360292						-0.0862485	-0.0312373
				-0.0801469	-0.151724						0.153355	0.028151
				0.0249583	-0.135163						-0.100261	-0.166243
				-0.0452557	-0.0651471						0.0784202	-0.0715839
					-0.0918601							-0.0441226
					-0.0908472							-0.0896135
					-0.124719							-0.230863
					-0.0458722							-0.0876257
					-0.0196299							-0.0747574

## Sheet: Figure 3
Figure 3B	FXYD3 expression	Cluster 1	Cluster 2	Cluster 3	Cluster 4	Cluster 5
		2.14651	1.97712	1.62697	1.39013	3.43074
		2.8263	2.35955	1.69922	1.70267	1.16402
		2.08174	2.53616	1.58812	1.46689	2.3136
		2.517	1.83306	1.67898	1.28086	2.07241
		2.5839	1.78203	1.52456	1.46107	1.4939
		2.6988	1.81625	2.09461	1.54307	2.13382
		2.14846	2.05567	1.23922	1.24346	2.3726
		1.91678	1.79966	1.84604	1.82452	1.48497
		2.4673	2.10801	1.8258	1.51003	1.64864
		2.39971	2.08085	2.51606	1.67629	1.72386
		2.01348	1.46467	1.34867	1.05704	0.963055
		1.87205	2.01449	0.759275	1.76887	1.58825
		2.25783	2.44059	1.87282	1.68174	1.67382
		1.88759	2.42872	2.1137	1.70056	2.31628
		2.47595	2.86592	2.73684	1.52443	1.76622
		2.37648	3.24711	2.59121	1.8214	1.99547
		2.08486	3.0702	1.85483	1.61792	1.10069
		2.27086	2.8616	1.98826	1.5599	1.96105
		2.32692	3.72493	2.31888	0.756051	1.6906
		1.52355	2.51722	2.68736	1.65486	1.70022
		2.52542	2.31574	2.72622	1.56231	1.69755
		2.01526	2.37224	2.3687	1.47259	1.24183
		2.03675	1.76575	2.05519	1.08766	1.39105
		2.00772	0.8621	0.878245	1.28611	2.09202
		2.14273	2.70355	2.3872	1.43212	1.40361
		1.74012	2.37909	1.87285	2.04911	2.09116
		1.99755	3.82661	1.1004	1.21757
		2.29787	1.64679	2.37004	1.33812
		2.26673	2.06732	2.30979	1.4801
		2.51457	2.5764	2.10069	1.26602
		2.28176	3.10379	2.08059	1.20908
		1.86204	2.3349	1.30692	1.39195
		2.40576	2.49394	2.24435	1.84993
		2.15645	2.57031	2.41809	1.79408
		2.61253	1.90467	1.86487	1.79889
		2.24793	1.26763	2.61602	2.04562
		2.30149	2.00596	0.489096	1.49369
		2.48358	2.36338	2.23902	2.12128
		1.99465	3.10529	2.09989	0.394723
		2.34383	2.60413	2.43964	2.41561
		2.28258	2.64498	1.1228	1.66655
		1.98799	2.3273	2.13737	2.28796
		2.58778	3.12834	1.67984	2.28208
		2.67154	1.78023	0	1.78592
		2.62392	2.52513	2.03225	1.61394
		2.62	2.38163	1.81551	2.10629
		2.56512	2.90072	1.76122	2.25245
		2.80155	2.17848	1.92922	2.68406
		3.13439	2.33903	2.07521	2.09935
		2.8766	2.12787	1.94876	1.88011
		2.80881	2.51318	2.19587	1.30816
			2.31558	2.17504	2.57573
			2.06154	2.22726	2.17641
			3.02852	2.03735	2.24339
			1.54773	1.78515	1.81057
			2.24545	2.06347	1.76533
			2.55014	1.38521	2.12269
			3.00545	2.35691	1.29045
			2.70545	1.88967	1.97307
			2.41585	0	2.27586
			2.51567	0	2.01537
			2.39514	0.267993	2.15556
			2.11607	0	1.78387
			1.92424	0	2.58913
			0.971624	0	1.319
			2.25574	0	2.00607
			0	0	1.75456
			0	0	2.63967
			0.133616	0	1.94182
			0	0	1.85027
			0.00187782	0	1.73495
			0.352968	0	2.21864
			0.0748492	0	2.17484
			0	0	1.80247
			0.484972	0	1.98405
			0	0	1.84424
			0.0602645	0	2.34032
			0	0	0.47572
			0	0	1.93392
			0	0	1.52745
				0	2.2275
				0	1.54705
				0	1.66338
				0.00222857	2.07371
				0.0593005	0
				0.317731	0
				0	0
				0.0688161	0
				0.0275616	0
					0
					0
					0.30406
					0
					0
Figure 3E	Relative mRNA expression
	P3	NRP1low			NRP1highFXYD3low			NRP1highFXYD3high
	NRP1	0.948246	1.04415	1.00998	1.8715	1.97	1.9837	2.1338	2.0201	2.18317
	FXYD3	0.993322	0.999538	1.00719	0.730114	0.753246	0.761118	1.22555	1.27229	1.25477
	P4	NRP1low			NRP1highFXYD3low			NRP1highFXYD3high
	NRP1	0.948246	1.07798	0.978289	3.53338	3.23115	3.46546	2.89579	3.05242	3.11872
	FXYD3	1.00208	0.99447	1.00347	0.622745	0.609507	0.605716	2.15191	2.04007	2.05569
Figure 3F	Relative mRNA expression
	P3	NRP1highFXYD3low			NRP1highFXYD3high
	MKI67	0.971692	0.996933	1.03137	0.44068	0.425374	0.407763
	P4	NRP1highFXYD3low			NRP1highFXYD3high
	MKI67	1.00099	0.976933	1.02208	0.252748	0.247612	0.241395
Figure 3G	Relative mRNA expression
	P3	NRP1low			NRP1highFXYD3low			NRP1highFXYD3high
	FXYD3	1.0293	0.981913	0.989428	0.627624	0.653823	0.634623	1.35098	1.32409	1.35379
	FXYD3a	1.05458	0.941261	1.00742	0.760841	0.741576	0.688566	1.64224	1.56772	1.52274
	FXYD3b	1.19086	1.25093	0.671287	1.27368	1.13367	0.957272	2.4657	2.464	2.28945

## Sheet: Figure 4
Figure 4E Top left	NRP1high/FXYD3high CSCs			NRP1high/FXYD3low CSCs			NRP1low Non-CSCs
	Day 0	Day 19	Day 29	Day 0	Day 19	Day 29	Day 0	Day 19	Day 29
	100	5.9	10.2	0	67.1	63.6	0	27	26.2
	100	7.2	11.7	0	66.2	77.8	0	26.6	10.5
	100	9.04	15.8	0	64.8	56.2	0	26.16	28
	100	5.04	8	0	67.02	46.5	0	27.94	45.5
Figure 4E Top right	NRP1high/FXYD3high CSCs			NRP1high/FXYD3low CSCs			NRP1low Non-CSCs
	Day 0	Day 19	Day 29	Day 0	Day 19	Day 29	Day 0	Day 19	Day 29
	0	7.4	6.31	100	70.6	44.3	0	22	49.39
	0	8.9	14	100	71	68.8	0	20.1	17.2
	0	9.6	17.9	100	63.7	57.5	0	26.7	24.6
	0	7.9	9	100	73.4	48.2	0	18.7	42.8
Figure 4E Bottom left	NRP1high/FXYD3high CSCs			NRP1high/FXYD3low CSCs			NRP1low Non-CSCs
	Day 0	Day 19	Day 29	Day 0	Day 19	Day 29	Day 0	Day 19	Day 29
	0	8.9	5.5	0	31.8	28.4	100	59.3	66.1
	0	6.5	7.3	0	21.3	14.3	100	72.2	78.4
	0	3.6	10.6	0	6.4	8.9	100	90	80.5
	0	5.1	6.9	0	8.5	7.8	100	86.4	85.3

## Sheet: Figure 5
Figure 5A
	P4-Adherent	NRP1highFXYD3low			NRP1highFXYD3high
	Relative cell number	0.997856	0.948023	1.05412	0.691136	0.57094	0.662278
	HCC38-Sphere	NRP1highFXYD3low			NRP1highFXYD3high
	Relative cell number	1.1084	0.967334	0.924265	0.152689	0.264556	0.13534
	MDA-MB231-Sphere	NRP1highFXYD3low			NRP1highFXYD3high
	Relative cell number	1.05744	0.961675	0.980888	0.527983	0.550441	0.585217
Figure 5B	Cell Viability(%)	P4-Adherent
	Paclitaxel(nM)	NRP1low			NRP1highFXYD3low			NRP1highFXYD3high
	5000	97.4675	91.1297	94.3399	101.527	110.986	98.5956	120.287	119.191	119.437
	10000	82.3946	75.4689	94.3399	94.1474	96.6581	101.505	114.225	118.877	111.604
	Cell Viability(%)	P4-Adherent
	Doxorubicin(nM)	NRP1low			NRP1highFXYD3low			NRP1highFXYD3high
	250	54.3171	45.341	46.9357	56.0496	53.2089	52.5111	76.622	72.5594	66.6813
	500	28.5432	21.929	20.7878	22.1473	21.3906	23.1886	31.3595	31.5638	33.9221
Figure 5C		P4-NRP1highFXYD3high
	Ratio(%)	DMSO			Paclitaxel
		11.5	6.68	10.4	19.7	31.5	25.8
Figure 5D	Relative mRNA expression
	P3	NRP1low			NRP1highFXYD3low			NRP1highFXYD3high
	ATP1A1	1.03694	0.970186	0.994011	0.912679	0.92094	0.936389	1.34365	1.28891	1.36903
	P4	NRP1low			NRP1highFXYD3low			NRP1highFXYD3high
	ATP1A1	0.961928	1.01748	1.02172	0.96368	0.951731	0.979846	1.71715	1.82263	1.82136
	P3	IGF1Rlow			IGF1RhighFXYD3low			IGF1RhighFXYD3high
	ATP1B1	0.952418	1.00463	1.04512	0.914054	0.943015	0.914054	1.42306	1.30224	1.25353
	P5	IGF1Rlow			IGF1RhighFXYD3low			IGF1RhighFXYD3high
	ATP1B1	0.880666	1.11626	1.01724	1.12387	1.4137	1.22729	4.72221	4.22065	3.9271
Figure 5E	P3-Ratio of ATP1A1+ cells(%)
	NRP1-	NRP1+FXYD3-	NRP1+FXYD3+
	1.78571	64.29	100
	7.40741	22.22	100
	1.92308	66.67	93.75
	2.5735	45.455	85.71
	0.8876	12.5	83.33
	0	0	100
	3.4188	20	64.29
	7.2165	40	91.67
	1.087	50	88.89
	5.97	50	100
	8.163	70	100
	7.5	33.33	88.89
	5	33.33	80
	7.407	33.33	88.89
	P3-Ratio of ATP1B1+ cells(%)
	NRP1-	NRP1+FXYD3-	NRP1+FXYD3+
	1.84049	42.86	100
	0	2.94	100
	11.1111	25	100
	1.1905	40	100
	8.7302	71.429	100
	0.4425	100	88.24
	0	80	100
	0.947867	50	100
	4.09091	41.1765	81.25
	12.9412	54.5455	100
	0	12.5	100
	4.79452	21.0526	82.3529

## Sheet: Figure 6
Figure 6A		P3
	Geometric mean of fluorescence intensity (GeoMFI) of intracellular Ca2+	NRP1highFXYD3low			NRP1highFXYD3high
		5517	7602	7321	3822	2092	1816
		P3
	Geometric mean of fluorescence intensity (GeoMFI) of intracellular Ca2+	IGF1RhighFXYD3low			IGF1RhighFXYD3high
		5992	7107	4448	3819	1815	1497
Figure 6B		P4
	Geometric mean of fluorescence intensity (GeoMFI) of intracellular ROS	NRP1low			NRP1highFXYD3low			NRP1highFXYD3high
		615	1217	545	1610	1652	1502	837	963	629
		P3
	Geometric mean of fluorescence intensity (GeoMFI) of intracellular ROS	NRP1low			NRP1highFXYD3low			NRP1highFXYD3high
		2455	2520	3502	3216	3154	2484	1167	1060	1110
		P3
	Geometric mean of fluorescence intensity (GeoMFI) of intracellular ROS	IGF1Rlow			IGF1RhighFXYD3low			IGF1RhighFXYD3high
		4309	5041	4767	1966	2270	2525	995	814	900
Figure 6C	Relative mRNA expression	P4
		NRP1low			NRP1highFXYD3low			NRP1highFXYD3high
	GCLC expression	0.925733	1.01372	1.0656	1.14258	1.18123	1.17551	1.68026	1.74314	1.71676
	Relative mRNA expression	P3
		IGF1Rlow			IGF1RhighFXYD3low			IGF1RhighFXYD3high
	GCLC expression	0.857178	1.0895	1.07078	0.864748	0.85699	0.869556	1.55402	1.54221	1.48865
Figure 6D		P3-NRP1highFXYD3high
	Ratio(%)	NC			Ouabain
		8.65	5.4	4.02	1.39	1.69	2.12
Figure 6E	Survival Fraction(%)	P3
	Paclitaxel(nM)	shNCT						shATP1B1#1			shATP1B1#2
	1	94.4869	93.5366	88.2179	86.8223	98.7396	96.9331	96.6637	94.023	98.5919	91.8501	91.9153	88.3538
	10	48.8387	52.0567	43.641	53.0615	60.3036	52.3717	34.7932	36.5394	37.2717	28.5779	27.002	25.4658
	100	33.16	35.1331	36.0642	29.1225	32.0831	27.2604	17.168	18.7748	15.099	14.3311	15.8165	13.7978
	1000	37.3819	35.651	34.9184	24.8588	29.908	34.3148	16.0241	18.6017	15.7383	13.8076	14.5356	11.6289
	Survival Fraction(%)	P5
	Paclitaxel(nM)	shNCT			shATP1B1#1			shATP1B1#2
	3	94.0233	101.496	104.821	104.973	107.158	102.093	98.1755	98.0663	107.859
	4	84.2949	84.1946	74.2249	60.7722	57.0796	48.6868	55.4084	53.7753	52.2864
	5	68.98	63.3951	59.0954	37.0881	39.6794	35.6104	33.9797	39.3183	36.4674
	6	31.9476	25.73	20.7608	19.2212	18.1578	14.5056	16.0592	16.2957	17.507
Figure 6F	Survival Fraction(%)	P3-NRP1highFXYD3high Cells
	Paclitaxel(nM)	shNCT			shATP1B1#1			shATP1B1#2
	10	65.9169	72.0547	66.313	44.7812	36.7711	32.0449	56.5895	58.6183	48.0433
	100	52.2339	44.7561	46.3946	24.0513	20.2157	28.3985	33.1886	27.7324	29.0397
	Survival Fraction(%)	P3-IGF1RhighFXYD3high Cells
	Doxorubicin(nM)	shNCT			shATP1B1#1			shATP1B1#2
	250	56.1657	56.8484	56.5359	47.1257	50.681	46.8439	40.7547	42.9387	40.2807
	500	41.7023	39.5437	35.8832	34.3514	36.346	34.6472	27.4645	27.2227	24.3871

## Sheet: Figure 7
Figure 7B	Tumor volume(mm3)		P3
	Days after treatment	DMSO-shNCT				DMSO-shATP1B1#1				DMSO-shATP1B1#2				Paclitaxel-shNCT				Paclitaxel-shATP1B1#1				Paclitaxel-shATP1B1#2
	0	75.53	62.6	86.71	62.65	70.51	50.97	69.37	122.15	54.66	29.91	64.13	43.2	83.95	88.59	75.53	49.86	46.65	66.93	100.36	102.65	33.25	54.48	28.67	13.94
	4	212.99	135.58	130.61	101.76	137.31	60.88	119.46	124.18	82.27	30.41	55.22	68.71	171.9	118.63	106.19	110.14	92.96	75.06	105.19	159.28	28.48	52.05	47.64	28.92
	7	425.9	254.9	194.3	184.3	288.8	148.2	203.2	328.4	140.5	112.8	66.55	69.69	212.4	115.8	161.8	144.6	179.5	102.6	238.5	291.5	30.26	66.54	40.29	31
	11	588.59	414.99	467.63	415.84	366.37	336.54	408.41	689.95	313.66	294.36	126.53	170.82	292.64	298.89	297.71	264.81	302.76	140.49	200.68	354.41	68.094	130.82	55.837	92.913
	14	907.53	551.51	951.92	577.99	354.71	583.31	528.18	950.21	488.07	561.26	241.27	323.52	381.327	371.562	398.315	390.864	428.609	243.97	333.109	395.69	91.863	198.11	147.88	141.15
	18	1124	789	1195	963.8	751.3	974.2	545.1	1398	775.5	1080	473.4	920.8	491.56	529	403.12	464.69	453.06	223.01	354.54	593.52	120.5	286.6	264.1	345.5
	21	1503.18	970.432	1300.2	1113.83	839.682	789.599	944.718	1661.1	1104.94	1743.03	714.478	1279.02	685.535	740.679	602.074	639.89	637.063	336.919	362.288	509.692	181.367	427.435	505.492	446.626
	25	1497.12	1305.84	1833.48	1669.38	835.595	1495.58	1259.62	2180.42	1295.91	1617.97	1065.29	1555.46	792.153	866.443	627.219	718.646	473.934	242.112	290.44	479.382	164.636	448.663	460.767	445.137
Figure 7C	Ratio in NRP1+ cells(%)	P3-NRP1+FXYD3+ cells
	Random Fields	DMSO-shNCT	DMSO-shATP1B1#1	DMSO-shATP1B1#2	Paclitaxel-shNCT	Paclitaxel-shATP1B1#1	Paclitaxel-shATP1B1#2
	1	10.26	1.3	35.71	9.09	6.25	8.33
	2	26.73	0	16.67	71.43	0	26.67
	3	51.22	6.67	4.35	76.92	0	0
	4	26.32	12.9	2.94	56.25	12.82	9.76
	5	29.73	11.11	31.75	68.18	4.88	4.76
	6	10.87	5.26	2.7	63.33	26.32	0
	7	6.25	21.31	41.67	55.26	0	15.79
	8	8.33	4.84	12.12	46.15	6.82	7.14
	9	0	0	7.52	73.91	0	65.91
	10	12.5	0	4.7	57.14	2.86	10.81
	11	3.51	6.9	11.11	58.33	4.35	9.68
	12	83.33	0	53.33	21.05	0	47.62
	13	8.11	4.17	44.44	57.14	0	11.11
	14	32.14	0	23.33	11.11	0	30
	15	83.33	0	0	23.81	0	7.14
	16	100	0	14.29	13.04	25	55
	17	18.75	3.51		25.93		23.08
	18	14.89	5.56		11.11
	19		0		94.74
Figure 7E	Tumor volume(mm3)	P3
	Days after treatment	DMSO+DW								Paclitaxel+DW								Ouabain+DMSO								Paclitaxel+Ouabain
	0	179.1	198.4	161.5	279	209	124	167	212	192.5	125.4	172.4	181.9	118.6	109	187	111	179.7	152.9	152.9	202.7	173.8	199	143	191	160.8	142.1	115.8	187.5	107	130	203	156
	4	349.7	302.8	218	399	503.6	229.8	294.5	301.2	247.8	235.3	290.4	360.9	209.2	139.4	307.9	323.3	325.2	320.2	304.5	382.2	357	305.2	333	326.1	261.4	90.57	105.2	261.6	125.4	167.6	317	288.3
	7	473.4	422.2	202.7	602.4	503.6	343.5	432.6	347.8	304.1	303.5	273.7	397.9	200.7	113	378	488.6	430.4	341.2	164.2	500.5	496.7	366.7	435.4	453.1	238.3	97.42	130.5	320.9	95.79	218	340.8	221.9
	11	616.3	646.3	415.6	859.03	738.9	619.32	663.44	432.46	476.4	396.9	470.3	551.2	260.2	189.37	477.72	331.79	637.1	610.8	588.6	697.1	720.6	662.28	660.17	686.12	159.5	92.96	166.3	461.1	88.593	443.17	576.55	294.41
	14	889.6	846.2	362.3	1006	949.7	935.1	800.1	721.8	645.1	470	660.1	637.7	383.3	341.2	572.2	509.7	738.9	712.9	411.1	972.9	968.1	779.3	580.6	954	99.27	158.4	236.4	485.2	87.67	182.1	581.5	477.8
	18	1295	1049	768.4	1384	1338	1283	1332	1065	780.7	692.6	707.2	849.3	500.5	401.7	750.9	722.5	1034	1031	1306	1194	1239	1137	1186	1343	122.2	76.48	457.6	683.4	86.71	288.4	659.4	670.9
	21	1452	1421	1395	1673	1648	1453	1306	1242	853	769	959	968	548	633.6	852	812.6	1201	1863	1348	1593	1504	1255	1639	1813	82.9	240	500	823	161	784.4	867.2	774.8
	25	1746	1491	1232	2184	1970	1624	1773	1618	914.9	776.6	1000	1123	823.5	999.7	919.9	850.9	1523	2265	1484	1919	2022	1647	2223	2081	196.1	173.7	627.2	1010	217.8	401.1	1019	913.7
Figure 7F	Ratio in NRP1+ cells(%)	P3-NRP1+FXYD3+ cells
	Random Fields	DMSO+DW	Ouabain	Paclitaxel	Combo
	1	11.11	0	27.78	0
	2	30.84	1.92	21.37	0
	3	4.08	0	27.78	0
	4	5	1.59	50.77	0
	5	24.64	0	39.47	0
	6	55.36	8.7	44.51	1.68
	7	31.3	11.9	32.85	4.67
	8	33.85	22.22	9.15	8.55
	9	4.35	27.59	46.73	4.76
	10	7.29	9.9	37.58	7.29
	11	51.47	17.65	75.22	2.73
	12	6.1	1.85	7.54	6.51
	13	1.45	19.35	36.53	4.49
	14	16.33	6.85	21.79	4.48
	15	20.54	9.09	99.12	16.13
	16	25	6.21	52.83	0
	17	60.45	10.81	29.82	7.25
	18	39.58	16.67	33.68
	19	36.67	9.09	25
	20	22.66	25.93	17.65
	21	41.05	3.23	46.39
Figure 7G	Ejection Fraction (EF)
	Weeks after treatment	Control							Ouabain+Paclitaxel
	0	75.09	76.1894	86.7212	76.1516	72.7275	73.2447	74.5484	70.1786	73.3262	73.4082	74.2042	73.2974	78.9214	74.4079
	1	74.8033	74.93	71.3641	73.0656	69.0629	73.9283	73.7392	73.4222	71.4463	76.7325	74.8425	76.9529	73.6905	75.5581
	2	72.6003	73.2447	77.3632	71.5958	73.8833	72.143	70.3926	71.2501	72.8363	69.3346	75.5003	76.2393	71.6312	71.4736

## Sheet: Figure 8
Figure 8H	NRP1+FXYD3+ cells in NRP1+ cells (％)	Before NAC					After NAC
	NP1	0	0	0	0	0	5.08	7.04	2.08	2.35	1.12
	NP2	23.26	38.89	3.33	20.45	22.22	78.83	67.24	75.86	26.32	44.07
	NP3	0	0	20	7.41	6.54	45.9	47.27	32.56	44	30.43
	NP4	15.38	1.25	10.76	3.21	6.19	17.65	16.28	20.45	10.81	50
	NP5	20	8.33	11.54	13.85	3.03	16.42	45.65	11.93	32.17	30.19
	IGF1R+FXYD3+ cells in IGF1R+ cells (％)	Before NAC					After NAC
	NP1	0	0	0	0	0	53.85	42.86	0	72.73	50
	NP2	57.58	22.73	50	0	16.67	57	80.49	64.95	54.55	67.21
	NP3	0	0	16.67	0	0	0	81.82	0	60	0
	NP4	25	0	14.29	0	0	35.48	47.37	50	19.64	50
	NP5	0	14.81	17.95	0	0	64.71	36.36	31.58	33.33	40

## Sheet: Figure 9
Figure ９A-B		GSVA Score
	Cluster	EmbryonicPausingSignatureUP	EmbryonicPausingSignatureDOWN	HALLMARK_MYC_TARGETS_V1	GOBP_RIBOSOME_BIOGENESIS	GOBP_RNA_CATABOLIC_PROCESS	GOBP_EXTRACELLULAR_MATRIX_ASSEMBLY
	1	0.106665	-0.527355	-0.723888	-0.469986	-0.367389	0.334017
	1	-0.110619	-0.555829	-0.700365	-0.507512	-0.408245	0.173872
	1	0.172035	-0.595445	-0.716765	-0.515472	-0.358154	0.232593
	1	0.267287	-0.321949	-0.591028	-0.329777	-0.247305	0.365045
	1	-0.146158	-0.49168	-0.724037	-0.440926	-0.42836	0.298989
	1	0.0496911	-0.537083	-0.727706	-0.48998	-0.392175	0.0267271
	1	0.0307202	-0.526054	-0.689325	-0.44332	-0.468153	0.00325099
	1	0.140956	-0.566178	-0.768467	-0.577239	-0.39296	0.105713
	1	0.467256	-0.215454	-0.585071	-0.327256	-0.397064	0.0947162
	1	0.0331613	-0.546221	-0.723263	-0.514344	-0.416316	0.249615
	1	0.35903	-0.524176	-0.708572	-0.54623	-0.374536	0.369715
	1	0.38382	-0.22184	-0.539675	-0.274535	-0.27019	0.23231
	1	-0.155752	-0.541038	-0.690781	-0.505542	-0.37001	0.401544
	1	0.0153324	-0.46062	-0.66746	-0.284469	-0.391188	0.296439
	1	0.0259924	-0.612618	-0.772473	-0.540843	-0.450362	0.311892
	1	-0.0192783	-0.412922	-0.608972	-0.243991	-0.260143	0.14858
	1	0.173105	-0.492128	-0.666796	-0.463336	-0.36473	0.299162
	1	-0.0015153	-0.548019	-0.715575	-0.540701	-0.376167	0.0903983
	1	0.0376146	-0.491064	-0.665608	-0.40122	-0.42648	0.249062
	1	-0.133468	-0.536182	-0.649687	-0.348471	-0.263192	-0.012893
	1	0.121714	-0.451277	-0.698914	-0.540185	-0.380226	-0.127392
	1	0.0207838	-0.554494	-0.678884	-0.476186	-0.30794	0.124578
	1	0.254618	-0.520026	-0.601051	-0.410636	-0.301193	0.227799
	1	0.342881	-0.439313	-0.637781	-0.424363	-0.250023	0.283129
	1	0.380616	-0.498871	-0.711815	-0.337595	-0.391864	0.212642
	1	0.322636	-0.353747	-0.585043	-0.198057	-0.243094	0.264211
	1	0.26903	-0.614099	-0.676607	-0.430904	-0.234774	0.276815
	1	0.501291	-0.487774	-0.633382	-0.407801	-0.277222	0.23059
	1	0.461294	-0.647425	-0.709353	-0.528534	-0.364858	0.299126
	1	0.410401	-0.492218	-0.688087	-0.373981	-0.376737	0.233519
	1	-0.243099	-0.619063	-0.763806	-0.528211	-0.435385	0.378253
	1	0.514207	-0.545558	-0.709897	-0.510573	-0.413682	0.368068
	1	0.06938	-0.531137	-0.71497	-0.507887	-0.500847	0.238418
	1	-0.186916	-0.601139	-0.71981	-0.54689	-0.405545	0.202254
	1	-0.0250151	-0.356365	-0.613198	-0.20528	-0.306221	0.105573
	1	0.248187	-0.534544	-0.71717	-0.492173	-0.449126	0.206315
	1	0.139811	-0.418688	-0.666693	-0.432871	-0.305378	0.333846
	1	0.347525	-0.573578	-0.65406	-0.337112	-0.263897	0.237182
	1	0.229829	-0.290739	-0.552499	-0.0830761	-0.270659	0.244077
	1	0.163965	-0.510865	-0.688867	-0.376897	-0.355919	0.283886
	1	0.145511	-0.395668	-0.594051	-0.252437	-0.351872	0.171198
	1	0.208688	-0.499713	-0.663139	-0.372663	-0.319842	0.239579
	1	0.560841	-0.448006	-0.559139	-0.118031	-0.345008	0.0691589
	1	0.365105	-0.490868	-0.629017	-0.187846	-0.423221	-0.0308106
	1	0.191187	-0.359946	-0.479031	-0.265615	-0.359659	-0.215699
	1	0.482974	-0.427212	-0.650572	-0.335644	-0.276538	0.077465
	1	0.493204	-0.298394	-0.468031	-0.137128	-0.264222	-0.0605479
	1	0.485217	-0.369694	-0.657071	-0.392339	-0.320704	0.134658
	1	-0.340542	-0.423059	-0.655371	-0.484106	-0.489237	0.286267
	1	-0.235551	0.235013	-0.194189	-0.206426	-0.283891	-0.00252185
	1	0.464279	-0.18066	-0.369419	-0.283923	-0.236926	0.0626471
	2	0.525676	-0.211458	-0.596971	-0.20907	-0.330137	0.239842
	2	0.174907	-0.54061	-0.655024	-0.35313	-0.313201	-0.0500359
	2	0.332515	0.127055	-0.506325	-0.162586	-0.333418	0.0987496
	2	0.421562	-0.511944	-0.674433	-0.474289	-0.354382	0.330457
	2	0.46713	-0.167508	-0.533901	-0.13658	-0.274967	0.0247214
	2	-0.200501	-0.0400736	-0.481397	-0.057578	-0.201443	0.183958
	2	0.230035	-0.339875	-0.604039	-0.286694	-0.361091	0.238055
	2	0.480286	-0.378671	-0.592887	-0.443044	-0.29659	0.158341
	2	0.194294	-0.408506	-0.58624	-0.254032	-0.344265	0.0906144
	2	-0.0421615	-0.302663	-0.608806	-0.323991	-0.319818	0.108194
	2	-0.113655	-0.225324	-0.516478	-0.305476	-0.285616	0.285544
	2	0.130154	-0.396972	-0.604591	-0.0863583	-0.179959	0.175027
	2	0.556702	-0.273972	-0.54623	-0.21121	-0.257247	0.106755
	2	-0.452184	-0.545388	-0.492683	-0.38587	-0.242451	0.289622
	2	-0.000792546	-0.584763	-0.551782	-0.413068	-0.375906	0.289334
	2	0.229852	0.0135737	-0.190972	-0.0244229	-0.1663	-0.00532343
	2	0.0385388	-0.195869	-0.527782	-0.254283	-0.345019	-0.284993
	2	-0.103833	0.139693	0.0117903	0.110919	-0.0610846	-0.255906
	2	-0.0482873	-0.330653	-0.452291	-0.0828298	-0.20987	-0.317365
	2	0.106985	-0.269919	-0.469113	-0.471925	-0.227161	-0.102679
	2	0.0628755	-0.112388	-0.453338	-0.236312	-0.0995485	0.00510744
	2	-0.145253	0.117457	-0.0885621	0.0145544	-0.240698	-0.07305
	2	0.403644	-0.523784	-0.624309	-0.496628	-0.242007	-0.262507
	2	0.354147	-0.262794	-0.592154	-0.472889	-0.353603	-0.150619
	2	-0.351025	0.027776	-0.195031	0.196204	-0.0611944	-0.163914
	2	0.0161821	-0.552578	-0.431874	-0.254195	-0.161698	-0.167898
	2	0.101419	-0.0907589	-0.336661	-0.0547984	-0.305784	-0.366245
	2	-0.158956	-0.210799	-0.234736	-0.25356	-0.240793	-0.519764
	2	-0.569137	0.199186	0.111641	0.096499	-0.129021	0.113669
	2	-0.114316	-0.574546	-0.624667	-0.376694	-0.224601	-0.0727315
	2	-0.0253374	-0.33817	-0.315391	-0.277499	-0.227936	-0.0228094
	2	-0.301698	0.0103416	0.154964	0.197118	-0.0966373	-0.0409598
	2	-0.352514	0.121742	0.046616	0.0664397	-0.121503	-0.0807177
	2	-0.215049	-0.333988	-0.296748	-0.311774	-0.237803	-0.0110092
	2	-0.0211465	0.114841	0.0760274	0.0749735	-0.0193487	-0.0780948
	2	-0.387478	-0.552994	-0.582853	-0.402013	-0.444597	0.0111813
	2	-0.148579	-0.395128	-0.119786	-0.0583428	-0.0578995	0.14968
	2	0.0533388	0.0196591	-0.22629	-0.043546	-0.213718	-0.0216623
	2	-0.0955004	-0.275531	-0.324652	-0.11356	-0.144183	-0.146818
	2	0.0622838	0.0884324	-0.0179173	-0.0202109	-0.219027	-0.0997506
	2	0.0127367	-0.301082	-0.272361	-0.23003	-0.208984	0.165446
	2	-0.238346	0.472946	0.21446	0.124956	-0.118137	-0.378033
	2	0.0862061	-0.0914389	-0.521431	-0.340031	-0.252091	-0.0445511
	2	-0.0474381	0.491729	-0.122135	-0.145741	-0.28124	-0.215658
	2	-0.166366	0.196229	-0.309841	-0.232381	-0.295763	-0.195929
	2	-0.45865	0.292901	0.202455	0.0319498	-0.207034	-0.405887
	2	-0.42518	-0.014336	-0.332958	-0.293082	-0.243595	-0.274322
	2	-0.0357328	0.345726	0.0715841	0.0062919	-0.0274671	-0.341644
	2	-0.252161	0.142236	-0.121001	-0.306931	-0.191086	-0.367536
	2	-0.133632	0.212818	-0.224511	-0.174607	-0.300504	-0.457136
	2	0.0924054	0.226578	-0.348946	-0.316653	-0.285525	-0.32982
	2	-0.495095	0.357669	0.152446	-0.0679245	-0.0977345	-0.260441
	2	0.20204	0.242366	-0.0733639	-0.0592863	-0.144486	-0.063477
	2	-0.00631328	0.100747	-0.107548	-0.0421084	-0.219884	-0.408947
	2	-0.249749	0.145267	-0.0451239	-0.107503	-0.181704	-0.218936
	2	-0.246603	0.160215	-0.224827	-0.307236	-0.209964	-0.435337
	2	0.240758	0.186021	-0.138179	-0.351406	-0.21171	-0.308746
	2	-0.0859732	-0.00896713	-0.292848	-0.183169	-0.330096	-0.0970721
	2	-0.253609	0.420229	0.106101	-0.0277674	-0.219156	-0.442906
	2	-0.447169	0.221897	0.0997865	-0.0492178	-0.178537	-0.123856
	2	-0.0966744	0.132372	-0.0115494	-0.101727	-0.332141	-0.0486689
	2	0.109793	0.203011	-0.189457	-0.103011	-0.168911	-0.0682259
	2	-0.398874	0.340942	-0.0149934	-0.144829	-0.231274	-0.41119
	2	-0.27351	0.306974	-0.0332596	-0.0662693	-0.194045	-0.319802
	2	-0.460223	0.328969	-0.0875218	-0.0860241	-0.167215	-0.421116
	2	0.447408	0.144741	-0.0260288	-0.098541	-0.209229	-0.250128
	2	0.257031	0.432657	0.252139	0.0357887	-0.070231	-0.221637
	2	-0.19264	0.196793	0.0885671	-0.214363	-0.229643	-0.0697701
	2	-0.375856	-0.152326	-0.0506866	0.00296339	-0.1859	-0.332829
	2	-0.393907	0.165397	-0.0882302	-0.160924	-0.277693	-0.379007
	2	-0.150028	0.269679	0.144043	0.0902967	-0.129858	-0.392436
	2	0.146901	0.093108	0.0889811	0.0886901	0.0152754	-0.4046
	2	0.111108	-0.105912	-0.234701	-0.0468955	-0.183023	0.090864
	2	-0.07647	0.355864	0.230367	0.23306	-0.121574	-0.199786
	2	-0.205977	0.0690217	-0.203838	-0.194697	-0.186705	-0.14523
	2	0.1948	-0.224837	-0.448684	-0.267874	-0.31532	-0.415609
	2	0.179415	0.0348253	0.0316314	0.0790497	-0.00888382	-0.206042
	2	-0.297268	-0.0251581	-0.0967998	-0.0978597	-0.229305	-0.31189
	2	0.322268	0.116374	-0.0116236	-0.0426437	-0.153047	-0.166676
	2	-0.254336	0.322887	0.185413	0.259813	-0.151716	-0.324431
	3	-0.0252387	-0.321212	-0.397335	-0.135945	-0.216133	0.241751
	3	0.0751409	-0.205267	-0.418617	-0.00716442	-0.14436	0.123325
	3	-0.0145637	0.042524	-0.0493377	0.241626	-0.103238	0.0552858
	3	0.149624	-0.181713	-0.263634	-0.0283695	-0.153518	0.0180658
	3	0.23528	-0.0264709	-0.361413	0.137381	-0.236259	-0.0188143
	3	0.0615654	-0.158771	-0.334567	-0.0108575	-0.305457	-0.226569
	3	0.333603	0.259611	0.094955	0.108341	-0.043616	-0.214198
	3	0.304288	-0.340836	-0.512617	-0.300337	-0.247425	0.272048
	3	-0.0810394	-0.23845	-0.359606	-0.0758357	-0.263307	0.164745
	3	0.45414	-0.0791207	-0.436399	-0.0974187	-0.431754	-0.0631668
	3	-0.529201	0.0621927	-0.0130034	-0.0201493	-0.0442898	-0.0408841
	3	-0.224218	-0.248472	-0.32289	-0.467704	-0.196382	-0.0987313
	3	-0.40174	-0.258899	-0.285005	-0.041819	-0.119309	0.364375
	3	0.0346516	0.128958	0.191209	0.134001	-0.00613006	0.140024
	3	-0.413047	-0.173514	-0.146655	-0.126178	-0.118357	-0.0536855
	3	-0.29068	0.0885218	0.227228	0.106201	-0.167521	-0.347965
	3	-0.20602	-0.240458	-0.257657	-0.0855012	-0.133914	-0.0325217
	3	-0.510969	-0.16544	-0.137326	-0.126655	-0.112402	0.0583574
	3	-0.398918	-0.184838	-0.187422	-0.25654	-0.203855	-0.0636228
	3	0.116117	0.288488	-0.195858	-0.174656	-0.180488	-0.138552
	3	-0.309816	-0.407908	-0.262934	-0.234627	-0.0680697	0.119069
	3	0.0111885	0.259011	0.116178	0.105368	-0.228728	-0.412866
	3	-0.160589	-0.257605	-0.293911	-0.203228	-0.10167	0.133927
	3	-0.260855	-0.0961302	-0.0977038	-0.315575	-0.169011	-0.153107
	3	-0.486561	-0.365981	-0.375775	-0.421795	-0.231741	-0.261223
	3	-0.360339	-0.0409088	-0.0808047	-0.0774074	-0.0921621	-0.0395016
	3	-0.43644	-0.388722	-0.32681	-0.464288	-0.207193	-0.375652
	3	-0.520064	-0.218298	-0.203531	-0.273541	-0.123027	-0.370131
	3	-0.434545	0.149971	0.20148	0.109528	-0.133186	-0.121446
	3	-0.668616	-0.277722	-0.297802	-0.316316	-0.156963	0.139198
	3	-0.261405	-0.452636	-0.43455	-0.356587	-0.285576	0.0380614
	3	-0.0416789	0.382541	0.266033	0.0714561	-0.07182	-0.305788
	3	-0.43454	0.501202	0.174234	0.106678	-0.217615	-0.24418
	3	-0.364605	0.309434	0.101582	-0.0078156	-0.203438	-0.294342
	3	-0.299549	0.340891	0.263638	0.15367	0.0134923	-0.248512
	3	0.285428	0.263923	0.178479	-0.0200229	-0.078035	-0.452639
	3	-0.135321	0.242699	0.0697107	-0.11608	-0.232766	-0.426818
	3	-0.0397689	0.535591	0.293878	0.0100545	-0.132732	-0.26977
	3	-0.325314	0.359224	0.197102	-0.00973517	-0.137008	-0.29019
	3	0.180022	0.414881	0.248095	0.0565472	-0.00737715	-0.361328
	3	-0.143437	0.219047	0.166336	0.0697702	-0.12225	-0.433617
	3	-0.2095	0.332205	0.0668588	-0.00569991	-0.162121	-0.401474
	3	0.0850709	0.430217	0.196668	0.104182	-0.113898	-0.0964822
	3	-0.04965	0.284209	0.118337	-0.0809071	-0.185715	-0.458789
	3	-0.50153	0.370286	0.17028	0.130645	-0.0307234	-0.449024
	3	-0.424506	0.431605	0.164257	0.127046	-0.176289	-0.302761
	3	-0.347059	0.517815	0.288936	0.159436	-0.140993	-0.197815
	3	0.100942	0.272922	-0.0334679	0.00822851	-0.227132	-0.293085
	3	-0.565776	0.259614	0.132553	-0.15843	-0.104938	-0.0220967
	3	-0.283706	0.410205	0.28349	-0.0301256	-0.1616	-0.225176
	3	-0.560649	0.358666	0.120404	-0.0466821	-0.177503	-0.545422
	3	0.0422884	0.274004	0.106625	0.0569043	-0.0949286	-0.385196
	3	-0.397913	0.38439	0.159939	0.0164565	-0.166229	-0.0585225
	3	0.039803	0.43593	0.116182	-0.0534243	-0.146193	-0.366909
	3	0.136428	0.356781	0.140556	-0.0754647	-0.136689	-0.375053
	3	0.111415	0.422093	0.287292	0.0520048	-0.12078	-0.450401
	3	-0.039273	0.18856	0.161594	-0.0144744	-0.183639	-0.235353
	3	-0.0158037	0.483003	0.0320044	-0.18329	-0.228544	-0.187626
	3	-0.541103	0.404655	0.24176	0.143349	-0.128935	-0.265654
	3	0.210594	0.141379	0.236824	-0.0219313	-0.170818	-0.19725
	3	-0.497967	0.206198	0.256524	0.0108986	-0.113625	-0.493964
	3	-0.149979	0.150031	0.059524	-0.0764285	-0.109514	-0.295121
	3	-0.328351	-0.155611	-0.0462125	-0.145823	-0.224552	-0.425224
	3	0.118486	0.125412	0.123991	-0.129517	-0.139477	-0.266579
	3	-0.319187	0.145184	0.151655	0.0203116	-0.149475	-0.300843
	3	-0.280233	0.165944	0.0613565	-0.202448	-0.162034	-0.244963
	3	-0.177605	0.230153	0.216812	-0.00133072	-0.176735	-0.208038
	3	0.260844	0.0713497	0.149326	-0.0193202	-0.109754	-0.197913
	3	-0.0107583	0.250247	0.0580395	-0.174432	-0.147785	-0.153193
	3	-0.124482	0.446995	0.273744	0.136293	-0.125753	-0.278428
	3	0.0158064	0.229243	0.149458	0.0423823	-0.180863	-0.245008
	3	0.308816	0.231784	0.0398108	-0.127293	-0.218886	-0.200895
	3	0.0545578	0.145578	0.183906	0.131338	-0.0552972	-0.422473
	3	-0.332581	-0.0203804	-0.00983774	-0.13341	-0.152415	-0.47941
	3	0.0492723	0.190599	0.0570418	-0.160431	-0.112418	-0.279568
	3	0.0450226	0.289175	0.128465	0.0440948	-0.187199	-0.345166
	3	-0.287287	-0.326042	-0.120288	-0.18598	-0.098645	0.207878
	3	-0.294515	0.0587803	0.0987617	0.0213514	-0.105273	-0.317926
	3	0.192884	-0.161849	-0.0241218	-0.186654	-0.277656	-0.430849
	3	-0.329163	0.335902	0.152395	0.175346	-0.0841093	0.0184706
	3	0.246256	0.395022	0.191137	0.295845	-0.156631	-0.237166
	3	0.420512	0.199709	0.0518981	-0.0194064	-0.152855	-0.243559
	3	0.0928193	0.0395999	0.00746131	-0.208229	-0.224582	-0.393914
	3	-0.249253	0.120592	0.21146	0.120226	-0.122641	-0.317388
	3	-0.288386	0.31174	0.114544	0.0100953	-0.0882001	-0.160856
	3	0.134347	0.257002	0.147323	-0.199384	-0.250981	-0.397199
	3	-0.18265	0.0720359	0.0509175	0.0530642	-0.209083	-0.21721
	3	-0.222568	0.281404	0.0630264	-0.0867101	-0.266495	-0.282452
	3	0.111553	0.231901	0.186068	0.107584	-0.116255	-0.247287
	4	0.23311	-0.210905	-0.166019	-0.00875406	-0.0776968	0.16194
	4	-0.128861	-0.379889	-0.530247	-0.39972	-0.204038	-0.0645074
	4	0.0677887	-0.332625	-0.4107	-0.253568	-0.167882	-0.0179924
	4	-0.251444	-0.241609	-0.260155	-0.0855191	-0.200243	0.123588
	4	-0.487658	-0.360903	-0.264879	0.087433	-0.153605	0.199703
	4	0.276377	-0.488093	-0.557297	-0.350244	-0.247176	0.282705
	4	-0.293958	0.253592	0.143936	0.20904	-0.228959	-0.0492285
	4	0.0436619	-0.36147	-0.553077	-0.326736	-0.242283	0.0920011
	4	0.0686598	0.0460573	-0.178336	-0.136083	-0.161527	0.0427649
	4	-0.251329	-0.11821	-0.240189	0.0346046	-0.0612698	0.157746
	4	0.0818742	0.42201	0.262747	0.062071	-0.0554299	-0.03686
	4	0.261365	-0.439629	-0.469273	-0.193844	-0.265582	0.213411
	4	-0.0227686	0.121938	0.100749	0.180885	-0.134402	-0.172982
	4	0.204042	0.0779249	-0.0711939	0.17191	-0.154109	-0.166287
	4	-0.0128866	0.34432	0.25029	0.158161	-0.00737816	-0.257141
	4	0.0242544	-0.239708	-0.236444	-0.0564793	-0.139271	0.0432009
	4	0.0736573	-0.189926	-0.196762	-0.132385	-0.18641	-0.043248
	4	0.0997789	-0.0175542	-0.0636606	-0.111778	-0.131855	-0.0437512
	4	-0.0873739	0.241426	0.270054	0.233083	-0.062525	-0.198763
	4	0.023643	0.366935	0.152798	0.204925	-0.1375	-0.0991008
	4	0.252595	-0.1768	-0.173917	0.104744	-0.0998979	-0.291022
	4	0.153948	-0.18038	-0.174804	-0.153352	-0.213319	-0.165961
	4	0.479951	-0.169733	0.0648904	0.233059	-0.027381	-0.0554201
	4	-0.139745	0.373893	0.33207	0.374294	5.6e-05	-0.0825845
	4	0.110402	0.0475445	0.0916592	0.141307	-0.0894595	-0.0022786
	4	0.0973129	-0.00124005	0.12639	0.137745	-0.110387	-0.20706
	4	0.0258578	0.124679	-0.0707029	0.0138082	-0.0943033	-0.0687869
	4	0.0574752	0.111968	0.126572	0.223561	0.0422059	0.0752606
	4	-0.0372529	-0.196699	-0.140064	-0.0529303	-0.188534	-0.0801599
	4	0.0983084	-0.00815038	-0.0167684	-0.00211108	-0.161181	-0.21194
	4	0.204642	-0.00678378	0.0259012	0.124353	-0.112304	-0.186568
	4	0.109031	-0.110444	-0.213002	-0.0531492	-0.166936	-0.0544635
	4	-0.35514	0.268356	0.135446	0.217885	-0.123589	-0.149981
	4	-0.340959	0.173514	0.188086	0.342208	-0.0210086	0.137659
	4	-0.507635	-0.0741087	0.147606	0.107613	-0.163999	0.20584
	4	-0.264963	0.304438	0.306462	0.387272	0.0116557	-0.0859612
	4	-0.774856	-0.0759081	0.110044	0.186667	0.0423841	-0.0328329
	4	-0.211013	-0.431864	-0.358663	-0.328658	-0.197085	0.114337
	4	-0.162523	-0.14991	-0.514304	-0.411209	-0.204531	-0.0459428
	4	-0.433447	0.240489	0.094687	0.0829655	-0.149416	-0.111568
	4	-0.468163	0.00871229	0.0696164	0.113484	-0.0490473	0.0209432
	4	0.0150208	-0.165359	-0.192546	-0.0670362	-0.0930382	-0.0294997
	4	-0.418921	0.19481	0.191885	0.201584	-0.097908	-0.091777
	4	0.289805	0.0245644	0.121323	0.0428631	-0.152427	-0.0589049
	4	-0.29181	0.0955	0.0847273	0.174834	-0.11053	-0.0304033
	4	-0.0551264	0.250999	0.222056	0.275869	-0.0706533	-0.278796
	4	0.13	-0.193753	-0.281895	-0.0241315	-0.105451	-0.0908058
	4	-0.245826	0.23096	0.0300356	0.111714	-0.13675	-0.372798
	4	-0.595036	-0.423854	-0.349938	-0.271308	-0.111395	-0.0116064
	4	-0.557194	-0.24425	-0.206208	-0.107259	-0.167698	-0.0188425
	4	-0.501082	-0.136682	-0.0954149	-0.0882856	-0.111203	0.0200555
	4	-0.455617	0.0980782	0.075491	0.0978237	-0.0669166	-0.0217819
	4	0.123907	0.142246	0.030378	-0.0486208	-0.10443	0.0752131
	4	-0.336019	-0.26064	-0.300755	-0.23463	-0.163419	0.0211588
	4	-0.600203	-0.273728	-0.151912	-0.102099	-0.110526	0.112677
	4	-0.0626207	-0.426245	-0.307369	-0.150002	-0.104354	0.25395
	4	-0.609943	-0.235711	-0.14231	-0.264995	-0.0869622	-0.326585
	4	-0.283959	0.0601566	-0.0571332	0.00510531	-0.0260303	-0.191814
	4	-0.248648	-0.203803	-0.449518	-0.232871	-0.340753	-0.217031
	4	-0.290253	0.0354082	-0.0151077	-0.159506	-0.207565	-0.183899
	4	-0.266326	-0.066777	-0.027585	0.0647025	-0.156641	0.171038
	4	-0.353289	-0.174005	-0.197924	-0.128557	-0.0834743	0.119524
	4	-0.3992	0.0175715	0.0305621	-0.0420523	-0.123336	0.0349599
	4	0.114824	-0.528856	-0.529214	-0.432796	-0.294211	0.137032
	4	-0.530006	-0.366101	-0.321293	-0.226648	-0.152126	-0.273601
	4	-0.189738	-0.379218	-0.183408	-0.128651	-0.130215	-0.196032
	4	-0.284002	-0.434108	-0.304592	-0.245228	-0.103738	0.0946242
	4	-0.0561643	0.26329	0.119822	0.0299585	-0.128667	-0.0955896
	4	-0.380568	0.333073	0.11875	-0.037812	-0.219048	-0.388338
	4	-0.378167	0.443127	0.140594	0.0148981	-0.157388	-0.11279
	4	-0.499414	0.281363	0.131987	-0.0292552	-0.0351053	-0.228341
	4	-0.355464	0.336414	0.0977669	-0.116312	-0.146441	-0.151669
	4	-0.465192	0.567791	0.33669	0.152741	-0.0482606	-0.316784
	4	0.0265675	0.43678	0.150426	0.0244119	-0.0491793	-0.228168
	4	0.0383821	0.414356	0.0852634	-0.0994674	-0.0785327	-0.310654
	4	0.117333	0.230522	-0.0101462	-0.172642	-0.101861	-0.259288
	4	-0.394417	0.332714	-0.0524263	-0.0571981	-0.144298	-0.303844
	4	-0.226806	0.332771	0.120193	-0.113174	-0.202584	-0.182065
	4	0.249627	0.256105	0.0278335	-0.0611145	-0.237437	-0.186445
	4	-0.263954	0.225684	-0.120425	-0.322357	-0.20467	-0.438065
	4	-0.276503	0.258884	0.264716	-0.165514	-0.101357	-0.185064
	4	-0.450368	0.344151	0.141761	-0.0247826	-0.168773	-0.042023
	4	-0.114598	0.307389	-0.0075979	-0.115114	-0.116687	-0.258486
	4	-0.0881403	0.0988023	-0.0264972	-0.104745	-0.172986	-0.492912
	4	0.0907153	0.284395	0.197156	0.0905924	-0.0665724	-0.0772936
	4	0.29507	0.316057	0.212848	0.150472	-0.106974	-0.385936
	4	-0.348014	0.285595	0.147812	0.140067	-0.137801	-0.377733
	4	-0.0464084	-0.0640743	0.105207	0.0221063	-0.086107	-0.168615
	4	-0.153696	0.229737	0.290305	0.163396	-0.0578888	-0.416699
	4	-0.569251	0.0379288	0.0599611	-0.189128	-0.216046	-0.395459
	4	0.165833	0.113076	0.175421	0.040453	-0.121407	-0.168227
	4	0.373466	0.0123258	-0.00735339	0.140276	-0.0386903	-0.388042
	4	-0.147332	-0.0101804	-0.0484265	-0.157617	-0.189796	-0.436551
	4	-0.452275	0.0998497	0.0486829	-0.0413284	-0.16444	-0.0420438
	5	0.441032	-0.313493	-0.565882	-0.49838	-0.374424	-0.129746
	5	-0.352335	0.128935	0.256993	0.148872	0.000542215	-0.0567325
	5	-0.546528	0.153298	-0.0489601	-0.0668723	-0.233958	-0.441769
	5	-0.173214	0.0274959	-0.232447	-0.311041	-0.228219	-0.278642
	5	-0.515293	0.3667	0.0317708	-0.154644	-0.244579	-0.156661
	5	-0.441629	0.0932326	-0.114615	-0.283693	-0.258613	-0.345443
	5	-0.0153336	0.230923	-0.122616	-0.383462	-0.206369	-0.329213
	5	-0.492359	0.212561	-0.051584	-0.0397816	-0.0984656	-0.21481
	5	0.0916297	0.290882	-0.145437	-0.328305	-0.178093	-0.153935
	5	-0.289617	0.325609	-0.0425954	-0.198779	-0.265378	-0.404158
	5	-0.358199	0.285925	0.0581119	-0.0891753	-0.230962	-0.209179
	5	-0.36737	0.273645	-0.1132	-0.193978	-0.227102	-0.333313
	5	0.0418494	0.102845	-0.148408	-0.219093	-0.242467	-0.281329
	5	0.211213	0.165058	-0.150462	-0.213131	-0.227599	-0.230207
	5	-0.256461	0.134824	-0.169239	-0.219845	-0.157436	-0.259143
	5	-0.19126	-0.0178826	-0.170569	-0.280719	-0.30788	-0.400213
	5	-0.210025	0.232786	-0.0015049	-0.290948	-0.254939	-0.220483
	5	-0.420217	0.233403	-0.150178	-0.320988	-0.19484	-0.100452
	5	-0.449753	0.412461	-0.0183855	-0.160989	-0.241083	-0.374218
	5	-0.580319	0.250554	-0.0483512	-0.258645	-0.205578	-0.374486
	5	-0.374407	0.165854	-0.221484	-0.402405	-0.327197	-0.282167
	5	-0.165775	0.0848547	-0.117196	-0.250456	-0.245375	-0.420975
	5	-0.210029	0.247578	0.0627761	-0.0846362	-0.233616	-0.47144
	5	0.0238331	0.0304116	-0.12857	-0.360606	-0.274707	-0.253472
	5	-0.320477	0.124862	-0.0583944	-0.203182	-0.205628	-0.316377
	5	-0.238291	0.0431638	-0.175964	-0.392699	-0.208707	-0.346683

## Sheet: Figure S2
Figure 2D	BCL11B expression	Cluster 1	Cluster 2	Cluster 3	Cluster 4	Cluster 5
		0.154064	0.0345803	0.00752877	0.0625866	0.00609577
		0	0	0.0251919	0.00370576	0
		0	0.00340808	0.0158031	0	0
		0	0.00372125	0.0301236	0.0452907	0
		0.00920185	0	0.0440615	0.119852	0
		0.118086	0.173276	0.0066591	0.0184792	0
		0.00429771	0.0208964	0.129332	0	0
		0.0203268	0.0396488	0.00458435	0.0566579	0
		0.0496253	0	0.0060129	0.0293417	0
		0	0.0525619	0.0299577	0.00683102	0
		0.316337	0.00561216	0	0.0691311	0
		0.333978	0	0	0.0277883	0
		0.0285044	0.0259501	0	0	0
		0.0245067	0	0	0.10402	0
		0	0	0	0	0
		0.0699089	0.201433	0.0924516	0.00903969	0
		0.075755	0	0	0	0
		0.137236	0	0.00390956	0.00338017	0
		0.0180379	0.0869895	0	0	0
		0.18601	0	0	0.00271982	0
		0.027847	0	0	0.0799373	0
		0.0834393	0	0	0.0124382	0
		0	0	0	0.0149628	0
		0.0702047	0.137246	0	0.0275495	0
		0	0	0	0	0
		0.00907231	0.555128	0	0.0138213	0
		0.0843482	0	0	0
		0	0	0	0
		0.0211381	0	0	0
		0.0136882	0.0972157	0	0.0430628
		0.0556499	0	0	0.121607
		0.0113336	0.0355455	0	0
		0.0261925	0	0	0
		0.00329353	0	0	0
		0	0	0	0
		0.0230444	0	0	0.0749358
		0.0038855	0	0	0
		0.0288418	0	0	0
		0.272096	0	0	0
		0.0507862	0	0	0
		0.0215531	0	0	0
		0.0202183	0	0	0
		0	0	0	0.0043072
		0	0	0	0
		0	0	0	0
		0.155897	0	0	0
		0	0	0	0
		0.0140759	0	0	0
		0	0	0	0
		0	0	0	0
		0	0	0	0
			0	0	0
			0	0	0
			0	0	0
			0	0	0
			0	0	0
			0	0	0
			0	0	0
			0	0	0
			0	0	0
			0	0	0
			0	0	0
			0	0	0
			0	0	0
			0	0	0
			0	0	0
			0	0	0
			0	0	0
			0	0	0
			0	0	0
			0.00375212	0	0
			0	0	0
			0	0	0
			0	0	0
			0	0	0
			0	0	0
			0	0	0
			0	0	0
			0.126611	0	0
			0	0.119782	0
				0	0
				0	0
				0	0
				0	0
				0	0
				0	0
				0	0
				0	0
				0.107636	0
					0
					0
					0
					0
					0
Figure 2E	MKI67 expression	Cluster 1	Cluster 2	Cluster 3	Cluster 4	Cluster 5
		0	0.00584706	0.399593	1.79937	0
		0	0.0277442	0.282583	1.13662	1.54083
		0	0	0	1.68103	1.45649
		0	0.0293894	0.190376	1.83191	0.705082
		0	0	0.319378	1.73903	0.482312
		0	0	0.16585	1.93061	0.0575257
		0	0	0.169802	1.63468	1.49362
		0	0.0833825	0.0580174	1.53544	1.44403
		0.450375	0.20857	0.111188	1.98643	1.12438
		0	0.0353464	0	1.55849	1.96284
		0	0.0250103	0.943016	1.44702	1.75582
		0.18836	0	1.46038	1.7133	0.654896
		0.0459157	0	1.09941	1.24377	1.89435
		0	0.65558	0.964708	1.36618	1.09456
		0	0	0.373868	1.04048	1.80916
		0	0.0780224	0.189481	0.975571	2.3293
		0.0610561	0	0.723944	0.964902	0.567293
		0.00444764	0	0.464677	1.0421	0.291119
		0	0	0.913066	0.480891	1.56232
		0	0.620901	0.840853	0.544913	1.83591
		0	0.00651122	1.21144	0.848297	1.34194
		0.0195841	0.279746	0.532864	1.97907	0.919853
		0.572943	0	0.842842	1.68607	1.58338
		0.130014	0	0.878245	1.33598	1.25468
		0	0	1.27223	0.434191	0.97644
		0	0.00376026	0.57384	0.893886	1.53504
		0	0	1.29359	0.665932
		0	0.426898	0.600829	0.961443
		0	0	1.09806	1.85938
		0	0	0.320633	1.23771
		0	0.0131403	1.22884	1.12628
		0	0.190515	0.920123	1.20704
		0	0.5865	1.23953	1.73534
		0	0.140956	0.192002	0.971655
		0	0.935556	0	0.889905
		0	0.0274967	0	1.04928
		0	0.985646	1.39178	1.35695
		0	0	0.988053	1.52852
		0.121918	0.0106955	0.465153	1.37476
		0	0.186723	0.224952	1.51159
		0	0.0150672	0.520654	1.36941
		0.298035	0.015149	0.740154	0.974859
		0.0209957	0	0.92528	1.31935
		0.00369769	0.283833	1.22443	1.34641
		0.00412384	0	0.836335	1.24265
		0	0.594164	0.297318	1.33769
		0.00308462	1.24278	0.731762	2.03971
		0.00471402	0.507309	0.426388	1.457
		0.0488651	0	0.544706	1.10642
		0.00266257	0.985194	0.0031936	1.67113
		0.0095982	0	0.0384944	1.48538
			0	1.35189	1.34155
			0	0.732352	1.27944
			0.00267432	1.23986	1.61064
			0	1.43433	0.520174
			0.15165	1.00964	1.81739
			0.00845167	1.05255	1.50584
			0	0.0359188	1.12295
			0.00730574	0.0880887	1.20683
			0	0.592831	1.52838
			0.326312	1.28284	0.408461
			0	0.60683	1.52241
			0	1.02268	0.81307
			0	0.975087	1.34266
			0	1.16826	1.64533
			0	0.586973	1.03685
			0.465147	2.12257	1.45861
			0.995319	1.08164	1.58109
			0.0662545	1.40377	1.96332
			0	1.0241	1.56684
			0	0.759657	0.955823
			0	0.734895	1.84563
			0.267876	0.543123	1.54123
			0.0290167	1.39722	1.13186
			0.555271	0.366332	1.09029
			0	0.880839	1.09214
			0.527756	1.18699	1.15932
			0.519756	0.863967	0.543183
			0.240841	0.289152	0.69391
			0	0.707076	1.28898
				0.764475	1.17171
				0.737801	0.875833
				1.50119	0.93559
				1.06501	1.35453
				0.91448	1.38785
				0.370157	1.34412
				1.30195	0.586826
				1.49848	0.988789
				0.571702	0
					0.808636
					0.541121
					1.36295
					2.1253
					1.68035

## Sheet: Figure S4
Figure S4C	GSVA Score
	Mammary Stem Cells	Cluster 1	Cluster 2	Cluster 3		Luminal Progenitor	Cluster 1	Cluster 2	Cluster 3		Alveolar Progenitor	Cluster 1	Cluster 2	Cluster 3
		0.077537	-0.239213	0.175377			-0.0979869	-0.199096	-0.0296806			-0.578754	-0.477591	-0.118371
		0.114958	-0.237424	-0.058688			-0.0333444	-0.0531359	0.0424738			-0.36693	-0.288139	-0.115757
		0.0369434	-0.388879	-0.0414402			-0.0192717	-0.104405	-0.0227134			-0.108946	0.142339	-0.24857
		0.0181348	-0.24149	0.0986876			-0.106075	0.0680671	-0.0388335			-0.290436	0.0332727	-0.328772
		0.165569	-0.115928	0.0371817			0.0389803	0.123914	0.0447272			-0.499329	-0.376877	-0.156794
		0.212622	-0.169304	0.0832948			0.111121	0.0327785	-0.163984			-0.047256	-0.0204297	-0.0064074
		0.182546	-0.024714	0.0863703			0.0446236	0.0143354	-0.0177249			0.113453	-0.127219	-0.538629
		0.0744183	-0.0709837	-0.0395011			-0.0556071	0.147217	0.108601			-0.638501	-0.237339	-0.165466
		0.0505275	-0.275779	0.14204			0.101515	0.117437	0.113914			-0.492529	-0.212774	-0.346771
		-0.0410035	-0.0044646	-0.140593			-0.0429051	0.0818051	-0.128647			-0.522571	-0.351736	0.431915
		0.0650419	-0.103782	0.0691117			0.0886903	0.102508	-0.0374804			-0.620983	-0.276788	-0.427163
		0.262903	-0.174057	-0.0426635			0.129244	0.152564	0.105443			0.0421237	0.00794167	0.0502801
		0.180876	-0.137251	0.12562			-0.0356241	0.0431612	0.202566			-0.199232	-0.326279	0.312523
		0.196518	-0.161137	0.0564653			-0.0034449	0.163646	-0.111456			-0.437114	-0.248573	0.243641
		0.144352	-0.161893	0.0577063			0.122412	0.247303	0.0383669			-0.116252	-0.334338	0.0715477
		0.123799	-0.0837566	0.0443074			-0.0673585	0.0334396	0.075939			-0.483644	-0.268953	0.127154
		0.127977	-0.185794	0.124511			0.141643	0.0369306	-0.0146127			-0.208811	-0.311932	-0.207209
		0.069926	-0.0933567	-0.082998			0.0394882	-0.0194582	-0.302164			-0.409446	-0.20468	0.355409
		0.0910987	-0.0508614	-0.148846			-0.208918	0.12907	-0.139548			-0.229505	-0.157152	0.175865
		0.0929173	-0.0344937	0.079723			-0.0460346	0.174135	-0.0476675			-0.55603	-0.23836	-0.0527246
		0.0909019	-0.127125	-0.0750901			0.0138028	0.251595	-0.0758913			-0.341607	0.0441625	0.386143
		0.0515173	0.0884024	-0.033409			0.0668123	0.0479551	-0.291053			-0.458482	-0.169033	-0.217983
		0.0810688	-0.043565	0.0181017			0.110257	0.152733	0.151345			-0.475101	-0.227506	-0.274934
		0.118058	-0.230674	0.13732			-0.0916345	0.0725527	0.150083			-0.227847	-0.301103	0.340652
		-0.0040011	-0.040453	0.0435036			0.0803265	0.111139	-0.0042731			-0.460701	-0.0451001	0.445572
		0.0622718	-0.0763009	0.0644782			0.0838843	0.149069	-0.128809			0.132203	-0.370954	-0.0514439
		0.104004	-0.0408198	-0.266471			-0.0063361	0.215292	-0.309605			-0.277653	-0.190207	0.516345
		0.198889	-0.0602744	0.0490694			-0.0064136	0.156792	0.0166266			-0.346046	-0.365509	0.368621
		0.0154453		-0.109401			0.145661		-0.373503			-0.473393		0.102579
		0.0769282		0.165352			-0.0091848		0.0990743			-0.425723		0.285923
		0.284573		0.0130853			0.0121066		-0.174821			-0.425023		-0.151219
		0.0898241		-0.181771			0.0303003		-0.132958			-0.423822		0.123557
		0.129187		-0.214367			0.105539		-0.101313			-0.530794		0.583763
		0.0726756		0.0327885			-0.0072892		-0.0929828			-0.357703		-0.0202029
		0.197126		-0.0761872			-0.20369		-0.0448997			-0.54901		0.235888
		0.246695		0.0213464			0.128769		0.0553748			-0.178905		0.308169
		0.166053		0.0621337			0.0950665		0.139152			-0.371081		0.314319
		0.100821		-0.015886			0.0691679		-0.124941			-0.607058		0.131853
		0.0653327		0.157175			0.041676		0.121864			-0.181595		0.151458
		-0.0447096		-0.0176497			0.00058109		-0.111272			-0.335113		0.0255991
		0.0692165		-0.198357			-0.0749761		-0.130593			-0.486157		0.0596489
		0.0632201		0.124935			0.0770729		-0.219225			0.0749857		0.0364005
		0.177102		0.11053			-0.0073595		0.199121			-0.302332		0.100154
		0.173915		-0.190205			0.205415		0.0506081			-0.0509971		0.387125
		0.0995519		-0.327617			0.0568058		-0.362511			-0.51802		0.494769
		0.16857		-0.0318203			0.269759		-0.127992			-0.0893794		-0.160756
		0.0272201		0.0517452			0.0434756		0.01849			-0.292243		0.0574692
		0.152664		-0.374875			0.213611		-0.226642			-0.333772		0.179098
		0.0713664		-0.339275			-0.0973223		-0.0891378			-0.267682		-0.23386
		0.285515		-0.315264			0.137543		0.128883			-0.215445		0.27908
		0.0491461		-0.0643051			0.129925		0.0123033			0.0248051		0.0858444
		0.167808		-0.17772			0.0665925		-0.0642054			-0.28219		0.46791
		0.0895331		-0.342319			-0.157953		-0.136695			-0.403873		0.144674
		0.2931		-0.0308808			0.105191		0.124529			0.226699		0.0497495
		0.148981		0.00895823			0.0631882		-0.322394			0.0890603		-0.39975
		0.241967		-0.24992			0.263016		-0.181293			0.0311299		0.258278
		0.302786		-0.219987			0.20219		0.0340464			0.115937		-0.0650998
		0.213726		-0.172982			0.013481		-0.184655			0.0269132		-0.0154089
		0.157628		-0.240796			0.0926509		-0.316836			0.147397		0.419827
		0.289175		-0.207873			0.14481		0.142331			0.071315		0.41334
		-0.0411092		-0.188582			0.0443311		-0.0303775			0.218788		0.246053
		-0.135314		-0.197747			-0.0158088		-0.12242			-0.0017161		0.146588
		-0.150456		-0.126066			-0.0530659		0.0786842			-0.0570558		-0.11576
		-0.204496		-0.143152			-0.165506		-0.186048			-0.282475		0.539605
		-0.0519853		-0.186078			0.0922083		-0.164705			-0.161741		-0.0857308
		-0.149546		-0.0897483			-0.177304		0.0943477			0.330401		0.574205
		-0.285734		-0.0125947			0.0537826		-0.0129686			-0.477497		0.381091
		0.00314382		-0.125236			-0.332094		-0.117014			-0.475597		0.386706
		-0.202066		-0.104905			-0.0177736		0.0631859			0.0879356		-0.018991
		-0.214861		-0.289652			0.0700654		-0.252095			-0.14306		0.129483
		-0.1147		-0.156276			-0.197186		-0.135274			-0.145385		0.237635
		-0.113344		-0.161165			-0.115515		0.0951788			-0.0939768		0.232845
		-0.250431		-0.113368			0.048897		-0.0202494			0.357893		0.42917
		-0.238617		-0.312145			-0.327294		-0.10019			-0.217924		-0.0592933
		-0.113167		-0.174525			0.0376879		-0.181012			0.115176		-0.118535
		-0.0291856		-0.201374			0.211173		0.043873			0.346909		-0.125438
		0.0561868		-0.317157			0.0394692		-0.03661			-0.131207		-0.12339
		-0.131516		-0.137602			0.165913		-0.117654			0.122756		0.179678
		-0.0652981		-0.237697			-0.230713		-0.0966965			-0.0210219		0.187475
		-0.118905		-0.153327			0.301883		0.0330305			0.204939		-0.149329
		-0.0055553		-0.158555			0.175111		-0.094354			0.289174		0.206771
		-0.140054		-0.187672			-0.0629433		-0.0603918			-0.127164		0.0405653
		0.00475949		-0.0488834			-0.0086871		-0.172654			0.311422		0.383457
		-0.0908888		-0.194594			0.0802524		-0.293623			-0.600029		-0.0169881
		0.0389856		-0.106483			-0.001289		-0.0043472			0.115973		0.25063
		0.206771		0.00372015			0.281483		0.193131			0.00110549		0.466534
		-0.0066645		-0.14136			0.164562		0.0592635			0.305078		0.250715
		-0.192961		-0.100671			-0.0064713		0.112495			-0.429937		0.208098
		0.0349481		-0.210934			0.163682		-0.157162			-0.202726		-0.0960175
		-0.0214573		-0.11833			0.062114		-0.0377438			-0.201691		-0.0800657
		0.156126		-0.363756			0.0573525		-0.0703162			0.172202		0.443838
		0.0834725		-0.197504			-0.0865878		-0.0330175			0.2396		-0.304893
		0.104102		-0.0524325			0.0614139		0.0115066			0.37575		0.317521
		0.00076977		-0.107529			-0.0343099		-0.167404			-0.0110734		0.224935
		0.151806		0.0127441			-0.0374099		-0.104336			0.277957		0.0663844
		0.241152		-0.144763			0.214467		-0.0754172			0.0631303		-0.279928
		0.139444		-0.264951			0.0830643		-0.112896			0.178182		-0.281749
		-0.115757		-0.062589			-0.0370219		-0.037912			0.28339		0.0605284
		-0.0185851		-0.229522			0.191602		0.108883			0.381828		0.391279
		0.0420874		-0.0225806			0.093447		-0.0723414			0.135898		0.104508
		0.210731		-0.277757			0.223157		-0.134623			0.125644		0.347775
		0.0180403		-0.190818			-0.148315		-0.0660939			0.159562		-0.136378
		0.0124717		-0.211266			0.401961		-0.0181629			0.234831		0.200016
		0.0608663		-0.183293			0.0148267		-0.114305			0.313897		-0.120184
		0.121717		-0.0402214			0.0648772		-0.118836			0.147703		0.26557
		-0.0373682		0.0604445			-0.167473		-0.0966368			-0.283996		0.44127
		-0.0504755		-0.0568557			-0.270324		-0.133103			0.0424786		0.256446
		-0.0009052		0.101882			-0.249972		0.0164048			-0.105989		0.0331507
		0.126018		-0.0223593			0.0178002		-0.0079618			-0.289966		0.341357
		-0.033529		-0.169598			-0.174258		0.0748576			-0.265708		-0.0135105
		0.0809184		0.0985268			-0.201043		0.0679465			-0.255649		0.332191
				-0.0333811					0.112614					0.236313
				-0.158305					-0.0846516					0.171723
				-0.0264629					0.0547772					0.00308219
				0.153833					0.00636425					0.285757
				0.0865428					0.0889824					0.209078
				-0.0058064					0.0162429					0.0620325
				-0.0181295					0.0234694					0.364765
				-0.0224356					0.110446					0.22794
				0.00347093					0.186969					0.25273
				-0.0345427					0.0735497					0.473324
				-0.0005892					-0.137341					0.315654
				-0.0784596					0.138774					0.0147045
				0.0928828					0.0201138					0.0310433
				0.133898					0.07451					0.11387
				0.0232294					-0.0806528					0.273773
				0.0454669					-0.0667854					-0.0458631
				0.125461					0.123308					0.00788804
				0.120354					-0.152294					0.168683
				0.00430437					-0.0363192					0.0996322
				-0.0363301					0.0675724					0.329453
				0.132944					0.124407					-0.177359
				-0.0527307					0.151659					0.343811
				0.0173098					-0.0929512					0.0549609
				0.0264073					-0.302701					0.109479
				-0.0087075					-0.0807723					0.0035726
				-0.0478856					0.0886866					0.234868
				-0.142545					0.117495					0.16932
				0.0142266					-0.0310269					0.324247
				-0.226342					0.0422352					-0.26364
				0.241501					0.0299769					0.0995674
				-0.017036					0.0770309					0.132376
				0.10644					0.111977					0.312041
				-0.0064657					0.0927286					0.157581
				-0.0590222					-0.0717185					0.0798387
				-0.0069248					0.237019					-0.0351379
				-0.0606181					-0.0327082					0.0781162
				-0.108564					0.0472974					0.328161
				-4.92e-06					0.0384404					0.0196985
				0.134431					0.0417507					0.288849
				0.139193					0.132597					0.308289
				-0.0862366					-0.0433704					-0.0246324
				-0.0085264					0.0190624					0.422655
				0.00214063					-0.455785					-0.0600941
				0.0584423					-0.501636					-0.0083756
				-0.0360469					-0.246615					0.184922
				-0.0048202					-0.142502					-0.113201
				0.083232					-0.122746					-0.289638
				-0.0724836					-0.291198					-0.0277476
				0.19325					-0.386637					-0.252189
				0.0310944					-0.30103					-0.0176075
				0.084175					-0.306269					0.0227594
				0.112216					-0.0232244					0.0155388
				0.195039					-0.152946					-0.251435
				-0.137233					-0.336016					-0.156983
				-0.189032					-0.407178					0.171539
				0.0916684					-0.213959					0.0321969
				0.102261					-0.158616					-0.189446
				-0.112571					-0.3605					-0.34677
				0.186383					-0.224406					-0.060837
				-0.0350004					-0.329868					0.331559
				-0.0155083					-0.25484					-0.0675731
				0.0123567					-0.187982					-0.119606
				-0.0485814					-0.127667					0.0249377
				0.086664					-0.0881133					0.0260252
				0.0711068					-0.250655					-0.0942886
				-0.126923					-0.30971					-0.193661
				0.110449					-0.232729					-0.127919
				0.049159					-0.37555					-0.0001595
				0.0837096					-0.245934					-0.0968157
				-0.0763068					-0.194125					-0.343239
				-0.071053					-0.391346					-0.181293
				0.0925201					-0.35815					-0.11085
				0.00466785					-0.303012					0.0585594
				0.0927583					-0.380264					0.310713
				0.181838					-0.138949					-0.234936
				-0.114412					-0.230997					0.184982
				-0.0827564					-0.0719521					-0.461243
				-0.115912					-0.240444					0.0447228
				-0.106569					-0.254056					0.134299
				-0.0869556					-0.292909					-0.043558
				-0.0461156					-0.395736					-0.142514
				0.0306156					-0.381349					-0.137512
				0.0114246					-0.256262					-0.0488309
				-0.0578217					-0.207062					-0.273659
				0.18652					-0.284527					-0.0679011
				-0.0217109					-0.209613					0.123802
				0.238284					0.0114825					-0.242872
				0.162621					-0.124954					-0.130575
				-0.0320238					-0.181603					0.165246
				-0.106362					-0.195286					0.340212

[truncated: 7 more sheets: Figure S5, Figure S6, Figure S7, Figure S8, Figure S9, Figure S10, Figure S11]
